# Supplementary material for: sBioSITe enables sensitive identification of the cell surface proteome through direct enrichment of biotinylated peptides
Source: Clin Proteomics. 2023 Dec 5;20:56. doi: 10.1186/s12014-023-09445-6 (PMC10696767; doi:10.1186/s12014-023-09445-6)
Supplement: Supplementary file 3 — Additional file 3: Table S1. Biotinylated peptides detected in common in all replicates. Table S2. Biotinylated proteins detected in common in all replicates. [file 12014_2023_9445_MOESM3_ESM.xlsx]

## Sheet: Peptides
Garapati, K. et al. (2023), Direct enrichment of biotinylated peptides for sensitive identification of cell surface proteins
Table S1. Biotinylated peptides detected in common in all replicates
Peptide Sequence	Modifications	UniProt Accession	Protein name	Gene Symbol	# PSMs	m/z	Charge state	Theo. MH+ [Da]	Retention time (min)	Abundance			XCorr (Sequest HT)	DeltaCn (Sequest HT)	Qvality PEP	Qvality q-value	DeltaScore (Sequest HT)	DeltaM [ppm] (Sequest HT)	Deltam/z [Da] (Sequest HT)	Percolator q-Value (Sequest HT)	Percolator PEP (Sequest HT)
										Replicate 1	Replicate 2	Replicate 3
KNHHKTK	1xNHS-LC-Biotin [K5]	Q5T9L3	Protein wntless homolog	WLS	3	411.229	3	1231.67	17.18	1.18537e+06	1.04342e+06	965682	3.14	0	0.00259375	0.000285652	0.121	-0.04	-2e-05	0.0001193	0.00114
TESHHKAK	1xNHS-LC-Biotin [K6]	Q7L7L0	Histone H2A type 3	H2AW	9	638.826	2	1276.65	20.92	1.21058e+06	955860	914808	2.05	0	0.00133208	0.000226521	0.1951	-2.02	-0.00129	0.0001022	0.0005521
SKHSNSEHKDSEK	1xNHS-LC-Biotin [K2]	P11387	DNA topoisomerase 1	TOP1	1	463.722	4	1851.87	17.81	96473	133094	112560	1.09	0	0.00771934	0.000854065	0.2477	0.58	0.00027	0.000385	0.00362
KTESHHKTK	1xNHS-LC-Biotin [K7]	Q99878	Histone H2A type 1-J	H2AC14	3	478.923	3	1434.75	18.22	1.08606e+06	1.28161e+06	1.21296e+06	3.78	0	8.14916e-06	8.56029e-05	0.2593	1.82	0.00087	3.294e-05	1.764e-06
KKPKKEEEQK	1xNHS-LC-Biotin [K5]	P11387	DNA topoisomerase 1	TOP1	1	403.48	4	1610.89	18.39	142799	112150	104380	1.59	0	0.107613	0.00890106	0.0943	1.94	0.00078	0.003938	0.05111
SDDKHMHDHNHR	1xOxidation [M6]; 1xNHS-LC-Biotin [K4]	Q9ULF5	Zinc transporter ZIP10	SLC39A10	22	628.607	3	1883.8	18.79	6.88e+06	1.09713e+07	6.73198e+06	3.7	0	8.5101e-07	8.56029e-05	0.6973	1.44	0.0009	3.294e-05	1.408e-07
KKPDKHEDNRR	1xNHS-LC-Biotin [K5]	Q8WWI1	LIM domain only protein 7	LMO7	2	441.235	4	1761.92	19.05	229081	245303	105001	1.65	0	0.0023754	0.000285652	0.3515	0.11	5e-05	0.0001193	0.001041
KAAAKKK	1xNHS-LC-Biotin [K5]	P16401	Histone H1.5	H1-5	3	361.894	3	1083.67	19.66	443541	443187	311588	2.39	0	0.0193841	0.00181487	0.2008	-2.66	-0.00096	0.0008268	0.009106
KTESHHK	1xNHS-LC-Biotin [K]	Q7L7L0	Histone H2A type 3	H2AW	8	402.542	3	1205.61	19.97	1.69515e+07	1.83512e+07	1.54811e+07	2.09	0	0.000799542	0.000226521	0.3636	1.5	0.0006	8.268e-05	0.0003136
KASKPKK	1xNHS-LC-Biotin [K6]	P07305	Histone H1.0	H1-0	1	375.899	3	1125.68	20.08	392159	553794	422006	1.9	0	0.0399034	0.00299125	0.0632	1.2	0.00045	0.001379	0.019
ETKHGGHK	1xNHS-LC-Biotin [K3]	Q12797	Aspartyl/asparaginyl beta-hydroxylase	ASPH	1	411.545	3	1232.62	20.51	836407	935216	678297	1.4	0	0.115657	0.00964032	0.1571	-0.42	-0.00017	0.004254	0.055
NSQGKGAHRPEHASGRR	1xNHS-LC-Biotin [K5]	Q13433	Zinc transporter ZIP6	SLC39A6	6	546.78	4	2184.1	20.15	4.96636e+06	5.82483e+06	4.07354e+06	2.45	0	0.00266542	0.000285652	0.3714	1.93	0.00106	0.0001193	0.00118
KTESHKPGKNK	1xNHS-LC-Biotin [K9]	Q8IUE6	Histone H2A type 2-B	H2AC21	5	531.625	3	1592.86	20.46	1.11951e+06	1.38948e+06	956402	3.05	0	3.3231e-05	8.56029e-05	0.1082	2.44	0.00129	3.294e-05	8.489e-06
KKAAHAAK	1xNHS-LC-Biotin [K2]	Q8TBX8	Phosphatidylinositol 5-phosphate 4-kinase type-2 gamma	PIP4K2C	2	388.562	3	1163.67	20.79	503596	422903	390594	1.09	0	0.00213474	0.000285652	0.2018	-0.93	-0.00036	0.0001193	0.0009225
RKHTGGK	1xNHS-LC-Biotin [K2]	P62244	40S ribosomal protein S15a	RPS15A	3	374.879	3	1122.62	20.37	468838	512314	383189	2.08	0	0.0136779	0.00166677	0.3798	2.63	0.00098	0.0006908	0.006426
TDRPKEEIR	1xNHS-LC-Biotin [K5]	Q13356	RING-type E3 ubiquitin-protein ligase PPIL2	PPIL2	1	494.929	3	1482.77	20.65	127204	128733	83822	1.23	0	0.118709	0.00993468	0.252	-1.21	-0.0006	0.004366	0.05637
NKDKDKK	1xNHS-LC-Biotin [K6]	P11387	DNA topoisomerase 1	TOP1	1	405.556	3	1214.66	21.02	197532	193208	116909	1.29	0	0.114157	0.00938708	0.0155	-1.85	-0.00075	0.004172	0.05427
KKNKDGK	1xNHS-LC-Biotin [K4]	P32519	ETS-related transcription factor Elf-1	ELF1	2	386.222	3	1156.65	21.19	412520	311989	302131	2.09	0	0.0119949	0.00126062	0.1435	0.39	0.00015	0.0005141	0.005623
KKKEESEKPR	1xNHS-LC-Biotin [K2]	P83916	Chromobox protein homolog 1	CBX1	6	400.225	4	1597.87	21.39	569130	640896	496249	2.3	0	0.000438007	0.000173589	0.1522	3.36	0.00134	6.073e-05	0.0001576
NKNKEGDDKK	1xNHS-LC-Biotin [K2]	Q96KR1	Zinc finger RNA-binding protein	ZFR	3	505.593	3	1514.76	21.31	384300	437425	267034	1.91	0	0.00547193	0.000671557	0.4398	0.83	0.00042	0.0002631	0.002536
KKEEHR	1xNHS-LC-Biotin [K2]	Q6PL18	ATPase family AAA domain-containing protein 2	ATAD2	2	389.21	3	1165.61	21.69	746940	820639	729688	1.73	0	0.0444297	0.00331243	0.0925	1.51	0.00058	0.001517	0.0212
NKAEKQKR	1xNHS-LC-Biotin [K5]	P35580	Myosin-10	MYH10	1	447.588	3	1340.75	21.26	230481	165202	154983	1.06	0	0.0200486	0.00185683	0.1226	1.36	0.00061	0.0008268	0.009409
KTESHKAK	1xNHS-LC-Biotin [K6]	Q16777	Histone H2A type 2-C	H2AC20	5	634.345	2	1267.68	21.49	2.01763e+06	2.02325e+06	1.62631e+06	0.84	0	0.000764458	0.000226521	0.131	-0.24	-0.00015	8.268e-05	0.0002982
SSPHGKHGNR	1xNHS-LC-Biotin [K6]	P46109	Crk-like protein	CRKL	2	472.571	3	1415.7	22.19	78448.9	112776	94657.1	1.44	0	0.0366952	0.00299125	0.3889	2.48	0.00117	0.001371	0.01733
SICHHSHKR	1xCarbamidomethyl [C3]; 1xNHS-LC-Biotin [K8]	Q68EM7	Rho GTPase-activating protein 17	ARHGAP17	3	375.939	4	1500.73	22	249206	207166	212450	1.91	0	0.00046243	0.000173589	0.445	1.54	0.00058	6.073e-05	0.0001682
DKHKEEDKNSER	1xNHS-LC-Biotin [K]	Q9NYF8	Bcl-2-associated transcription factor 1	BCLAF1	5	464.226	4	1853.88	21.92	718175	598398	564720	3.34	0	5.42601e-06	8.56029e-05	0.2515	0.74	0.00034	3.294e-05	1.116e-06
KAKPVKPKAK	1xNHS-LC-Biotin [K8]	P07305	Histone H1.0	H1-0	6	478.639	3	1433.9	22.22	783904	608242	614348	2.43	0	1.42392e-05	8.56029e-05	0.1029	-0.59	-0.00028	3.294e-05	3.291e-06
AKKPAGAAKKPK	1xNHS-LC-Biotin [K9]	P10412	Histone H1.4	H1-4	6	384.238	4	1533.93	22.22	1.37928e+06	1.08141e+06	1.08069e+06	3.43	0	7.81622e-07	8.56029e-05	0.0525	0.37	0.00014	3.294e-05	1.285e-07
KTESHKPGK	1xNHS-LC-Biotin [K]	Q8IUE6	Histone H2A type 2-B	H2AC21	6	450.912	3	1350.72	28.57	1.40973e+06	1.08268e+06	964378	2.21	0	2.65711e-05	8.56029e-05	0.3665	1.99	0.0009	3.294e-05	6.583e-06
HKSKPAR	1xNHS-LC-Biotin [K2]	P24821	Tenascin	TNC	1	388.222	3	1162.65	22.38	310947	257751	223372	1.61	0	0.102739	0.00846731	0.3106	0.96	0.00037	0.003795	0.04906
KEKGSREEK	1xNHS-LC-Biotin [K3]	P26641	Elongation factor 1-gamma	EEF1G	2	477.254	3	1429.75	22.5	805924	634808	680771	2.26	0	0.0181261	0.00176338	0.2345	0.93	0.00044	0.0007931	0.0085
KKPGQKK	1xNHS-LC-Biotin [K6]	Q86UP2	Kinectin	KTN1	2	384.901	3	1152.69	22.62	418834	364254	319352	1.47	0	0.0235574	0.00202491	0.102	-2.82	-0.00108	0.0008906	0.01108
VKAHGKK	1xNHS-LC-Biotin [K]	P02042	Hemoglobin subunit delta	HBD	9	369.555	3	1106.65	19.85	8.65443e+06	8.81012e+06	6.99715e+06	1.92	0	0.0032337	0.000424759	0.0521	-0.94	-0.00035	0.0001633	0.001452
AAKPKSGKPK	1xNHS-LC-Biotin [K5]	P16402	Histone H1.3	H1-3	2	450.935	3	1350.79	23.05	464420	367318	387228	1.07	0	0.102739	0.00846731	0.0654	-0.67	-0.0003	0.003795	0.04885
SCHSHCTEHGQCKDGK	3xCarbamidomethyl [C2; C6; C12]; 1xNHS-LC-Biotin [K13]	Q9UKZ4	Teneurin-1	TENM1	3	567.486	4	2266.92	23	353723	294442	220751	2.39	0	1.15162e-05	8.56029e-05	0.3724	0.73	0.00041	3.294e-05	2.585e-06
KHKENVK	1xNHS-LC-Biotin [K1]	P09234	U1 small nuclear ribonucleoprotein C	SNRPC	2	407.897	3	1221.68	23.43	315551	260379	268178	1.47	0	0.00868671	0.000901812	0.1293	-0.17	-7e-05	0.0004031	0.004074
SDDKHMHDHNHR	1xNHS-LC-Biotin [K4]	Q9ULF5	Zinc transporter ZIP10	SLC39A10	24	623.274	3	1867.81	23.8	3.0487e+07	3.01103e+07	2.82787e+07	3.81	0	1.26297e-09	8.56029e-05	0.7585	0.04	3e-05	3.294e-05	9.784e-11
NSQGKGAHRPEHASGR	1xNHS-LC-Biotin [K5]	Q13433	Zinc transporter ZIP6	SLC39A6	15	406.405	5	2027.99	23.49	2.04891e+07	1.69136e+07	1.67971e+07	1.95	0	1.41759e-06	8.56029e-05	0.4872	0.27	0.00011	3.294e-05	2.49e-07
KCHGHGVCNSNK	2xCarbamidomethyl [C2; C8]; 1xNHS-LC-Biotin [K1]	Q13443	Disintegrin and metalloproteinase domain-containing protein 9	ADAM9	6	579.598	3	1736.78	24.32	3.01495e+06	2.77813e+06	2.50652e+06	3.65	0	8.00752e-10	8.56029e-05	0.7644	0.82	0.00048	3.294e-05	5.882e-11
KEQTPEHGKK	1xNHS-LC-Biotin [K1]	O76021	Ribosomal L1 domain-containing protein 1	RSL1D1	1	507.602	3	1520.79	24.54	247240	263104	231425	1.44	0	0.0785607	0.00632892	0.3194	1.61	0.00081	0.00278	0.03774
KCSQHNR	1xCarbamidomethyl [C2]; 1xNHS-LC-Biotin [K1]	Q14258	E3 ubiquitin/ISG15 ligase TRIM25	TRIM25	2	423.537	3	1268.6	24.03	240082	121351	202666	1.14	0	0.00126857	0.000226521	0.2281	-0.76	-0.00032	0.0001022	0.0005261
HSKDPHK	1xNHS-LC-Biotin [K3]	Q8N0W4	Neuroligin-4, X-linked	NLGN4X	3	396.539	3	1187.6	24.92	1.83787e+06	1.50672e+06	1.35156e+06	2.29	0	0.00759973	0.000854065	0.4323	2.64	0.00105	0.000385	0.00357
KDKDAK	1xNHS-LC-Biotin [K1]	P62277	40S ribosomal protein S13	RPS13	1	348.523	3	1043.56	24.57	203880	139173	111975	1.22	0	0.022768	0.0019129	0.1639	-1.07	-0.00037	0.0008547	0.01077
KTSDKR	1xNHS-LC-Biotin [K1]	Q15424	Scaffold attachment factor B1	SAFB	1	358.53	3	1073.58	24.83	194908	169456	173064	0.98	0	0.00396862	0.00055579	0.3776	-1	-0.00036	0.0002275	0.001809
IHHQKTR	1xNHS-LC-Biotin [K5]	P41223	Protein BUD31 homolog	BUD31	2	420.232	3	1258.68	24.92	211752	219830	184633	1.62	0	0.0135659	0.00166677	0.3395	-1.38	-0.00058	0.0006908	0.006387
KTESHK	1xNHS-LC-Biotin [K1]	Q16777	Histone H2A type 2-C	H2AC20	6	356.855	3	1068.55	24.75	735213	681718	752417	1.34	0	0.00697793	0.000793452	0.4104	0.36	0.00013	0.0003248	0.003255
KKRPEECDCHK	2xCarbamidomethyl [C7; C9]; 1xNHS-LC-Biotin [K2]	Q8IWU5	Extracellular sulfatase Sulf-2	SULF2	9	457.218	4	1825.85	23.58	1.04772e+07	9.30282e+06	8.60393e+06	2.66	0	0.000538124	0.000226521	0.0526	-0.58	-0.00027	8.268e-05	0.0002003
QKAHDQK	1xNHS-LC-Biotin [K2]	O60635	Tetraspanin-1	TSPAN1	3	597.308	2	1193.61	24.63	118270	165760	122093	0.98	0	0.016816	0.00171725	0.0918	-0.17	-0.0001	0.0007381	0.007907
KEHSGR	1xNHS-LC-Biotin [K1]	P43121	Cell surface glycoprotein MUC18	MCAM	6	351.515	3	1052.53	24.88	1.94273e+06	1.86942e+06	1.55692e+06	1.64	0	0.0192217	0.00181487	0.2439	0.67	0.00024	0.0008268	0.009087
KHDNEGSGSK	1xNHS-LC-Biotin [K1]	P12956	X-ray repair cross-complementing protein 6	XRCC6	3	466.554	3	1397.65	25.15	496194	311293	340013	2.15	0	0.000320153	0.000173589	0.707	-0.84	-0.00039	6.073e-05	0.00011
KVQHSNAK	1xNHS-LC-Biotin [K1]	O95782	AP-2 complex subunit alpha-1	AP2A1	6	417.562	3	1250.67	24.89	1.02779e+06	1.03289e+06	859264	2.49	0	9.73636e-05	8.56029e-05	0.5301	3.49	0.00145	3.294e-05	2.835e-05
KTHCSGR	1xCarbamidomethyl [C4]; 1xNHS-LC-Biotin [K1]	P09234	U1 small nuclear ribonucleoprotein C	SNRPC	2	395.527	3	1184.57	25.16	373258	298734	337155	1.44	0	0.00568079	0.000671557	0.5764	-0.8	-0.00032	0.0002631	0.002644
KYSHHR	1xNHS-LC-Biotin [K1]	O95819	Mitogen-activated protein kinase kinase kinase kinase 4	MAP4K4	1	389.534	3	1166.59	25.51	146316	168433	117011	1.5	0	0.00172198	0.000285652	0.48	-1.58	-0.00061	0.0001193	0.000734
AKAHEK	1xNHS-LC-Biotin [K2]	O94826	Mitochondrial import receptor subunit TOM70	TOMM70	1	341.519	3	1022.55	25.62	297830	247213	229061	0.85	0	0.0725451	0.00587088	0.0706	-1.52	-0.00052	0.002565	0.03471
TESENTSDKPKRK	1xNHS-LC-Biotin [K11]	P15514	Amphiregulin	AREG	1	620.316	3	1858.93	25.34	86788.5	72466.2	69275.8	1.03	0	0.0130197	0.00150608	0.1068	-0.18	-0.00011	0.0006321	0.006147
SYKDDSKHKR	1xNHS-LC-Biotin [K9]	Q9NYF8	Bcl-2-associated transcription factor 1	BCLAF1	1	401.457	4	1602.81	25.33	171970	186810	206915	1.83	0	0.0928752	0.00747367	0.2186	0.93	0.00037	0.003373	0.04433
KESQKDR	1xNHS-LC-Biotin [K1]	Q8NC51	Plasminogen activator inhibitor 1 RNA-binding protein	SERBP1	1	410.548	3	1229.63	25.51	153402	142083	132211	1.18	0	0.0104444	0.00101307	0.2881	-1.94	-0.00079	0.0004555	0.004908
KPAGAAKKPK	1xNHS-LC-Biotin [K7]	P16402	Histone H1.3	H1-3	3	445.605	3	1334.8	25.79	574876	395495	372537	2.44	0	0.00126857	0.000226521	0.1598	1.31	0.00058	0.0001022	0.0005253
AACKHQK	1xCarbamidomethyl [C3]; 1xNHS-LC-Biotin [K4]	Q8IYR6	Tomoregulin-1	TMEFF1	2	394.535	3	1181.59	25.39	138913	173851	140132	1.08	0	0.111939	0.00913812	0.1481	-1.07	-0.00042	0.004076	0.05328
AAENKKK	1xNHS-LC-Biotin [K5]	Q8NC51	Plasminogen activator inhibitor 1 RNA-binding protein	SERBP1	1	376.546	3	1127.62	25.84	103846	93670.4	94329.9	1.09	0	0.0233574	0.00202491	0.1009	0.47	0.00018	0.0008547	0.011
KHGGPKDEER	1xNHS-LC-Biotin [K]	P00441	Superoxide dismutase [Cu-Zn]	SOD1	7	497.919	3	1491.74	25.96	608029	526314	490578	2.39	0	2.78883e-05	8.56029e-05	0.4603	3.57	0.00177	3.294e-05	6.977e-06
KGKPHCSR	1xCarbamidomethyl [C6]; 1xNHS-LC-Biotin [K3]	Q02878	60S ribosomal protein L6	RPL6	11	436.894	3	1308.67	25.38	1.12354e+06	930993	940160	2.04	0	0.000410304	0.000173589	0.2451	0.06	2e-05	6.073e-05	0.0001458
KAAHAAK	1xNHS-LC-Biotin [K1]	Q8TBX8	Phosphatidylinositol 5-phosphate 4-kinase type-2 gamma	PIP4K2C	1	345.863	3	1035.58	25.82	426961	292087	294762	1.13	0	0.085506	0.00693379	0.1858	-1.2	-0.00042	0.003097	0.04109
KAEGDAKGDKAK	1xNHS-LC-Biotin [K]	P05204	Non-histone chromosomal protein HMG-17	HMGN2	7	519.608	3	1556.81	26.53	1.25012e+06	957947	843264	2.13	0	3.3231e-05	8.56029e-05	0.1502	0.41	0.00021	3.294e-05	8.513e-06
AKAPKPKAAKPK	1xNHS-LC-Biotin [K7]	P16402	Histone H1.3	H1-3	1	394.246	4	1573.96	25.49	160373	147968	156553	1.64	0	0.00612639	0.000671557	0.1524	0.77	0.0003	0.0002631	0.002841
KNCHMEGK	1xCarbamidomethyl [C3]; 1xOxidation [M5]; 1xNHS-LC-Biotin [K1]	P56199	Integrin alpha-1	ITGA1	6	453.539	3	1358.6	26.24	6.10434e+06	6.2702e+06	5.81968e+06	1.82	0	2.9094e-05	8.56029e-05	0.6374	1.2	0.00054	3.294e-05	7.327e-06
AAKPKTAKPK	1xNHS-LC-Biotin [K5]	P10412	Histone H1.4	H1-4	5	345.461	4	1378.82	25.85	786680	650989	730499	1.49	0	0.00369604	0.000491293	0.0872	-1.32	-0.00045	0.0002073	0.001669
KKGDDQSR	1xNHS-LC-Biotin [K1]	P49368	T-complex protein 1 subunit gamma	CCT3	3	424.883	3	1272.64	26.25	315022	344114	271544	1.34	0	0.00092175	0.000226521	0.1045	-1.12	-0.00048	8.268e-05	0.0003683
EKKPEAKK	1xNHS-LC-Biotin [K7]	Q02878	60S ribosomal protein L6	RPL6	2	432.918	3	1296.73	25.76	433882	312738	314345	1.47	0	0.00438893	0.000619103	0.0884	3.32	0.00143	0.0002475	0.002001
KAVTKAQKK	1xNHS-LC-Biotin [K5]	Q16778	Histone H2B type 2-E	H2BC21	5	670.908	2	1340.81	25.91	2.97631e+06	2.64828e+06	2.57364e+06	2.42	0	6.36866e-05	8.56029e-05	0.4339	-0.34	-0.00023	3.294e-05	1.758e-05
GSKSHPNAHAR	1xNHS-LC-Biotin [K3]	O76061	Stanniocalcin-2	STC2	1	375.941	4	1500.75	26.18	173985	143706	130415	1.58	0	0.016816	0.00171725	0.3291	-3.38	-0.00127	0.0007381	0.007894
TPDHKHCR	1xCarbamidomethyl [C7]; 1xNHS-LC-Biotin [K5]	Q14766	Latent-transforming growth factor beta-binding protein 1	LTBP1	6	348.168	4	1389.65	26.08	2.095e+06	1.81525e+06	1.97702e+06	1.94	0	0.000161825	8.56029e-05	0.567	-0.8	-0.00028	3.294e-05	5.044e-05
HIKHKYENK	1xNHS-LC-Biotin [K3]	Q9UDW1	Cytochrome b-c1 complex subunit 9	UQCR10	4	512.61	3	1535.82	26.23	532921	720049	568191	2.71	0	0.00496885	0.000671557	0.2546	-0.03	-2e-05	0.0002631	0.002294
HKMENEK	1xOxidation [M3]; 1xNHS-LC-Biotin [K2]	Q12913	Receptor-type tyrosine-protein phosphatase eta	PTPRJ	3	424.203	3	1270.59	26.37	514207	453923	391929	1.56	0	0.00589881	0.000671557	0.4487	1.8	0.00076	0.0002631	0.002738
KEKDER	1xNHS-LC-Biotin [K1]	Q9UNL2	Translocon-associated protein subunit gamma	SSR3	3	381.866	3	1143.58	26.39	350761	343154	211419	1.31	0	0.0073097	0.000793452	0.1145	-0.34	-0.00013	0.000345	0.003434
KSECTK	1xCarbamidomethyl [C4]; 1xNHS-LC-Biotin [K1]	P56199	Integrin alpha-1	ITGA1	4	364.512	3	1091.52	34.22	11076942	1.06262e+07	9.88403e+06	1.48	0	0.0161324	0.00171725	0.1892	-0.17	-6e-05	0.0007381	0.007569
KCHTAR	1xCarbamidomethyl [C2]; 1xNHS-LC-Biotin [K1]	Q15942	Zyxin	ZYX	5	371.188	3	1111.55	26.82	1.26457e+06	1.27998e+06	1.05112e+06	1.09	0	0.00356762	0.000491293	0.4495	0.16	6e-05	0.0001854	0.001614
TEKHASQK	1xNHS-LC-Biotin [K3]	Q14247	Src substrate cortactin	CTTN	3	423.22	3	1267.65	26.42	571375	387450	371181	1.79	0	0.00118694	0.000226521	0.3799	-0.26	-0.00011	0.0001022	0.0004863
EKKTENSK	1xNHS-LC-Biotin [K3]	P43490	Nicotinamide phosphoribosyltransferase	NAMPT	2	434.896	3	1302.67	26.99	143781	159814	123978	1.12	0	0.034882	0.00261265	0	1.1	0.00048	0.001206	0.01647
KEHTGR	1xNHS-LC-Biotin [K1]	O00193	Small acidic protein	SMAP	3	356.187	3	1066.55	26.86	399308	504662	408191	1	0	0.00438893	0.000619103	0.29	0.03	1e-05	0.0002475	0.002006
KAGGTKPK	1xNHS-LC-Biotin [K1]	P16403	Histone H1.2	H1-2	3	375.886	3	1125.64	27.23	583537	476213	483858	1.82	0	0.000279781	8.56029e-05	0.1703	-1.04	-0.00039	3.294e-05	9.386e-05
NKPVELR	1xNHS-LC-Biotin [K2]	Q8IZJ1	Netrin receptor UNC5B	UNC5B	5	398.894	3	1194.67	31.64	1.95106e+06	1.95974e+06	1.73826e+06	1.16	0	0.0526301	0.0041693	0.3793	0.1	4e-05	0.001902	0.02508
KHHEEEIVHHKK	1xNHS-LC-Biotin [K]	Q9UII2	ATPase inhibitor, mitochondrial	ATP5IF1	3	473.251	4	1889.98	23.31	320335	476057	440342	1.04	0.0459	0.0154783	0.00166677		1.49	0.00071	0.0007221	0.007255
AAKPKKAPK	1xNHS-LC-Biotin [K5]	P10412	Histone H1.4	H1-4	3	426.597	3	1277.78	26.68	535568	397501	365124	1.36	0	0.0270083	0.00224068	0.0809	0.49	0.00021	0.0009767	0.01275
AKPVKPKAK	1xNHS-LC-Biotin [K7]	P07305	Histone H1.0	H1-0	1	435.94	3	1305.81	27.14	95594.7	88211.5	58030.4	1.46	0	0.012703	0.00150608	0.1712	-1.28	-0.00056	0.0006321	0.005997
KAGGTKPKKPVGAAK	1xNHS-LC-Biotin [K]	P16403	Histone H1.2	H1-2	4	445.018	4	1777.05	27.26	327325	373699	390604	2.22	0	0.00018723	8.56029e-05	0.1126	-0.12	-5e-05	3.294e-05	5.95e-05
SEKQNKPQK	1xNHS-LC-Biotin [K3]	P07814	Bifunctional glutamate/proline--tRNA ligase	EPRS1	2	475.923	3	1425.75	27.16	245638	265324	213795	1.84	0	0.0694045	0.00551014	0.2174	1.23	0.00058	0.002432	0.03331
EGCHKK	1xCarbamidomethyl [C3]; 1xNHS-LC-Biotin [K5]	Q9UIQ6	Leucyl-cystinyl aminopeptidase	LNPEP	2	366.512	3	1097.52	27.24	405665	326850	282950	1.23	0	0.0074822	0.000854065	0.2033	-1.41	-0.00052	0.000385	0.003511
SSGQHQNDKGK	1xNHS-LC-Biotin [K9]	P35613	Basigin	BSG	6	762.865	2	1524.72	27.58	3.64941e+06	3.21073e+06	3.11226e+06	2.1	0	4.9181e-05	8.56029e-05	0.2	-0.18	-0.00014	3.294e-05	1.316e-05
EAKEQHQK	1xNHS-LC-Biotin [K3]	P14314	Glucosidase 2 subunit beta	PRKCSH	1	446.229	3	1336.67	27.44	1.76603e+06	1.27092e+06	1369111	0.94	0	0.0176775	0.00176338	0.1915	2.65	0.00118	0.0007746	0.008295
KCSASNR	1xCarbamidomethyl [C2]; 1xNHS-LC-Biotin [K1]	P63220	40S ribosomal protein S21	RPS21	3	387.855	3	1161.55	33.27	3.53562e+06	3.74527e+06	3.41093e+06	1.02	0	0.00790274	0.000854065	0.2059	-0.36	-0.00014	0.000385	0.003717
AKAASAGKK	1xNHS-LC-Biotin [K2]	O75907	Diacylglycerol O-acyltransferase 1	DGAT1	1	390.894	3	1170.67	27.79	428029	360868	372374	1.66	0	0.0392429	0.00299125	0.3976	-0.03	-1e-05	0.001379	0.01856
AKTAHGR	1xNHS-LC-Biotin [K2]	Q99848	Probable rRNA-processing protein EBP2	EBNA1BP2	4	360.531	3	1079.58	16.03	433130	323950	399480	1.52	0	0.00117983	0.000226521	0.3224	-0.36	-0.00013	0.0001022	0.000485
KVHTSK	1xNHS-LC-Biotin [K1]	P42166	Lamina-associated polypeptide 2, isoform alpha	TMPO	1	346.863	3	1038.58	27.76	175825	129231	120234	0.89	0	0.085506	0.00693379		-0.82	-0.00029	0.003097	0.04104
KQSTTEAQKK	1xNHS-LC-Biotin [K1]	Q14980	Nuclear mitotic apparatus protein 1	NUMA1	3	496.602	3	1487.79	28.02	336218	340004	248673	2.17	0	0.00332541	0.000424759	0.3963	1.79	0.00089	0.0001633	0.001494
KAKKPAAAAGAK	1xNHS-LC-Biotin [K]	P10412	Histone H1.4	H1-4	5	484.29	3	1450.86	27.91	656451	545959	457892	2.92	0	4.63361e-06	8.56029e-05	0.0753	0.19	9e-05	3.294e-05	9.348e-07
KSQEKPR	1xNHS-LC-Biotin [K1]	P14868	Aspartate--tRNA ligase, cytoplasmic	DARS1	3	404.557	3	1211.66	28.06	277177	238523	191242	1.38	0	0.00213474	0.000285652	0.2391	0.87	0.00035	0.0001193	0.0009276
QKEHQEAR	1xNHS-LC-Biotin [K2]	Q96MM7	Heparan-sulfate 6-O-sulfotransferase 2	HS6ST2	5	455.564	3	1364.67	28.24	1.00088e+06	785922	673981	2.34	0	0.00213474	0.000285652	0.4872	2.35	0.00107	0.0001193	0.0009249
KGDECKNK	1xCarbamidomethyl [C5]; 1xNHS-LC-Biotin [K6]	P14384	Carboxypeptidase M	CPM	6	659.318	2	1317.63	28.28	1.6061e+06	1.44835e+06	1.39284e+06	2.37	0	5.51368e-05	8.56029e-05	0.2869	-0.26	-0.00017	3.294e-05	1.492e-05
KAAKSAAK	1xNHS-LC-Biotin [K4]	P16403	Histone H1.2	H1-2	5	557.325	2	1113.64	28.18	747641	643198	595784	1.99	0	0.00051253	0.000226521	0.4171	-1.21	-0.00067	8.268e-05	0.0001891
SKETGKK	1xNHS-LC-Biotin [K]	Q9UIW2	Plexin-A1	PLXNA1	8	372.874	3	1116.61	27.82	2.3781e+06	1.9725e+06	1.75556e+06	1.91	0	0.00321121	0.000424759	0.0681	-0.23	-9e-05	0.0001633	0.001435
TEKHESQR	1xNHS-LC-Biotin [K3]	Q14247	Src substrate cortactin	CTTN	2	451.891	3	1353.66	28.29	304686	265463	278104	1.42	0	0.00543122	0.000671557	0.3239	0.84	0.00038	0.0002631	0.002515
RGHLRPSFHGHHEKGK	1xNHS-LC-Biotin [K14]	P55287	Cadherin-11	CDH11	2	444.637	5	2219.15	27.9	282673	295129	254793	1.93	0	0.00535083	0.000671557	0.228	1.96	0.00087	0.0002631	0.002477
GKTCHSR	1xCarbamidomethyl [C4]; 1xNHS-LC-Biotin [K2]	P78504	Protein jagged-1	JAG1	6	395.528	3	1184.57	27.98	1.809e+06	1.75208e+06	1.5375e+06	1.9	0	0.00414293	0.00055579	0.5105	2.74	0.00108	0.0002275	0.00189
KSAGAAKR	1xNHS-LC-Biotin [K]	P10412	Histone H1.4	H1-4	5	376.55	3	1127.64	30.4	976344	855827	842118	1.98	0	0.000206617	8.56029e-05	0.3535	-1.04	-0.00039	3.294e-05	6.647e-05
AKHYHK	1xNHS-LC-Biotin [K2]	P18124	60S ribosomal protein L7	RPL7	3	374.867	3	1122.59	28.3	602673	499226	434478	1.21	0	0.00903875	0.000901812	0.1074	-1.26	-0.00047	0.00042	0.004238
SNKDKEGK	1xNHS-LC-Biotin [K5]	P12830	Cadherin-1	CDH1	3	415.548	3	1244.63	28.55	361536	316202	239921	1.56	0	0.00242388	0.000285652	0.3141	0.1	4e-05	0.0001193	0.001058
KHAGER	1xNHS-LC-Biotin [K1]	Q16763	Ubiquitin-conjugating enzyme E2 S	UBE2S	2	346.183	3	1036.54	28.09	150416	149816	134448	1.57	0	0.00719718	0.000793452	0.2994	-1.12	-0.00039	0.000345	0.003376
AKPVKASKPK	1xNHS-LC-Biotin [K5]	P07305	Histone H1.0	H1-0	4	464.952	3	1392.84	28.5	910991	868931	798344	1.48	0	0.0134548	0.00166677	0.0338	1.98	0.00092	0.0006714	0.00631
EKAEEKERR	1xNHS-LC-Biotin [K6]	Q96AG4	Leucine-rich repeat-containing protein 59	LRRC59	3	505.265	3	1513.78	28.71	259914	296730	265059	1.54	0	0.00882565	0.000901812	0.3312	0.85	0.00043	0.00042	0.004135
TAHETDKSEGGKR	1xNHS-LC-Biotin [K]	P83916	Chromobox protein homolog 1	CBX1	8	585.622	3	1754.85	28.47	3.20753e+06	2.32348e+06	2.36506e+06	2.6	0	7.67506e-07	8.56029e-05	0.3154	1.71	0.001	3.294e-05	1.261e-07
AKAEHR	1xNHS-LC-Biotin [K2]	P20810	Calpastatin	CAST	2	350.855	3	1050.55	28.24	178291	160182	172463	1.21	0	0.00307991	0.000424759	0.5124	-0.45	-0.00016	0.0001633	0.001373
KAASGEGKPK	1xNHS-LC-Biotin [K1]	P16402	Histone H1.3	H1-3	3	437.908	3	1311.71	28.8	461989	508722	419194	2.54	0	0.000583753	0.000226521	0.4724	0.93	0.00041	8.268e-05	0.0002198
GKQGGKAR	1xNHS-LC-Biotin [K6]	Q16777	Histone H2A type 2-C	H2AC20	4	380.882	3	1140.63	28.35	656327	559699	575585	2.08	0	0.0121929	0.00126062	0.4327	0.04	1e-05	0.0005538	0.005724
KAEGDAKGDK	1xNHS-LC-Biotin [K]	P05204	Non-histone chromosomal protein HMG-17	HMGN2	6	453.231	3	1357.68	32.35	263548	222705	198505	2.07	0	1.29227e-05	8.56029e-05	0.5797	-0.66	-0.0003	3.294e-05	2.944e-06
KIKPKNSK	1xNHS-LC-Biotin [K5]	P14678	Small nuclear ribonucleoprotein-associated proteins B and B'	SNRPB	3	427.928	3	1281.77	28.78	223274	240079	251871	1.73	0	0.0105294	0.00101307	0.2312	-1.44	-0.00061	0.0004555	0.004949
HYHTSAKQNK	1xNHS-LC-Biotin [K7]	Q9UL25	Ras-related protein Rab-21	RAB21	2	518.263	3	1552.77	28.61	282928	246628	183651	2.21	0	0.011055	0.00101307	0.4027	3.29	0.0017	0.0004555	0.005199
KAGAAKAK	1xNHS-LC-Biotin [K6]	P16401	Histone H1.5	H1-5	6	361.883	3	1083.63	28.76	858161	881320	640291	2.77	0	4.08011e-05	8.56029e-05	0.13	-0.24	-9e-05	3.294e-05	1.066e-05
KRPEECDCHK	2xCarbamidomethyl [C6; C8]; 1xNHS-LC-Biotin [K1]	Q8IWU5	Extracellular sulfatase Sulf-2	SULF2	13	566.589	3	1697.76	28.79	1.34909e+07	1.19633e+07	1.13925e+07	3.33	0	2.86846e-07	8.56029e-05	0.6607	-1.12	-0.00063	3.294e-05	4.196e-08
KAEGAQNQGKK	1xNHS-LC-Biotin [K]	Q9P2E9	Ribosome-binding protein 1	RRBP1	4	749.396	2	1497.78	28.76	224890	262549	226896	1.64	0	0.00106	0.000226521	0.1463	-0.03	-2e-05	0.0001022	0.0004316
AKKPAAAAGAKK	1xNHS-LC-Biotin [K11]	P10412	Histone H1.4	H1-4	1	484.29	3	1450.86	28.97	123238	88860.6	84313.6	1.47	0	0.00493241	0.000671557	0.0612	-1.54	-0.00074	0.0002631	0.002276
KASHTPK	1xNHS-LC-Biotin [K1]	O76021	Ribosomal L1 domain-containing protein 1	RSL1D1	3	369.87	3	1107.6	29.17	578046	528701	534678	1.73	0	0.00170012	0.000285652	0.4971	-2.09	-0.00077	0.0001193	0.00072
KNKDNVK	1xNHS-LC-Biotin [K1]	P63173	60S ribosomal protein L38	RPL38	2	395.554	3	1184.65	28.75	421956	325732	411588	1.59	0	0.103424	0.00846731	0.283	0.67	0.00026	0.003795	0.04916
QKAEADKNDK	1xNHS-LC-Biotin [K]	P07900	Heat shock protein HSP 90-alpha	HSP90AA1	7	495.917	3	1485.74	29.33	2.06213e+06	1.79388e+06	1.70471e+06	2.75	0	3.44104e-06	8.56029e-05	0.4255	-1	-0.0005	3.294e-05	6.715e-07
KKTATAVAHCKR	1xCarbamidomethyl [C10]; 1xNHS-LC-Biotin [K2]	P62249	40S ribosomal protein S16	RPS16	2	428.238	4	1709.93	29.23	196209	207641	216177	2.08	0	0.00134028	0.000226521	0.1202	-0.18	-8e-05	0.0001022	0.0005585
AASGEGKPKAK	1xNHS-LC-Biotin [K9]	P16402	Histone H1.3	H1-3	1	461.586	3	1382.75	29.09	236076	187615	205433	1.94	0	0.0015558	0.000226521	0.1392	-1.89	-0.00087	0.0001022	0.0006563
KAKVAKPK	1xNHS-LC-Biotin [K3]	P16403	Histone H1.2	H1-2	2	403.59	3	1208.75	28.8	186866	209506	157870	1.71	0	0.0169564	0.00171725	0.2982	0.44	0.00018	0.0007381	0.007964
MKHCSK	1xCarbamidomethyl [C4]; 1xNHS-LC-Biotin [K2]	P60891	Ribose-phosphate pyrophosphokinase 1	PRPS1	2	377.182	3	1129.53	29.23	611714	421497	517180	1.09	0	0.0193841	0.00181487	0.4954	-0.28	-0.00011	0.0008268	0.00914
RQHVNTKQESR	1xNHS-LC-Biotin [K7]	P23229	Integrin alpha-6	ITGA6	8	574.633	3	1721.89	29.4	1.47496e+07	1.41223e+07	1.2779e+07	4.72	0	1.05907e-07	8.56029e-05	0.6886	-0.68	-0.00039	3.294e-05	1.373e-08
AGSGKNDHAEK	1xNHS-LC-Biotin [K5]	P43487	Ran-specific GTPase-activating protein	RANBP1	3	484.902	3	1452.69	29.58	229372	239047	152805	1.57	0	0.0205633	0.00185683	0.3057	0.96	0.00047	0.0008372	0.009714
KKCGHTNNLRPK	1xCarbamidomethyl [C3]; 1xNHS-LC-Biotin [K2]	P62987	Ubiquitin-60S ribosomal protein L40	UBA52	3	448.742	4	1791.95	29.39	296024	242131	279225	2.2	0	0.0133446	0.00162843	0.1273	-1.36	-0.00061	0.0006714	0.006285
KHPIKR	1xNHS-LC-Biotin [K]	P46531	Neurogenic locus notch homolog protein 1	NOTCH1	3	373.226	3	1117.67	29.18	4.01287e+06	3.76109e+06	3.33075e+06	1.93	0	0.0709624	0.00577335	0.1088	-1.95	-0.00073	0.002534	0.03406
KSTDHPK	1xNHS-LC-Biotin [K1]	P07305	Histone H1.0	H1-0	2	384.534	3	1151.59	29.41	503714	444691	468540	1.12	0	0.00181279	0.000285652	0.1875	-1.2	-0.00046	0.0001193	0.0007766
KQQMGK	1xOxidation [M4]; 1xNHS-LC-Biotin [K1]	P31946	14-3-3 protein beta/alpha	YWHAB	1	537.775	2	1074.54	29.22	222449	182042	227815	1.26	0	0.0415962	0.00320045	0.2619	-1	-0.00054	0.001449	0.0198
SHAQKNENAR	1xNHS-LC-Biotin [K5]	P35579	Myosin-9	MYH9	6	747.367	2	1493.73	29.74	6.23443e+06	5.45633e+06	4.96434e+06	2.75	0	1.09707e-05	8.56029e-05	0.8036	-0.95	-0.00071	3.294e-05	2.462e-06
KQNTGSK	1xNHS-LC-Biotin [K1]	Q00839	Heterogeneous nuclear ribonucleoprotein U	HNRNPU	3	551.289	2	1101.57	29.54	876997	815280	724150	1.53	0	0.0118972	0.00113699	0.6209	-0.85	-0.00047	0.0005141	0.005616
GDSEHKR	1xNHS-LC-Biotin [K6]	P35579	Myosin-9	MYH9	2	584.282	2	1167.56	29.75	1.08636e+06	820715	854150	1.26	0	0.0489776	0.00379957	0.5397	-0.94	-0.00055	0.001709	0.02335
HKVAQK	1xNHS-LC-Biotin [K2]	Q9UNL2	Translocon-associated protein subunit gamma	SSR3	5	350.535	3	1049.59	29.64	656279	667379	603013	1.81	0	0.0136779	0.00166677	0.3757	-1.45	-0.00051	0.0007097	0.006448
RHEQMKK	1xNHS-LC-Biotin [K]	Q16181	Septin-7	SEPTIN7	3	432.562	3	1295.67	29.86	1.46407e+06	1.26396e+06	1.2486e+06	2.21	0	0.0725451	0.00587088	0.086	-0.47	-0.0002	0.002565	0.03468
IQKDHHQASNSSR	1xNHS-LC-Biotin [K3]	O94907	Dickkopf-related protein 1	DKK1	5	462.48	4	1846.9	29.94	4.89958e+06	4585277	4.34176e+06	3.11	0	1.65009e-06	8.56029e-05	0.5466	-0.15	-7e-05	3.294e-05	2.957e-07
KQTPKQR	1xNHS-LC-Biotin [K5]	P21333	Filamin-A	FLNA	2	612.847	2	1224.69	29.86	563758	508104	559368	1.65	0	0.0121929	0.00126062	0.2364	-0.64	-0.00039	0.0005538	0.005719
HLKHER	1xNHS-LC-Biotin [K3]	P56134	ATP synthase subunit f, mitochondrial	ATP5MF	2	386.878	3	1158.62	29.36	674242	648827	693501	1.63	0	0.108324	0.00890106	0.1472	-0.49	-0.00019	0.004002	0.05165
HKKDISENKR	1xNHS-LC-Biotin [K]	P11142	Heat shock cognate 71 kDa protein	HSPA8	5	399.218	4	1593.85	29.69	1.03871e+06	781397	876883	2.77	0	0.000813172	0.000226521	0.0469	-1.47	-0.00058	8.268e-05	0.0003196
SKCHGHGVCDSNR	2xCarbamidomethyl [C3; C9]; 1xNHS-LC-Biotin [K2]	Q13444	Disintegrin and metalloproteinase domain-containing protein 15	ADAM15	5	463.955	4	1852.8	29.51	6.36296e+06	5.59662e+06	5.07754e+06	3.88	0	3.91019e-08	8.56029e-05	0.6495	-0.62	-0.00029	3.294e-05	4.534e-09
AKKPAGAAK	1xNHS-LC-Biotin [K2]	P10412	Histone H1.4	H1-4	5	394.232	3	1180.69	29.97	1.92138e+06	1.70028e+06	1.4674e+06	1.77	0	0.00060643	0.000226521	0.339	-3.61	-0.00142	8.268e-05	0.0002291
HPQKASR	1xNHS-LC-Biotin [K4]	Q9Y653	Adhesion G-protein coupled receptor G1	ADGRG1	6	581.811	2	1162.61	29.57	7.5235e+06	7.13203e+06	6.15211e+06	1.54	0	0.00465163	0.000619103	0.0455	-0.75	-0.00043	0.0002475	0.002137
TVKHDSK	1xNHS-LC-Biotin [K3]	Q9H2E6	Semaphorin-6A	SEMA6A	5	577.305	2	1153.6	29.64	1.72624e+06	1.56765e+06	1.36351e+06	2.04	0	0.0150994	0.00166677	0.6176	0.2	0.00011	0.0007221	0.007079
KTTTTPGRKPR	1xNHS-LC-Biotin [K1]	P17096	High mobility group protein HMG-I/HMG-Y	HMGA1	4	527.967	3	1581.89	30.1	941415	900982	729074	1.29	0	0.0235574	0.00202491	0.3566	-1.57	-0.00083	0.0008906	0.01109
SKSEKCRDDSDCAR	2xCarbamidomethyl [C6; C12]; 1xNHS-LC-Biotin [K5]	O14672	Disintegrin and metalloproteinase domain-containing protein 10	ADAM10	6	513.978	4	2052.89	29.66	1.0355e+06	888650	810719	2.89	0	3.26342e-05	8.56029e-05	0.2664	-0.28	-0.00015	3.294e-05	8.293e-06
KAASGEAKPK	1xNHS-LC-Biotin [K1]	P16401	Histone H1.5	H1-5	6	442.579	3	1325.72	30.04	2.10224e+06	1.92502e+06	1.67818e+06	3.09	0	8.65902e-06	8.56029e-05	0.4142	-0.75	-0.00033	3.294e-05	1.879e-06
KSGGAGK	1xNHS-LC-Biotin [K1]	Q05639	Elongation factor 1-alpha 2	EEF1A2	2	472.255	2	943.503	30.34	881726	836541	786152	1.43	0	0.00420294	0.00055579	0.3427	-0.13	-6e-05	0.0002275	0.001912
KAGATAGKR	1xNHS-LC-Biotin [K]	P16402	Histone H1.3	H1-3	3	400.228	3	1198.67	30.13	1.79005e+06	1.8719e+06	462087	3	0	0.00116576	0.000226521	0.47	-1.72	-0.00069	0.0001022	0.0004784
VHGTGKK	1xNHS-LC-Biotin [K6]	Q12907	Vesicular integral-membrane protein VIP36	LMAN2	3	355.867	3	1065.59	30.19	596745	538252	532336	1.62	0	0.0032337	0.000424759	0.0988	-1.43	-0.00051	0.0001633	0.001451
KPVGAAKKPK	1xNHS-LC-Biotin [K7]	P16403	Histone H1.2	H1-2	6	454.948	3	1362.83	30.26	737168	683105	513561	2.82	0	3.79517e-05	8.56029e-05	0.2057	0.5	0.00023	3.294e-05	9.878e-06
NAQKSNQNGK	1xNHS-LC-Biotin [K4]	P06748	Nucleophosmin	NPM1	3	714.357	2	1427.71	30.06	328567	150599	331821	1.42	0	0.00201173	0.000285652	0.5915	0	0	0.0001193	0.000867
KCHGAGGASACSR	2xCarbamidomethyl [C2; C11]; 1xNHS-LC-Biotin [K1]	P54753	Ephrin type-B receptor 3	EPHB3	7	553.25	3	1657.74	30.39	8.25009e+06	8.32608e+06	7180560	3.29	0	2.74873e-09	8.56029e-05	0.6657	-0.23	-0.00013	3.294e-05	2.325e-10
KTDAKR	1xNHS-LC-Biotin [K5]	P33991	DNA replication licensing factor MCM4	MCM4	3	353.198	3	1057.58	29.95	290967	251551	307762	1.62	0	0.00641275	0.000733408	0.216	-2.91	-0.00103	0.0002833	0.002998
KAAKSPAK	1xNHS-LC-Biotin [K4]	P16402	Histone H1.3	H1-3	4	380.558	3	1139.66	30.38	427640	480054	379076	1.55	0	0.0135659	0.00166677	0.1806	-0.6	-0.00023	0.0006908	0.006365
SSKQHYNCEHSK	1xCarbamidomethyl [C8]; 1xNHS-LC-Biotin [K3]	P50454	Serpin H1	SERPINH1	1	461.71	4	1843.82	30.56	225287	242217	195836	1.21	0	0.0200486	0.00185683	0.4545	-2.31	-0.00106	0.0008372	0.009455
KGKADAGK	1xNHS-LC-Biotin [K3]	P05204	Non-histone chromosomal protein HMG-17	HMGN2	3	371.874	3	1113.61	30.29	516940	531041	508705	1.88	0	0.00504267	0.000671557	0.117	-2.04	-0.00076	0.0002631	0.002334
EGQVCTKHRR	1xCarbamidomethyl [C5]; 1xNHS-LC-Biotin [K7]	O94907	Dickkopf-related protein 1	DKK1	5	403.206	4	1609.8	30.29	953487	949621	515796	2.12	0	0.010031	0.00101307	0.4481	-1.63	-0.00066	0.0004555	0.00472
KVKKPATAAGTK	1xNHS-LC-Biotin [K3]	P16402	Histone H1.3	H1-3	3	513.641	3	1538.91	30.4	357876	405871	302785	2.74	0	0.000238576	8.56029e-05	0.0255	-0.62	-0.00032	3.294e-05	7.845e-05
KENDPHR	1xNHS-LC-Biotin [K1]	Q96KR4	Leishmanolysin-like peptidase	LMLN	2	412.205	3	1234.6	30.15	890393	882196	666807	2.1	0	0.0111453	0.00101307	0.5238	1.48	0.00061	0.0004747	0.005255
HHEEEIVHHKK	1xNHS-LC-Biotin [K10]	Q9UII2	ATPase inhibitor, mitochondrial	ATP5IF1	2	441.227	4	1761.89	30.45	267528	354411	324820	1.98	0	0.000302733	8.56029e-05	0.0859	0.17	8e-05	3.294e-05	0.0001032
MKHCTK	1xCarbamidomethyl [C4]; 1xNHS-LC-Biotin [K2]	P11908	Ribose-phosphate pyrophosphokinase 2	PRPS2	1	381.854	3	1143.55	30.41	221475	300201	198365	0.9	0	0.0198802	0.00181487	0.1667	-0.46	-0.00018	0.0008268	0.009394
AASGEAKPKAK	1xNHS-LC-Biotin [K9]	P16401	Histone H1.5	H1-5	3	466.259	3	1396.76	30.58	639028	613646	669025	2.62	0	4.71511e-05	8.56029e-05	0.0534	1.51	0.0007	3.294e-05	1.26e-05
KAGAAKPR	1xNHS-LC-Biotin [K1]	P16402	Histone H1.3	H1-3	2	379.89	3	1137.66	30.46	623241	780906	634152	2.89	0	6.48432e-05	8.56029e-05	0.5675	0.27	0.0001	3.294e-05	1.801e-05
AKHHAISAK	1xNHS-LC-Biotin [K2]	P27824	Calnexin	CANX	5	434.577	3	1301.71	30.69	7.66089e+06	7.34279e+06	7.50094e+06	3.61	0	9.25673e-06	8.56029e-05	0.615	2.38	0.00103	3.294e-05	2.033e-06
AVKPKAAKPK	1xNHS-LC-Biotin [K5]	P16401	Histone H1.5	H1-5	6	344.966	4	1376.84	30.26	3.88262e+06	3.44214e+06	3235136	1.71	0	0.00231245	0.000285652	0.2749	-2.76	-0.00095	0.0001193	0.001007
KAVTKVQKK	1xNHS-LC-Biotin [K5]	Q5QNW6	Histone H2B type 2-F	H2BC18	1	456.952	3	1368.84	30.61	200254	179458	193089	1.31	0	0.0879136	0.00723411	0.0458	1.61	0.00074	0.003248	0.0421
KAAATSAKK	1xNHS-LC-Biotin [K8]	P19338	Nucleolin	NCL	1	405.569	3	1214.69	30.65	185594	199912	171360	1.34	0	0.0849114	0.00688515	0.1119	1.08	0.00044	0.003064	0.04056
KTENSK	1xNHS-LC-Biotin [K1]	P43490	Nicotinamide phosphoribosyltransferase	NAMPT	2	523.272	2	1045.53	30.55	290419	277050	212339	1.57	0	0.0304428	0.00233944	0.2038	2.4	0.00125	0.001101	0.01444
CKSQSGGK	1xCarbamidomethyl [C1]; 1xNHS-LC-Biotin [K2]	P78504	Protein jagged-1	JAG1	3	595.786	2	1190.57	30.91	2.59247e+06	2642968	2588497	2.15	0	0.00321121	0.000424759	0.7163	-0.98	-0.00058	0.0001633	0.001439
VSDKSEKK	1xNHS-LC-Biotin [K]	Q9UKZ4	Teneurin-1	TENM1	3	420.56	3	1259.67	31.04	836425	832652	784063	1.43	0	0.00868671	0.000901812	0.1189	0.06	3e-05	0.0004031	0.004094
AGQKGYHHR	1xNHS-LC-Biotin [K4]	P39023	60S ribosomal protein L3	RPL3	6	464.904	3	1392.7	30.51	1.15838e+06	1.20173e+06	1.18477e+06	2.53	0	0.000192746	8.56029e-05	0.6601	0.45	0.00021	3.294e-05	6.15e-05
KVSEHSGGR	1xNHS-LC-Biotin [K1]	Q8NBS9	Thioredoxin domain-containing protein 5	TXNDC5	5	432.556	3	1295.65	30.89	772476	849314	890628	2.79	0	0.000417072	0.000173589	0.3907	0.99	0.00043	6.073e-05	0.0001492
KEANQAPKSK	1xNHS-LC-Biotin [K8]	Q96AG4	Leucine-rich repeat-containing protein 59	LRRC59	3	480.594	3	1439.77	30.75	686051	578202	614205	2.52	0	0.0187436	0.00176338	0.1349	-0.36	-0.00017	0.0008112	0.008831
DQDATKHK	1xNHS-LC-Biotin [K6]	Q9H013	Disintegrin and metalloproteinase domain-containing protein 19	ADAM19	6	641.316	2	1281.63	30.69	704118	725416	629971	1.78	0	0.00402579	0.00055579	0.1854	-0.26	-0.00017	0.0002275	0.001826
HLKATHGGR	1xNHS-LC-Biotin [K3]	P07741	Adenine phosphoribosyltransferase	APRT	2	439.239	3	1315.71	31.13	717917	722995	718994	3.25	0	0.000124916	8.56029e-05	0.4677	-1.86	-0.00082	3.294e-05	3.747e-05
KVHEAR	1xNHS-LC-Biotin [K1]	Q9BYN8	28S ribosomal protein S26, mitochondrial	MRPS26	1	360.198	3	1078.58	30.63	174048	109626	191698	0.79	0	0.063421	0.0049459	0.2658	-2.58	-0.00093	0.002197	0.03043
RRPENPKPQDGKETK	1xNHS-LC-Biotin [K12]	P67809	Y-box-binding protein 1	YBX1	3	530.533	4	2119.11	30.65	462328	357890	326937	3.13	0	0.000357719	0.000173589	0.3291	1.84	0.00098	6.073e-05	0.0001243
KNAKSSGNSSSSGSGSGSTSAGSSSPGAR	1xNHS-LC-Biotin [K]	Q12797	Aspartyl/asparaginyl beta-hydroxylase	ASPH	2	961.777	3	2883.31	30.75	87597.2	126384	171964	1.25	0	0.0025072	0.000285652	0.608	0.94	0.00091	0.0001193	0.001097
GSREEKQKPQAER	1xNHS-LC-Biotin [K6]	P26641	Elongation factor 1-gamma	EEF1G	5	627.991	3	1881.96	30.93	605337	131373	677607	2.52	0	0.000188321	8.56029e-05	0.2857	-0.25	-0.00015	3.294e-05	5.97e-05
KTDNNR	1xNHS-LC-Biotin [K1]	P49368	T-complex protein 1 subunit gamma	CCT3	1	543.771	2	1086.54	31.37	208108	180347	180159	0.79	0	0.0197133	0.00181487	0.0886	-0.5	-0.00027	0.0008268	0.009266
KPKATPVKK	1xNHS-LC-Biotin [K3]	P07305	Histone H1.0	H1-0	3	445.945	3	1335.82	30.9	262506	278592	323607	2.14	0	3.74964e-05	8.56029e-05	0.2477	0.73	0.00032	3.294e-05	9.73e-06
AESEHKR	1xNHS-LC-Biotin [K6]	P35580	Myosin-10	MYH10	1	399.201	3	1195.59	31.43	328441	422800	229796	0.98	0	0.0547509	0.00426825	0.102	-1.13	-0.00045	0.001933	0.02611
QEKDGTEKR	1xNHS-LC-Biotin [K]	P17096	High mobility group protein HMG-I/HMG-Y	HMGA1	3	477.243	3	1429.71	31.55	1.26953e+06	1.1622e+06	1.10686e+06	1.9	0	0.00106627	0.000226521	0.4842	2.5	0.00119	0.0001022	0.0004331
KGLHHK	1xNHS-LC-Biotin [K1]	P06744	Glucose-6-phosphate isomerase	GPI	3	353.536	3	1058.59	31.42	825862	856062	690789	1.96	0	0.00164685	0.000285652	0.3724	-0.39	-0.00014	0.0001193	0.0006952
QQHQQGDESQK	1xNHS-LC-Biotin [K11]	Q99985	Semaphorin-3C	SEMA3C	3	551.254	3	1651.75	31.01	848583	847640	859682	1.47	0	0.00339609	0.000424759	0.4286	-0.31	-0.00017	0.0001633	0.00153
GHLRPSFHGHHEKGK	1xNHS-LC-Biotin [K13]	P55287	Cadherin-11	CDH11	11	688.353	3	2063.05	31.02	5.75817e+06	6.75643e+06	6401869	2.41	0	2.98061e-05	8.56029e-05	0.0373	-2.48	-0.00171	3.294e-05	7.496e-06
KAAATPAKK	1xNHS-LC-Biotin [K1]	P19338	Nucleolin	NCL	5	408.909	3	1224.71	31.48	881247	909261	675958	3.02	0	0.00183636	0.000285652	0.5762	-0.82	-0.00033	0.0001193	0.0007879
AKSSAK	1xNHS-LC-Biotin [K2]	P07305	Histone H1.0	H1-0	1	465.758	2	930.508	31.57	726223	753652	709612	1.7	0	0.055183	0.00426825	0.0941	0.12	6e-05	0.001947	0.02632
AKAPKPK	1xNHS-LC-Biotin [K]	P16402	Histone H1.3	H1-3	6	360.219	3	1078.64	31.23	1.87255e+06	2.11739e+06	2.27951e+06	1.68	0	0.00671435	0.000793452	0.5238	-0.8	-0.00029	0.0003045	0.003127
GQHTKTTGR	1xNHS-LC-Biotin [K5]	P62269	40S ribosomal protein S18	RPS18	3	442.231	3	1324.68	31.74	594173	580207	269848	2.04	0	0.000613081	0.000226521	0.5098	0.58	0.00026	8.268e-05	0.0002329
ESHPHGVKR	1xNHS-LC-Biotin [K8]	O00193	Small acidic protein	SMAP	4	462.575	3	1385.71	31.53	443062	558371	578929	1.7	0	0.00771934	0.000854065	0.5471	-0.8	-0.00037	0.000385	0.00362
KRNEDEDSPNK	1xNHS-LC-Biotin [K1]	P62899	60S ribosomal protein L31	RPL31	1	557.599	3	1670.78	31.09	125763	136672	151181	1.71	0	0.00631565	0.000733408	0.6023	0.83	0.00046	0.0002833	0.002937
APTKKPK	1xNHS-LC-Biotin [K4]	P07305	Histone H1.0	H1-0	3	370.224	3	1108.65	31.56	306959	415047	349672	1.29	0	0.0334337	0.00255602	0.0775	2.75	0.00102	0.001171	0.01586
KSAPSTGGVKKPHR	1xNHS-LC-Biotin [K]	P84243	Histone H3.3	H3-3A	3	448.004	4	1788.99	31.59	256712	266869	303415	2.09	0.0234	0.009184	0.000901812		2.18	0.00097	0.00042	0.004321
QGCSPKHGSCK	2xCarbamidomethyl [C3; C10]; 1xNHS-LC-Biotin [K6]	P78504	Protein jagged-1	JAG1	10	528.908	3	1584.71	31.36	9.11912e+06	1.05518e+07	8444390	3.18	0	1.16567e-05	8.56029e-05	0.4057	0.46	0.00024	3.294e-05	2.632e-06
KSAPATGGVKKPHR	1xNHS-LC-Biotin [K]	Q5TEC6	Histone HIST2H3PS2	H3-2	4	444.004	4	1773	31.77	837939	1.03498e+06	728352	2.85	0	0.000112287	8.56029e-05	0.0737	0.19	9e-05	3.294e-05	3.337e-05
AKVKDEPQRR	1xNHS-LC-Biotin [K2]	P05204	Non-histone chromosomal protein HMG-17	HMGN2	4	522.624	3	1565.86	31.97	1.14349e+06	1.03762e+06	1.34398e+06	1.53	0	0.00414293	0.00055579	0.1699	0.44	0.00023	0.0002275	0.001886
SSSSGKK	1xNHS-LC-Biotin [K]	Q9H9Y2	Ribosome production factor 1	RPF1	3	510.263	2	1019.52	31.88	499195	526218	484532	1.79	0	0.0109654	0.00101307	0.0782	0.6	0.00031	0.0004555	0.005148
SAPAPKKGSK	1xNHS-LC-Biotin [K6]	Q16778	Histone H2B type 2-E	H2BC21	7	655.368	2	1309.73	31.96	5.45908e+06	6.00668e+06	5.55137e+06	2.24	0	0.000616436	0.000226521	0.1116	-1.06	-0.00069	8.268e-05	0.0002342
GKPDAAKK	1xNHS-LC-Biotin [K8]	P09429	High mobility group protein B1	HMGB1	2	385.219	3	1153.64	31.63	389214	453630	327095	1.65	0	0.0265502	0.00224068	0.0667	1.32	0.00051	0.0009612	0.01254
NSKQAEREEK	1xNHS-LC-Biotin [K3]	P14678	Small nuclear ribonucleoprotein-associated proteins B and B'	SNRPB	3	519.929	3	1557.77	31.54	247679	235224	221046	1.73	0	0.0101942	0.00101307	0.4393	1.92	0.00099	0.0004555	0.004793
KVAKSAK	1xNHS-LC-Biotin [K4]	P16402	Histone H1.3	H1-3	2	535.823	2	1070.64	31.89	154360	203751	128866	1.16	0	0.0323154	0.00244883	0.3707	-0.64	-0.00034	0.001135	0.01535
KDTPRK	1xNHS-LC-Biotin [K1]	P26641	Elongation factor 1-gamma	EEF1G	2	361.87	3	1083.6	31.48	246856	264995	196945	1.32	0	0.0587362	0.00435898	0.1818	-1.09	-0.00039	0.001975	0.02816
HNLNKHR	1xNHS-LC-Biotin [K5]	Q8TE58	A disintegrin and metalloproteinase with thrombospondin motifs 15	ADAMTS15	1	419.891	3	1257.66	32.21	1.93919e+06	1.75354e+06	1.68051e+06	1.51	0	0.0819823	0.00668253	0.3444	-3.01	-0.00126	0.002965	0.03931
ASSHSSQTQGGGSVTKKR	1xNHS-LC-Biotin [K16]	P02545	Prelamin-A/C	LMNA	3	536.273	4	2142.07	31.99	233334	280532	237089	1.66	0	0.000174595	8.56029e-05	0.0542	-1.01	-0.00054	3.294e-05	5.488e-05
NTSKQQQQK	1xNHS-LC-Biotin [K4]	O15372	Eukaryotic translation initiation factor 3 subunit H	EIF3H	2	714.866	2	1428.73	31.75	230521	269799	195820	1.09	0	0.000699412	0.000226521	0.3119	-0.46	-0.00033	8.268e-05	0.0002697
KQEKTPK	1xNHS-LC-Biotin [K4]	Q9NYF8	Bcl-2-associated transcription factor 1	BCLAF1	2	599.337	2	1197.67	31.79	1057892	1.12294e+06	956816	2.74	0	0.00245683	0.000285652	0.438	-0.11	-6e-05	0.0001193	0.001074
IKKPEGKPDQK	1xNHS-LC-Biotin [K2]	P43243	Matrin-3	MATR3	2	402.48	4	1606.9	32.19	491298	457289	464544	1.41	0	0.00987073	0.00101307	0.0638	-0.28	-0.00011	0.0004401	0.004639
KAEGTPNQGKK	1xNHS-LC-Biotin [K10]	Q9P2E9	Ribosome-binding protein 1	RRBP1	1	499.601	3	1496.79	32.1	518612	508646	499264	2.06	0	0.00372234	0.000491293	0.0825	-1.13	-0.00057	0.0002073	0.00168
KAKPVKPK	1xNHS-LC-Biotin [K]	P07305	Histone H1.0	H1-0	9	412.262	3	1234.77	32.25	2.03012e+06	1.84254e+06	1.80888e+06	2.31	0	0.00146143	0.000226521	0.1948	-0.36	-0.00015	0.0001022	0.0006139
LKHRPDGK	1xNHS-LC-Biotin [K2]	P11586	C-1-tetrahydrofolate synthase, cytoplasmic	MTHFD1	2	430.577	3	1289.71	31.91	663919	637234	623455	1.88	0	0.034882	0.00261265	0.2128	0.65	0.00028	0.001224	0.01657
AAAKNK	1xNHS-LC-Biotin [K4]	O00567	Nucleolar protein 56	NOP56	2	471.266	2	941.524	32.37	685150	679730	662581	1.36	0	0.0916161	0.00747367	0.1838	0.65	0.00031	0.003342	0.04373
KASKPK	1xNHS-LC-Biotin [K4]	P07305	Histone H1.0	H1-0	2	499.297	2	997.586	32.26	303008	303373	236458	1.55	0	0.085506	0.00693379	0.0516	-0.19	-0.0001	0.00308	0.04088
VTKQHNDECK	1xCarbamidomethyl [C9]; 1xNHS-LC-Biotin [K3]	P39748	Flap endonuclease 1	FEN1	3	533.254	3	1597.75	32.43	319381	673170	399665	1.8	0	4.80107e-05	8.56029e-05	0.5278	0.3	0.00016	3.294e-05	1.278e-05
TPVKKK	1xNHS-LC-Biotin [K4]	P16402	Histone H1.3	H1-3	2	347.216	3	1039.63	32.01	250134	345410	276984	0.9	0.0426	0.0462807	0.00353301		-0.55	-0.00019	0.001605	0.0221
HPHKYR	1xNHS-LC-Biotin [K4]	P22087	rRNA 2'-O-methyltransferase fibrillarin	FBL	2	392.875	3	1176.61	32.42	964712	910232	995828	1.77	0	0.0165389	0.00171725	0.4915	-0.11	-4e-05	0.0007381	0.007791
ATNNKGK	1xNHS-LC-Biotin [K5]	Q16881	Thioredoxin reductase 1, cytoplasmic	TXNRD1	4	536.284	2	1071.56	32.55	408309	319183	391539	1.61	0	0.0101942	0.00101307	0.354	-0.38	-0.0002	0.0004555	0.004785
KCQQAEK	1xCarbamidomethyl [C2]; 1xNHS-LC-Biotin [K1]	P31948	Stress-induced-phosphoprotein 1	STIP1	3	615.803	2	1230.6	32.42	511419	523968	478253	1.87	0	0.00133208	0.000226521	0.2406	0.84	0.00052	0.0001022	0.0005548
KAPKSPAK	1xNHS-LC-Biotin [K4]	P10412	Histone H1.4	H1-4	2	389.23	3	1165.68	32.74	441495	404645	416637	1.44	0	0.069921	0.00556227	0.1319	0.06	2e-05	0.002449	0.03353
KGEKVPKGK	1xNHS-LC-Biotin [K7]	P05204	Non-histone chromosomal protein HMG-17	HMGN2	2	437.261	3	1309.77	32.77	437991	537093	521289	1.81	0	0.113414	0.00928593	0.1602	1.03	0.00045	0.004124	0.05371
KEAAQK	1xNHS-LC-Biotin [K1]	Q13310	Polyadenylate-binding protein 4	PABPC4	3	507.277	2	1013.54	32.85	1.55959e+06	1.67711e+06	1.53087e+06	2.33	0	0.092244	0.00747367	0.3262	2.1	0.00107	0.003373	0.04408
QQHQQGDESQKMR	1xOxidation [M12]; 1xNHS-LC-Biotin [K11]	Q99985	Semaphorin-3C	SEMA3C	1	652.3	3	1954.89	32.32	128301	147624	171010	1.1	0	0.0903696	0.00733033	0.5636	-0.4	-0.00026	0.003327	0.0434
KEEESAGGTKGSSK	1xNHS-LC-Biotin [K10]	P61081	NEDD8-conjugating enzyme Ubc12	UBE2M	1	578.617	3	1733.84	32.45	175662	99835.3	108655	1.09	0	0.079124	0.00637903	0.3119	0.11	6e-05	0.002797	0.03801
QTNKNR	1xNHS-LC-Biotin [K4]	Q14165	Malectin	MLEC	3	550.287	2	1099.57	32.93	227343	279698	227296	1.04	0	0.0265502	0.00224068	0.3365	-1.24	-0.00068	0.0009422	0.01249
MANEKHSK	1xNHS-LC-Biotin [K5]	Q9Y6X1	Stress-associated endoplasmic reticulum protein 1	SERP1	1	428.547	3	1283.62	32.87	224783	223204	266540	0.89	0	0.115657	0.00964032	0.0337	2.54	0.00109	0.004238	0.05497
KKPQKVAGGAAPSKPASAK	1xNHS-LC-Biotin [K5]	Q14978	Nucleolar and coiled-body phosphoprotein 1	NOLC1	1	540.814	4	2160.23	33	124524	167537	126199	2.08	0	0.114157	0.00938708	0.0673	0.12	7e-05	0.004156	0.05415
TESENTSDKPKR	1xNHS-LC-Biotin [K11]	P15514	Amphiregulin	AREG	3	577.617	3	1730.84	33.15	265854	238938	214919	2.72	0	2.85051e-06	8.56029e-05	0.1176	-0.89	-0.00052	3.294e-05	5.458e-07
KAEGGGGGGRPGAPAAGDGKTEQK	1xNHS-LC-Biotin [K]	Q00839	Heterogeneous nuclear ribonucleoprotein U	HNRNPU	4	623.811	4	2492.23	32.92	459168	416280	361526	4.22	0	2.90322e-09	8.56029e-05	0.6801	-3.58	-0.00223	3.294e-05	2.466e-10
KPAAGSHPSR	1xNHS-LC-Biotin [K1]	P08887	Interleukin-6 receptor subunit alpha	IL6R	3	449.573	3	1346.7	33.11	282547	260767	241203	2.24	0	2.41196e-05	8.56029e-05	0.567	3.14	0.00141	3.294e-05	5.928e-06
SAQKAQK	1xNHS-LC-Biotin [K4]	Q05639	Elongation factor 1-alpha 2	EEF1A2	5	550.3	2	1099.59	32.51	13348102	13360454	12682316	1.11	0	0.0509808	0.00407016	0.2432	0.13	7e-05	0.001833	0.02425
HELTHKK	1xNHS-LC-Biotin [K]	Q9Y4W2	Ribosomal biogenesis protein LAS1L	LAS1L	2	411.226	3	1231.66	32.73	689229	642474	629362	2.02	0	0.000239946	8.56029e-05	0.0099	0.99	0.00041	3.294e-05	7.896e-05
KPATAAGTKK	1xNHS-LC-Biotin [K9]	P16402	Histone H1.3	H1-3	3	437.92	3	1311.75	33.12	534705	458604	434146	2.58	0	0.00010836	8.56029e-05	0.0659	-0.1	-4e-05	3.294e-05	3.207e-05
VTAEDKGTGNKNK	1xNHS-LC-Biotin [K11]	P11021	Endoplasmic reticulum chaperone BiP	HSPA5	3	567.626	3	1700.86	32.79	525931	600795	583195	2.71	0	0.000129423	8.56029e-05	0.1365	0.28	0.00016	3.294e-05	3.922e-05
IKCDKEK	1xCarbamidomethyl [C3]; 1xNHS-LC-Biotin [K2]	P14625	Endoplasmin	HSP90B1	5	630.327	2	1259.65	32.82	2.36019e+06	2.30961e+06	2.24949e+06	2.01	0	0.000850847	0.000226521	0.3582	-1.02	-0.00064	8.268e-05	0.0003371
AKTHYDAKK	1xNHS-LC-Biotin [K8]	Q14980	Nuclear mitotic apparatus protein 1	NUMA1	4	467.584	3	1400.74	33.26	1.13769e+06	1.24874e+06	1.18273e+06	2.54	0	2.96265e-05	8.56029e-05	0.0433	1.28	0.0006	3.294e-05	7.475e-06
KLNEKSK	1xNHS-LC-Biotin [K5]	P78380	Oxidized low-density lipoprotein receptor 1	OLR1	2	395.894	3	1185.67	32.87	264557	286693	275909	1.25	0	0.0831453	0.00678211	0.064	1.37	0.00054	0.002982	0.03974
EREKHSACCVR	2xCarbamidomethyl [C8; C9]; 1xNHS-LC-Biotin [K4]	Q96CC6	Inactive rhomboid protein 1	RHBDF1	2	590.945	3	1770.82	33.35	198658	182619	239822	1.39	0	0.0122932	0.00126062	0.5108	0.6	0.00035	0.0005538	0.005785
AQAAKNK	1xNHS-LC-Biotin [K5]	O94826	Mitochondrial import receptor subunit TOM70	TOMM70	4	535.295	2	1069.58	33	558647	607101	549292	1.63	0	0.0928752	0.00747367	0.0798	0.14	8e-05	0.003373	0.04441
LKEHCK	1xCarbamidomethyl [C5]; 1xNHS-LC-Biotin [K2]	Q96DG6	Carboxymethylenebutenolidase homolog	CMBL	3	385.2	3	1153.59	33.26	351726	380928	313654	1.24	0	0.094147	0.00762531	0.2258	0.8	0.00031	0.003439	0.04511
QNTGSKK	1xNHS-LC-Biotin [K6]	Q00839	Heterogeneous nuclear ribonucleoprotein U	HNRNPU	2	551.289	2	1101.57	33	470727	500246	511397	1.65	0	0.00821934	0.000901812	0.1455	-0.66	-0.00036	0.0004031	0.003862
KAEGAQNQGK	1xNHS-LC-Biotin [K1]	Q9P2E9	Ribosome-binding protein 1	RRBP1	4	685.348	2	1369.69	33.11	2.09315e+06	2.28914e+06	2.08513e+06	3.56	0	1.97993e-06	8.56029e-05	0.6096	-0.71	-0.00049	3.294e-05	3.632e-07
KAAGAGK	1xNHS-LC-Biotin [K1]	P68104	Elongation factor 1-alpha 1	EEF1A1	3	471.266	2	941.524	33.2	9699541	10387686	9358609	2.9	0	0.0796901	0.00642977	0.2138	1.39	0.00065	0.002831	0.0382
KLKDGK	1xNHS-LC-Biotin [K1]	Q01469	Fatty acid-binding protein 5	FABP5	2	343.204	3	1027.6	33.49	265283	272708	224291	1.09	0	0.055183	0.00426825	0.0275	-0.84	-0.00029	0.001947	0.02644
IQDKHK	1xNHS-LC-Biotin [K4]	Q01082	Spectrin beta chain, non-erythrocytic 1	SPTBN1	1	369.871	3	1107.6	33.17	282406	309895	303208	1.31	0	0.092244	0.00747367	0.0534	-0.4	-0.00015	0.003373	0.04417
KDLKTGHSK	1xNHS-LC-Biotin [K4]	Q13148	TAR DNA-binding protein 43	TARDBP	3	451.584	3	1352.74	33.16	520347	552548	503907	2.14	0	0.00310137	0.000424759	0.2617	0.69	0.00031	0.0001633	0.001384
GKDASGNKVK	1xNHS-LC-Biotin [K2]	P00558	Phosphoglycerate kinase 1	PGK1	1	448.243	3	1342.71	33.17	205148	149294	213673	1.77	0	0.00101731	0.000226521	0.339	0.44	0.0002	0.0001022	0.0004117
QCKQCANK	2xCarbamidomethyl [C2; C5]; 1xNHS-LC-Biotin [K3]	Q96AG4	Leucine-rich repeat-containing protein 59	LRRC59	2	688.319	2	1375.63	33.73	1.01899e+06	1.08755e+06	900778	2.42	0	0.000332876	0.000173589	0.657	1.81	0.00125	6.073e-05	0.0001149
TASKHVNK	1xNHS-LC-Biotin [K4]	Q13740	CD166 antigen	ALCAM	2	408.557	3	1223.66	33.66	458205	470958	413522	1.59	0	0.114157	0.00938708	0.0881	0.28	0.00012	0.004172	0.05421
NSAKAK	1xNHS-LC-Biotin [K4]	P62136	Serine/threonine-protein phosphatase PP1-alpha catalytic subunit	PPP1CA	1	479.263	2	957.519	33.62	294173	303815	315184	1.32	0	0.0596514	0.00441103	0.0909	-0.15	-7e-05	0.001991	0.02857
VSRGKGSPK	1xNHS-LC-Biotin [K5]	Q9BQK8	Phosphatidate phosphatase LPIN3	LPIN3	1	418.904	3	1254.7	33.77	2670570	2581450	2.4357e+06	1.78	0	0.0730782	0.00587088	0.2809	-0.27	-0.00011	0.002565	0.03491
HKPSVKGR	1xNHS-LC-Biotin [K6]	P40227	T-complex protein 1 subunit zeta	CCT6A	2	416.573	3	1247.7	33.22	200653	177478	182694	1.39	0	0.0147301	0.00166677	0.2806	-0.74	-0.00031	0.0007221	0.006946
KQAESASEAAKK	1xNHS-LC-Biotin [K1]	P51572	B-cell receptor-associated protein 31	BCAP31	3	529.612	3	1586.82	33.73	307356	306687	301692	3.36	0	3.59048e-06	8.56029e-05	0.6667	-0.41	-0.00022	3.294e-05	7.068e-07
STGKANK	1xNHS-LC-Biotin [K4]	P0DMV9	Heat shock 70 kDa protein 1B	HSPA1B	1	522.78	2	1044.55	33.56	424051	439158	325364	1.89	0	0.0808306	0.00653212	0.5767	1.74	0.00091	0.002864	0.03867
KPAAAAGAKK	1xNHS-LC-Biotin [K]	P10412	Histone H1.4	H1-4	6	417.913	3	1251.72	33.35	747065	774017	759592	3.67	0	1.435e-07	8.56029e-05	0.03	1.03	0.00043	3.294e-05	1.926e-08
VKQENK	1xNHS-LC-Biotin [K2]	P11216	Glycogen phosphorylase, brain form	PYGB	1	542.794	2	1084.58	33.76	129029	202776	221706	1.14	0	0.0444297	0.00331243	0.1228	-0.37	-0.0002	0.001517	0.02115
HKHLAK	1xNHS-LC-Biotin [K2]	O75787	Renin receptor	ATP6AP2	2	358.207	3	1072.61	33.13	356181	388471	878690	1.54	0.0314	0.117939	0.00988571		-0.98	-0.00035	0.0043	0.05583
KYHNPK	1xNHS-LC-Biotin [K1]	Q99832	T-complex protein 1 subunit eta	CCT7	5	563.297	2	1125.59	33.72	3.82751e+06	3.9067e+06	3.88732e+06	2.05	0	0.0345878	0.00255602	0.5415	0.14	8e-05	0.001206	0.01636
KCQGDASR	1xCarbamidomethyl [C2]; 1xNHS-LC-Biotin [K1]	Q92896	Golgi apparatus protein 1	GLG1	3	630.794	2	1260.58	33.8	175571	129764	138306	0.87	0	0.000616436	0.000226521	0.2069	-1.7	-0.00107	8.268e-05	0.0002343
SKGAGGQGK	1xNHS-LC-Biotin [K2]	P21333	Filamin-A	FLNA	3	564.795	2	1128.58	33.73	829420	755928	791966	2.36	0	0.000183993	8.56029e-05	0.5508	0.1	6e-05	3.294e-05	5.844e-05
NSNACKK	1xCarbamidomethyl [C5]; 1xNHS-LC-Biotin [K6]	P07942	Laminin subunit beta-1	LAMB1	2	580.781	2	1160.56	33.97	260581	245290	242523	1.11	0	0.085506	0.00693379	0.1982	-0.09	-5e-05	0.00308	0.04093
HKMENEK	1xNHS-LC-Biotin [K2]	Q12913	Receptor-type tyrosine-protein phosphatase eta	PTPRJ	6	418.871	3	1254.6	34.1	2.80681e+06	2.74573e+06	2.55763e+06	2.06	0	0.000619811	0.000226521	0.5534	1.39	0.00058	8.268e-05	0.0002361
KSTGGKAPR	1xNHS-LC-Biotin [K]	P84243	Histone H3.3	H3-3A	9	414.233	3	1240.68	33.47	4.31987e+06	3.85543e+06	3.56069e+06	2.85	0	0.000259899	8.56029e-05	0.4947	1.18	0.00049	3.294e-05	8.636e-05
AKQEQR	1xNHS-LC-Biotin [K2]	Q99623	Prohibitin-2	PHB2	1	549.79	2	1098.57	33.88	693381	761692	673032	1.75	0	0.0363872	0.00295417	0.2571	-0.64	-0.00035	0.001371	0.01723
KKRPEECDCHKISYHTQHK	2xCarbamidomethyl [C7; C9]; 1xNHS-LC-Biotin [K11]	Q8IWU5	Extracellular sulfatase Sulf-2	SULF2	7	705.842	4	2820.35	34.08	1.79659e+06	1.94896e+06	1.87545e+06	3.78	0	2.95693e-07	8.56029e-05	0.328	-0.76	-0.00054	3.294e-05	4.338e-08
KYSSQIMLKR	1xOxidation [M7]; 1xNHS-LC-Biotin [K9]	Q2TB10	Zinc finger protein 800	ZNF800	1	536.957	3	1608.86	34.12	2.95195e+06	3.18633e+06	2.8261e+06	1.77	0	0.112674	0.0091871	0.0904	-2.63	-0.00141	0.004091	0.05351
SAKSSR	1xNHS-LC-Biotin [K3]	P08729	Keratin, type II cytoskeletal 7	KRT7	3	487.758	2	974.509	34.09	456548	483126	463821	1.53	0	0.109039	0.00890106	0.2092	0.96	0.00047	0.004017	0.05172
KATGAATPKK	1xNHS-LC-Biotin [K9]	P10412	Histone H1.4	H1-4	3	656.376	2	1311.75	34.03	186978	274298	211655	1.88	0	6.21759e-05	8.56029e-05	0.0585	0.31	0.0002	3.294e-05	1.711e-05
KCEGPCRK	2xCarbamidomethyl [C2; C6]; 1xNHS-LC-Biotin [K1]	P00533	Epidermal growth factor receptor	EGFR	3	458.554	3	1373.65	34.35	855672	1.01214e+06	846699	1.9	0	0.00160564	0.000226521	0.5053	-1.11	-0.00051	0.0001022	0.0006794
HKQIHTR	1xNHS-LC-Biotin [K2]	Q6IQ21	Zinc finger protein 770	ZNF770	2	420.232	3	1258.68	34.15	216990	232614	203418	1.05	0	0.000603133	0.000226521	0.2286	-1.5	-0.00063	8.268e-05	0.0002283
GKDASGNK	1xNHS-LC-Biotin [K2]	P00558	Phosphoglycerate kinase 1	PGK1	2	558.279	2	1115.55	33.76	146473	216802	265739	1.3	0	0.0157365	0.00171725	0.3538	-0.67	-0.00037	0.0007221	0.007391
LKQDKR	1xNHS-LC-Biotin [K5]	Q15063	Periostin	POSTN	2	376.218	3	1126.64	34.19	301086	335921	335697	1.32	0	0.0668632	0.00524403	0.1667	-1.82	-0.00068	0.002332	0.03204
YATSNKHK	1xNHS-LC-Biotin [K6]	O75477	Erlin-1	ERLIN1	2	429.889	3	1287.65	34.02	281253	317421	220636	1.57	0	0.00342003	0.000424759	0.0318	0.65	0.00028	0.0001633	0.001535
KGESVKR	1xNHS-LC-Biotin [K]	Q15365	Poly(rC)-binding protein 1	PCBP1	7	381.549	3	1142.64	34.32	1.68718e+06	1.75866e+06	1.42115e+06	2.47	0	0.00268368	0.000285652	0.5101	-2.72	-0.00104	0.0001193	0.001186
AKKPAAAAGAK	1xNHS-LC-Biotin [K2]	P10412	Histone H1.4	H1-4	5	441.593	3	1322.76	34.23	1.26589e+06	1.29081e+06	1.23892e+06	1.94	0	0.000403638	0.000173589	0.0979	1.9	0.00084	6.073e-05	0.0001429
QKQAADAEMEKHKK	1xNHS-LC-Biotin [K]	Q15149	Plectin	PLEC	2	496.006	4	1981	34.38	221766	333470	226615	1.63	0	0.00144336	0.000226521	0.1104	1.73	0.00086	0.0001022	0.0006026
KNNHHFKSESEEEK	1xNHS-LC-Biotin [K7]	Q92820	Gamma-glutamyl hydrolase	GGH	3	521.249	4	2081.97	34.48	258728	248255	278045	1.19	0	0.0026473	0.000285652	0.2101	0.88	0.00046	0.0001193	0.001165
SEKCRDDSDCAR	2xCarbamidomethyl [C4; C10]; 1xNHS-LC-Biotin [K3]	O14672	Disintegrin and metalloproteinase domain-containing protein 10	ADAM10	3	613.26	3	1837.76	34.54	364853	289095	361572	1.86	0	0.00194694	0.000285652	0.5	2.34	0.00143	0.0001193	0.000836
EEAEEKER	1xNHS-LC-Biotin [K6]	Q01668	Voltage-dependent L-type calcium channel subunit alpha-1D	CACNA1D	1	453.547	3	1358.63	34.43	534857	407092	380261	1.25	0	0.0725451	0.00587088	0.064	0.96	0.00043	0.002565	0.03469
KRPGAEATGK	1xNHS-LC-Biotin [K1]	P54760	Ephrin type-B receptor 4	EPHB4	11	451.915	3	1353.73	34.14	5.25617e+07	5.32766e+07	4.85602e+07	3.86	0	9.54187e-06	8.56029e-05	0.6865	0.45	0.0002	3.294e-05	2.1e-06
AAASHKVK	1xNHS-LC-Biotin [K6]	P30153	Serine/threonine-protein phosphatase 2A 65 kDa regulatory subunit A alpha isoform	PPP2R1A	5	384.218	3	1150.64	34.41	880384	989897	869387	2.46	0	0.00103535	0.000226521	0.1829	-0.16	-6e-05	0.0001022	0.0004202
KKTATAVAHCK	1xCarbamidomethyl [C10]; 1xNHS-LC-Biotin [K2]	P62249	40S ribosomal protein S16	RPS16	4	518.615	3	1553.83	34.41	482654	461541	389378	3.19	0	9.55144e-08	8.56029e-05	0.0627	0.75	0.00039	3.294e-05	1.228e-08
LKLPSLLTR	1xNHS-LC-Biotin [K2]	O60721	Sodium/potassium/calcium exchanger 1	SLC24A1	1	345.716	4	1379.84	34.63	119053	77537.4	151923	0.99	0	0.0560552	0.00430805	0.2727	-1.68	-0.00058	0.001947	0.02671
STGKENK	1xNHS-LC-Biotin [K4]	P11142	Heat shock cognate 71 kDa protein	HSPA8	1	551.783	2	1102.56	34.29	640722	634895	637443	1.29	0	0.0481943	0.0036344	0.0543	2.34	0.00129	0.001656	0.02291
KCGHTNNLRPK	1xCarbamidomethyl [C2]; 1xNHS-LC-Biotin [K1]	P62987	Ubiquitin-60S ribosomal protein L40	UBA52	6	555.29	3	1663.85	34.58	1.39376e+06	1.24969e+06	1.44821e+06	1.9	0	0.000101504	8.56029e-05	0.5368	2.33	0.00129	3.294e-05	2.979e-05
KCAGCK	2xCarbamidomethyl [C2; C5]; 1xNHS-LC-Biotin [K1]	Q13642	Four and a half LIM domains protein 1	FHL1	3	531.749	2	1062.49	34.11	266833	232353	284037	1.08	0	0.0615144	0.00473507	0.25	0.6	0.00032	0.002096	0.02934
AQAQSQKAK	1xNHS-LC-Biotin [K7]	P49207	60S ribosomal protein L34	RPL34	3	649.848	2	1298.69	34.56	218344	281663	197813	1.57	0	0.00102328	0.000226521	0.0828	0.1	6e-05	0.0001022	0.0004131
AAGTKK	1xNHS-LC-Biotin [K5]	P62280	40S ribosomal protein S11	RPS11	2	457.76	2	914.513	34.14	647475	536700	560300	1.43	0	0.105502	0.00870832	0.1119	-0.19	-9e-05	0.00389	0.05029
TGNSESKK	1xNHS-LC-Biotin [K7]	P27816	Microtubule-associated protein 4	MAP4	3	595.298	2	1189.59	34.18	460236	462858	372347	1.64	0	0.000790601	0.000226521	0.0183	-0.16	-9e-05	8.268e-05	0.0003108
IEKHNHYQK	1xNHS-LC-Biotin [K3]	P30533	Alpha-2-macroglobulin receptor-associated protein	LRPAP1	3	512.598	3	1535.78	34.65	320137	387349	297958	2.59	0	0.000982313	0.000226521	0.444	-0.19	-0.0001	0.0001022	0.0003955
KSAGAAK	1xNHS-LC-Biotin [K1]	P10412	Histone H1.4	H1-4	3	486.271	2	971.534	34.59	3.03559e+06	3.45893e+06	1.29362e+06	1.76	0	0.00568079	0.000671557	0.3977	-0.14	-7e-05	0.0002631	0.002632
QHVNTKQESR	1xNHS-LC-Biotin [K6]	P23229	Integrin alpha-6	ITGA6	9	783.397	2	1565.79	34.64	70525718	7.25546e+07	6.39221e+07	2.99	0	3.95889e-05	8.56029e-05	0.7625	0.44	0.00035	3.294e-05	1.035e-05
QGQQQAGGKK	1xNHS-LC-Biotin [K9]	Q00839	Heterogeneous nuclear ribonucleoprotein U	HNRNPU	4	684.857	2	1368.71	34.26	392102	407165	369834	1.77	0	0.00051253	0.000226521	0.113	0.84	0.00058	8.268e-05	0.0001891
CEKCSKPCAR	3xCarbamidomethyl [C1; C4; C8]; 1xNHS-LC-Biotin [K3]	P04626	Receptor tyrosine-protein kinase erbB-2	ERBB2	6	545.581	3	1634.73	34.86	2.82161e+06	3.44769e+06	2.52121e+06	3	0	9.36975e-06	8.56029e-05	0.5133	0.64	0.00035	3.294e-05	2.065e-06
KAEGDAK	1xNHS-LC-Biotin [K1]	P05204	Non-histone chromosomal protein HMG-17	HMGN2	3	529.271	2	1057.53	34.54	565407	552424	546303	1.71	0	0.00626772	0.000733408	0.3918	0.13	7e-05	0.0002833	0.002918
VVSKGKK	1xNHS-LC-Biotin [K4]	Q9Y5E7	Protocadherin beta-2	PCDHB2	1	362.223	3	1084.65	34.22	249035	152662	187620	1.3	0	0.0140197	0.00166677	0.1385	-0.17	-6e-05	0.0007221	0.006606
EEKQKPQAER	1xNHS-LC-Biotin [K3]	P26641	Elongation factor 1-gamma	EEF1G	3	527.94	3	1581.81	34.87	508803	596620	488120	1.63	0	0.000175617	8.56029e-05	0.2393	-0.56	-0.0003	3.294e-05	5.532e-05
AKCCCSK	3xCarbamidomethyl [C3; C4; C5]; 1xNHS-LC-Biotin [K2]	P35556	Fibrillin-2	FBN2	2	626.768	2	1252.53	34.53	289947	267645	251230	1.33	0	0.039572	0.00299125	0.5263	-1	-0.00063	0.001379	0.01874
KVIHEKDGK	1xNHS-LC-Biotin [K6]	Q86UP2	Kinectin	KTN1	3	464.929	3	1392.77	34.14	349959	586218	365703	2.4	0	0.009184	0.000901812	0.2042	3.17	0.00147	0.00042	0.004307
AGKDSGK	1xNHS-LC-Biotin [K3]	Q71UI9	Histone H2A.V	H2AZ2	3	501.258	2	1001.51	34.66	962197	1.02427e+06	831026	1.94	0	0.0103603	0.00101307	0.1289	0.63	0.00031	0.0004555	0.004878
KTETQEK	1xNHS-LC-Biotin [K1]	P62328	Thymosin beta-4	TMSB4X	3	601.809	2	1202.61	34.46	466825	452438	429797	2.23	0	0.00189686	0.000285652	0.4081	1.34	0.00081	0.0001193	0.0008118
KGDDQSR	1xNHS-LC-Biotin [K1]	P49368	T-complex protein 1 subunit gamma	CCT3	2	572.775	2	1144.54	34.48	155646	197507	153078	1.26	0	0.0101942	0.00101307	0.4603	1.51	0.00086	0.0004555	0.004807
VHEEAKR	1xNHS-LC-Biotin [K6]	P11047	Laminin subunit gamma-1	LAMC1	5	604.316	2	1207.63	34.89	4.06329e+06	352284	3.51546e+06	1.91	0	0.0017554	0.000285652	0.4398	-0.2	-0.00012	0.0001193	0.000747
AEGAQNQGKK	1xNHS-LC-Biotin [K9]	Q9P2E9	Ribosome-binding protein 1	RRBP1	3	685.347	2	1369.69	34.99	370598	332998	333820	2.61	0	0.000284562	8.56029e-05	0.092	-1.46	-0.001	3.294e-05	9.603e-05
GKAGVKR	1xNHS-LC-Biotin [K2]	P07910	Heterogeneous nuclear ribonucleoproteins C1/C2	HNRNPC	2	352.21	3	1054.62	35.01	1.67455e+06	2.32915e+06	2.01079e+06	2.12	0	0.0205633	0.00185683	0.3019	-2.27	-0.0008	0.0008372	0.009672
KKNNIK	1xNHS-LC-Biotin [K]	P07900	Heat shock protein HSP 90-alpha	HSP90AA1	3	361.882	3	1083.63	35.16	660807	641179	692977	1.53	0	0.00337235	0.000424759	0.1111	-1.97	-0.00071	0.0001633	0.001519
KKPTVTKGR	1xNHS-LC-Biotin [K7]	Q15629	Translocating chain-associated membrane protein 1	TRAM1	3	451.94	3	1353.8	34.61	816219	1.01071e+06	829986	2.9	0	0.000149949	8.56029e-05	0.6034	1.08	0.00049	3.294e-05	4.634e-05
KVCASGKR	1xCarbamidomethyl [C3]; 1xNHS-LC-Biotin [K7]	P63151	Serine/threonine-protein phosphatase 2A 55 kDa regulatory subunit B alpha isoform	PPP2R2A	1	415.559	3	1244.66	35.03	200198	272111	241832	1.56	0	0.0260999	0.0021908	0.1667	2.78	0.00115	0.0009422	0.01231
EDKDLHRK	1xNHS-LC-Biotin [K3]	Q9H668	CST complex subunit STN1	STN1	2	460.575	3	1379.71	35.12	175950	300038	142125	1.07	0	0.0903696	0.00733033	0.1495	-0.35	-0.00016	0.003327	0.04323
CTSCKK	2xCarbamidomethyl [C1; C4]; 1xNHS-LC-Biotin [K5]	P80297	Metallothionein-1X	MT1X	3	561.759	2	1122.51	34.67	345317	302449	276538	1.28	0	0.0267782	0.00224068	0.1562	0.14	8e-05	0.0009767	0.01268
KVGTSDKTK	1xNHS-LC-Biotin [K]	P11717	Cation-independent mannose-6-phosphate receptor	IGF2R	9	651.858	2	1302.71	35.23	2.73989e+06	2.48636e+06	2.5969e+06	1.8	0	0.000130189	8.56029e-05	0.1333	-0.02	-1e-05	3.294e-05	3.941e-05
KGDECK	1xCarbamidomethyl [C5]; 1xNHS-LC-Biotin [K1]	P14384	Carboxypeptidase M	CPM	1	538.251	2	1075.49	35.28	248091	256865	277162	1.34	0	0.0814051	0.00663643	0.4403	2.7	0.00145	0.002932	0.03913
KAKKPAAATVTK	1xNHS-LC-Biotin [K3]	P16403	Histone H1.2	H1-2	2	518.313	3	1552.92	34.71	167353	191198	171629	1.63	0	0.0247951	0.00207816	0.1104	-0.1	-5e-05	0.0009067	0.01175
NPCTDGTHDCNKNAK	2xCarbamidomethyl [C3; C10]; 1xNHS-LC-Biotin [K12]	P07996	Thrombospondin-1	THBS1	3	690.966	3	2070.88	35.48	389471	496709	420058	2.64	0	0.00092175	0.000226521	0.25	2.29	0.00158	8.268e-05	0.0003683
HVKSPR	1xNHS-LC-Biotin [K3]	Q9Y5I4	Protocadherin alpha-C2	PCDHAC2	6	531.797	2	1062.59	34.76	827850	1.05234e+06	942688	0.97	0	0.0433489	0.00320045	0.2165	-0.77	-0.00041	0.001464	0.02061
SNQNGKDSKPSSTPR	1xNHS-LC-Biotin [K6]	P06748	Nucleophosmin	NPM1	3	647.985	3	1941.94	35.24	613905	739368	507437	3.29	0	6.31906e-07	8.56029e-05	0.2584	-2.05	-0.00133	3.294e-05	1.012e-07
KGESVKK	1xNHS-LC-Biotin [K6]	Q15366	Poly(rC)-binding protein 2	PCBP2	4	557.817	2	1114.63	36.18	665771	537236	856644	1.45	0	0.0141356	0.00166677	0.2	-2.5	-0.00139	0.0007221	0.00665
EGSSKEK	1xNHS-LC-Biotin [K5]	Q13155	Aminoacyl tRNA synthase complex-interacting multifunctional protein 2	AIMP2	2	552.275	2	1103.54	34.94	172932	177636	192663	1.11	0	0.00666299	0.000733408	0.2883	1.47	0.00081	0.0003045	0.003108
AKAVKPK	1xNHS-LC-Biotin [K2]	P10412	Histone H1.4	H1-4	4	360.891	3	1080.66	35.38	3.03694e+06	2.75722e+06	2.85984e+06	1.77	0	0.0105294	0.00101307	0.0565	-1.05	-0.00038	0.0004555	0.004966
KEAALHGHK	1xNHS-LC-Biotin [K1]	Q9BZG1	Ras-related protein Rab-34	RAB34	2	443.909	3	1329.71	34.94	204896	280250	238361	2.06	0	0.000408071	0.000173589	0.3835	1.6	0.00071	6.073e-05	0.0001454
KNASCGTR	1xCarbamidomethyl [C5]; 1xNHS-LC-Biotin [K1]	P60468	Protein transport protein Sec61 subunit beta	SEC61B	3	616.797	2	1232.59	35.33	1.39968e+06	1.31544e+06	1.37809e+06	2	0	0.000586937	0.000226521	0.425	0.03	2e-05	8.268e-05	0.0002205
SDSDQKK	1xNHS-LC-Biotin [K6]	P36894	Bone morphogenetic protein receptor type-1A	BMPR1A	2	573.776	2	1146.55	35.06	405562	404448	360423	1.72	0	0.053049	0.0041693	0.1395	-0.32	-0.00018	0.001918	0.02534
KDTPHYKK	1xNHS-LC-Biotin [K7]	Q14160	Protein scribble homolog	SCRIB	1	452.577	3	1355.71	35.36	221865	253087	262876	1.28	0	0.017241	0.00176338	0.2188	2.64	0.00119	0.0007746	0.008131
AKAASAGK	1xNHS-LC-Biotin [K2]	O75907	Diacylglycerol O-acyltransferase 1	DGAT1	1	521.789	2	1042.57	35.07	2.44977e+06	2.5632e+06	2.54193e+06	1.87	0	0.0325916	0.00244883	0.3797	-0.24	-0.00012	0.001135	0.01541
TEQKGGDK	1xNHS-LC-Biotin [K4]	Q00839	Heterogeneous nuclear ribonucleoprotein U	HNRNPU	2	601.298	2	1201.59	35.12	296052	349531	330213	1.45	0	0.0179752	0.00176338	0.1379	0.76	0.00046	0.0007746	0.008452
SSDKGR	1xNHS-LC-Biotin [K4]	Q53GS7	Nucleoporin GLE1	GLE1	3	494.748	2	988.488	35.74	424255	388361	369279	1.08	0	0.0624622	0.00483752	0.3241	-0.17	-8e-05	0.00213	0.02981
VKEDPDGEHARR	1xNHS-LC-Biotin [K2]	P52272	Heterogeneous nuclear ribonucleoprotein M	HNRNPM	3	437.718	4	1747.85	35.16	198239	310781	921916	2.01	0	0.0379503	0.00299125	0.3184	-1.51	-0.00066	0.001379	0.01795
AAATKKPAPEK	1xNHS-LC-Biotin [K5]	P36578	60S ribosomal protein L4	RPL4	2	484.274	3	1450.81	35.73	346445	493036	414758	2.48	0	0.000609745	0.000226521	0.1089	-0.79	-0.00038	8.268e-05	0.0002315
QDSKGSDDTQHSPR	1xNHS-LC-Biotin [K4]	Q9UKZ4	Teneurin-1	TENM1	3	632.953	3	1896.85	35.87	286845	397515	330058	2.65	0	6.79694e-07	8.56029e-05	0.7132	-2.95	-0.00187	3.294e-05	1.098e-07
QQQQKHQYQQR	1xNHS-LC-Biotin [K5]	O15372	Eukaryotic translation initiation factor 3 subunit H	EIF3H	2	613.64	3	1838.91	35.62	534556	421495	414486	2.22	0	0.00104759	0.000226521	0.4234	-1.64	-0.00101	0.0001022	0.0004249
SKGAGGQGKVASK	1xNHS-LC-Biotin [K9]	P21333	Filamin-A	FLNA	3	505.276	3	1513.82	35.74	268016	303732	300489	1.81	0	0.00855021	0.000901812	0.4033	-0.44	-0.00022	0.0004031	0.004018
KADKVEQR	1xNHS-LC-Biotin [K]	Q99832	T-complex protein 1 subunit eta	CCT7	6	656.857	2	1312.7	35.35	1.98119e+06	2.18817e+06	2.13801e+06	2.24	0	0.000501554	0.000226521	0.2545	2.63	0.00173	6.073e-05	0.0001841
CAEKGK	1xCarbamidomethyl [C1]; 1xNHS-LC-Biotin [K4]	Q92854	Semaphorin-4D	SEMA4D	2	516.254	2	1031.5	35.97	690565	606527	595675	1.86	0	0.114157	0.00938708	0.2473	-0.05	-3e-05	0.004156	0.05407
KMTTSTDHLKR	1xOxidation [M2]; 1xNHS-LC-Biotin [K]	P56199	Integrin alpha-1	ITGA1	30	558.289	3	1672.85	36.15	2.14739e+07	2.30035e+07	2.13587e+07	2.77	0	8.87986e-08	8.56029e-05	0.5921	0.1	6e-05	3.294e-05	1.133e-08
EDSARPGAHAKVK	1xNHS-LC-Biotin [K11]	Q13151	Heterogeneous nuclear ribonucleoprotein A0	HNRNPA0	5	568.967	3	1704.88	35.97	948644	902699	932427	2.29	0	0.000268909	8.56029e-05	0.2009	0.22	0.00012	3.294e-05	8.968e-05
KNCHMEGK	1xCarbamidomethyl [C3]; 1xNHS-LC-Biotin [K1]	P56199	Integrin alpha-1	ITGA1	9	448.207	3	1342.61	36.24	4.29368e+07	4.41655e+07	4.10895e+07	3.2	0	1.90467e-05	8.56029e-05	0.6031	0.73	0.00033	3.294e-05	4.558e-06
QSASGTKR	1xNHS-LC-Biotin [K7]	Q01813	ATP-dependent 6-phosphofructokinase, platelet type	PFKP	2	587.306	2	1173.6	36.13	716286	587103	467866	1.54	0	0.0027393	0.000285652	0.3766	-0.11	-7e-05	0.0001193	0.001207
AGAAKAK	1xNHS-LC-Biotin [K5]	P16401	Histone H1.5	H1-5	2	478.273	2	955.539	36.06	433438	450168	455949	1.71	0	0.0272403	0.00224068	0.1754	-1.45	-0.00069	0.0009767	0.01285
EVEKAKR	1xNHS-LC-Biotin [K4]	P11021	Endoplasmic reticulum chaperone BiP	HSPA5	1	400.225	3	1198.66	35.64	307497	418740	335989	1.27	0	0.0678714	0.00524403	0.1654	-0.88	-0.00035	0.002346	0.0324
SKGTAEK	1xNHS-LC-Biotin [K2]	P05556	Integrin beta-1	ITGB1	9	530.279	2	1059.55	36.19	3.03448e+08	3.18273e+08	2.91129e+08	2.43	0	0.0140197	0.00166677	0.3704	-0.06	-3e-05	0.0007097	0.006572
KVCQGTSNK	1xCarbamidomethyl [C3]; 1xNHS-LC-Biotin [K1]	P00533	Epidermal growth factor receptor	EGFR	3	680.838	2	1360.67	36.1	3136338	2932473	3.07363e+06	2.81	0	3.12827e-05	8.56029e-05	0.5979	-1.18	-0.0008	3.294e-05	7.943e-06
ANVTKPKR	1xNHS-LC-Biotin [K7]	P02786	Transferrin receptor protein 1	TFRC	1	418.244	3	1252.72	36.17	919448	947227	965607	1.48	0	0.00438893	0.000619103	0.2162	-1.4	-0.00058	0.0002475	0.002003
HFDKDKSGR	1xNHS-LC-Biotin [K]	Q13813	Spectrin alpha chain, non-erythrocytic 1	SPTAN1	3	476.907	3	1428.71	35.67	346444	279622	236528	1.51	0	0.00515578	0.000671557	0.1656	0.32	0.00015	0.0002631	0.002386
KHIENQK	1xNHS-LC-Biotin [K1]	Q02880	DNA topoisomerase 2-beta	TOP2B	2	412.557	3	1235.66	36.56	222039	316131	154646	2.07	0	0.00438893	0.000619103	0.2271	-0.69	-0.00029	0.0002475	0.002009
GEGERPAQNEKR	1xNHS-LC-Biotin [K11]	P52272	Heterogeneous nuclear ribonucleoprotein M	HNRNPM	3	570.619	3	1709.84	35.96	690805	658533	783300	2.51	0	2.4266e-05	8.56029e-05	0.5458	1.36	0.00077	3.294e-05	5.983e-06
KLKTEKAPK	1xNHS-LC-Biotin [K3]	P07814	Bifunctional glutamate/proline--tRNA ligase	EPRS1	2	461.28	3	1381.82	36.43	320325	288248	317528	2.01	0	0.0164022	0.00171725	0.2736	2.34	0.00108	0.0007381	0.007704
AAKSAR	1xNHS-LC-Biotin [K3]	Q96RD7	Pannexin-1	PANX1	1	471.764	2	942.519	35.93	330661	258855	340020	1.36	0	0.102057	0.00846731	0.0809	0.85	0.0004	0.003795	0.04868
NGRPLKEEKNR	1xNHS-LC-Biotin [K9]	P43121	Cell surface glycoprotein MUC18	MCAM	7	560.638	3	1679.9	36.06	1.16416e+07	1.06404e+07	10678590	3.74	0	5.42601e-06	8.56029e-05	0.4332	-0.19	-0.00011	3.294e-05	1.118e-06
KVDQYKGKR	1xNHS-LC-Biotin [K6]	Q8NBS9	Thioredoxin domain-containing protein 5	TXNDC5	3	487.607	3	1460.8	36.62	922445	918230	949493	3.02	0	0.000171566	8.56029e-05	0.1788	2.23	0.00109	3.294e-05	5.399e-05
KDEQER	1xNHS-LC-Biotin [K1]	P13639	Elongation factor 2	EEF2	3	572.277	2	1143.55	36.1	1.17361e+06	1.08438e+06	1.16948e+06	1.56	0	0.0419419	0.00320045	0.3141	0.37	0.00021	0.001449	0.01986
KNKNVTNR	1xNHS-LC-Biotin [K]	P05556	Integrin beta-1	ITGB1	7	656.861	2	1312.72	36.05	1.17759e+07	12156634	1.19841e+07	2.9	0	0.000133299	8.56029e-05	0.3345	-0.15	-0.0001	3.294e-05	4.052e-05
GQKAPAQK	1xNHS-LC-Biotin [K3]	P50914	60S ribosomal protein L14	RPL14	1	583.823	2	1166.64	36.57	478664	476380	410127	2.02	0	0.00603418	0.000671557	0.4802	3.21	0.00187	0.0002631	0.00281
KIHEER	1xNHS-LC-Biotin [K1]	Q9NWB6	Arginine and glutamate-rich protein 1	ARGLU1	1	384.206	3	1150.6	36.37	230712	250714	290549	1.06	0	0.0419419	0.00320045	0.3868	-0.58	-0.00022	0.001449	0.01993
KVSQQTEK	1xNHS-LC-Biotin [K1]	O14737	Programmed cell death protein 5	PDCD5	3	643.842	2	1286.68	36.37	188090	199776	199452	1.73	0	0.0042948	0.00055579	0.3757	-0.25	-0.00016	0.0002275	0.001963
HMQKGR	1xNHS-LC-Biotin [K4]	P43243	Matrin-3	MATR3	2	548.281	2	1095.56	36.01	179435	225427	212275	1.43	0	0.0304428	0.00233944	0.5105	0.53	0.00029	0.001101	0.01447
RQHIAEKTGK	1xNHS-LC-Biotin [K7]	Q96TA1	Protein Niban 2	NIBAN2	1	502.945	3	1506.82	36.09	202952	222276	219679	1.31	0	0.00060643	0.000226521	0.2061	0.35	0.00017	8.268e-05	0.0002303
NKGTCVQKK	1xCarbamidomethyl [C5]; 1xNHS-LC-Biotin [K8]	Q04721	Neurogenic locus notch homolog protein 2	NOTCH2	4	701.369	2	1401.73	36.18	1.54957e+06	1.61011e+06	1.58046e+06	2.73	0	0.000836488	0.000226521	0.0659	-1.84	-0.00129	8.268e-05	0.00033
KAPVHVKR	1xNHS-LC-Biotin [K7]	P07814	Bifunctional glutamate/proline--tRNA ligase	EPRS1	3	425.257	3	1273.76	36.62	337802	342997	378828	2.16	0	0.000367713	0.000173589	0.4167	0.85	0.00036	6.073e-05	0.0001289
KCACASHVAK	2xCarbamidomethyl [C2; C4]; 1xNHS-LC-Biotin [K1]	Q16643	Drebrin	DBN1	3	490.905	3	1470.7	36.21	449847	558493	444550	2.59	0	1.40901e-06	8.56029e-05	0.6641	-1.5	-0.00073	3.294e-05	2.481e-07
KSHLAK	1xNHS-LC-Biotin [K1]	Q14152	Eukaryotic translation initiation factor 3 subunit A	EIF3A	2	341.532	3	1022.58	36.64	230304	268338	243863	0.79	0	0.0216358	0.00185683	0.3291	-0.7	-0.00024	0.0008372	0.01018
KCQCHGHVDPVK	2xCarbamidomethyl [C2; C4]; 1xNHS-LC-Biotin [K1]	Q9H1U4	Multiple epidermal growth factor-like domains protein 9	MEGF9	3	601.955	3	1803.85	36.65	592538	595305	705963	1.52	0	0.00289404	0.000424759	0.2895	2.7	0.00162	0.0001633	0.001286
KAINRK	1xNHS-LC-Biotin [K1]	P13797	Plastin-3	PLS3	4	356.883	3	1068.63	36.76	1.59407e+06	1.4302e+06	1.25329e+06	1.39	0	0.0497711	0.00390927	0.0072	-0.2	-7e-05	0.001781	0.02366
IEHIKHSK	1xNHS-LC-Biotin [K5]	P46778	60S ribosomal protein L21	RPL21	3	444.248	3	1330.73	37.38	1.92921e+07	6.38736e+06	1.36119e+07	2.47	0	0.00955868	0.000901812	0.1781	0.52	0.00023	0.00042	0.004481
AKNEPVGKK	1xNHS-LC-Biotin [K]	Q15424	Scaffold attachment factor B1	SAFB	3	437.249	3	1309.73	36.73	253047	498076	269944	1.7	0	0.000568109	0.000226521	0.3824	1.13	0.00049	8.268e-05	0.0002128
KAAATSAK	1xNHS-LC-Biotin [K1]	P19338	Nucleolin	NCL	3	543.803	2	1086.6	36.38	763977	681713	690924	2.43	0	0.000890554	0.000226521	0.3868	1.02	0.00056	8.268e-05	0.000354
KAGATAGK	1xNHS-LC-Biotin [K1]	P16402	Histone H1.3	H1-3	3	521.789	2	1042.57	36.39	429743	405808	458282	2.48	0	0.0119949	0.00126062	0.3306	-0.76	-0.00039	0.0005141	0.00564
DGSGGKGGGGSAR	1xNHS-LC-Biotin [K6]	Q8N158	Glypican-2	GPC2	2	701.332	2	1401.65	36.94	132630	142648	138494	1.17	0	0.00231245	0.000285652	0.453	1.81	0.00127	0.0001193	0.001009
NAKSSGNSSSSGSGSGSTSAGSSSPGAR	1xNHS-LC-Biotin [K3]	Q12797	Aspartyl/asparaginyl beta-hydroxylase	ASPH	3	919.078	3	2755.22	36.6	212666	170852	182413	3.17	0	1.20319e-07	8.56029e-05	0.7571	-0.09	-8e-05	3.294e-05	1.586e-08
DKTTGQSK	1xNHS-LC-Biotin [K2]	O75821	Eukaryotic translation initiation factor 3 subunit G	EIF3G	3	602.308	2	1203.6	36.98	394337	390066	464377	2.03	0	0.00933187	0.000901812	0.4483	4.05	0.00243	0.00042	0.004385
QAASKAASK	1xNHS-LC-Biotin [K5]	Q9H1E3	Nuclear ubiquitous casein and cyclin-dependent kinase substrate 1	NUCKS1	1	600.825	2	1200.64	36.86	96184.6	141154	120826	1.01	0	0.0210922	0.00185683	0.1881	1.23	0.00074	0.0008372	0.00996
AAKGAR	1xNHS-LC-Biotin [K3]	Q9BVC6	Transmembrane protein 109	TMEM109	3	456.758	2	912.508	36.48	723399	802002	759861	1.84	0	0.100705	0.00832781	0.3641	-0.25	-0.00012	0.003732	0.04812
KATDHPHPSTPATAR	1xNHS-LC-Biotin [K1]	O14578	Citron Rho-interacting kinase	CIT	1	482.249	4	1925.97	36.84	108183	88641.8	92573	1.3	0	0.0444297	0.00331243	0.2615	3.83	0.00184	0.001517	0.02119
KCQCHGHVDPVKTPK	2xCarbamidomethyl [C2; C4]; 1xNHS-LC-Biotin [K]	Q9H1U4	Multiple epidermal growth factor-like domains protein 9	MEGF9	7	426.814	5	2130.04	36.38	1.02162e+06	1.19746e+06	1.1003e+06	1.33	0	0.00148902	0.000226521	0.3308	0.28	0.00012	0.0001022	0.0006236
KTSSKSSVR	1xNHS-LC-Biotin [K5]	Q15149	Plectin	PLEC	3	440.244	3	1318.71	36.49	789783	830763	765689	2.08	0	0.00014733	8.56029e-05	0.351	1.18	0.00052	3.294e-05	4.531e-05
KMTTSTDHLK	1xOxidation [M2]; 1xNHS-LC-Biotin [K1]	P56199	Integrin alpha-1	ITGA1	10	506.257	3	1516.75	42.89	2.8838e+06	2.58031e+06	2.65075e+06	2.37	0	0.000336594	0.000173589	0.4979	4.88	0.00247	6.073e-05	0.0001165
HKIQAK	1xNHS-LC-Biotin [K2]	O43681	ATPase GET3	GET3	1	532.309	2	1063.61	36.48	197345	245517	190273	1.45	0	0.061987	0.00478688	0.3724	1.54	0.00082	0.002113	0.02964
KDGSASAAAK	1xNHS-LC-Biotin [K1]	P43243	Matrin-3	MATR3	3	622.82	2	1244.63	36.9	599770	498496	536233	2.31	0	4.02962e-06	8.56029e-05	0.632	2.26	0.0014	3.294e-05	8.022e-07
KVESTKTDSR	1xNHS-LC-Biotin [K6]	P23284	Peptidyl-prolyl cis-trans isomerase B	PPIB	5	497.262	3	1489.77	36.57	1.85937e+06	1749343	1.79589e+06	3.09	0	1.39199e-06	8.56029e-05	0.5049	1.71	0.00085	3.294e-05	2.443e-07
KPAGAAK	1xNHS-LC-Biotin [K1]	P16402	Histone H1.3	H1-3	4	491.282	2	981.555	37.06	253605	315123	327769	1.94	0	0.000727069	0.000226521	0.4691	1.6	0.00079	8.268e-05	0.0002827
YADEQAKSHRDDR	1xNHS-LC-Biotin [K7]	Q96F81	Protein dispatched homolog 1	DISP1	4	643.966	3	1929.89	37.26	258628	234146	191841	1.6	0	0.0035929	0.000491293	0.425	-2.21	-0.00142	0.0001854	0.001628
ASSHSSQTQGGGSVTKK	1xNHS-LC-Biotin [K16]	P02545	Prelamin-A/C	LMNA	3	662.662	3	1985.97	37.13	1.05879e+06	1.01912e+06	1.01701e+06	4.79	0	5.56173e-09	8.56029e-05	0.0564	0.78	0.00052	3.294e-05	5.115e-10
KVRPTPK	1xNHS-LC-Biotin [K1]	Q9C0C4	Semaphorin-4C	SEMA4C	4	388.902	3	1164.69	37.27	8973399	7196122	6.64087e+06	1.96	0	0.0370055	0.00299125	0.3878	-0.13	-5e-05	0.001379	0.01752
NPTKDGDDAHEAK	1xNHS-LC-Biotin [K4]	P23229	Integrin alpha-6	ITGA6	12	868.9	2	1736.79	37.07	2.97979e+07	2.83659e+07	2.8543e+07	2.98	0	3.77021e-08	8.56029e-05	0.7383	0.91	0.00079	3.294e-05	4.35e-09
NCSHLKDHCR	2xCarbamidomethyl [C2; C9]; 1xNHS-LC-Biotin [K6]	P78504	Protein jagged-1	JAG1	5	555.918	3	1665.74	37.29	1.25176e+06	1.16595e+06	995051	2.22	0	1.22363e-05	8.56029e-05	0.6486	-1.46	-0.00081	3.294e-05	2.78e-06
KGANEATK	1xNHS-LC-Biotin [K1]	P55769	NHP2-like protein 1	SNU13	3	579.303	2	1157.6	36.76	309270	333435	343853	1.59	0	0.00374884	0.000491293	0.4969	0.33	0.00019	0.0002073	0.001692
NYENHSSGGK	1xNHS-LC-Biotin [K10]	Q9UHN6	Cell surface hyaluronidase	CEMIP2	5	477.882	3	1431.63	37.51	7.2787e+06	7.41312e+06	6.31019e+06	2.34	0	0.00133208	0.000226521	0.5556	-0.79	-0.00038	0.0001022	0.0005538
SKSCSEVRR	1xCarbamidomethyl [C4]; 1xNHS-LC-Biotin [K2]	O75487	Glypican-4	GPC4	3	483.244	3	1447.71	37.15	4.33889e+06	3.81956e+06	3337432	1.32	0	0.00493241	0.000671557	0.25	1.73	0.00084	0.0002631	0.002271
CESGKGR	1xCarbamidomethyl [C1]; 1xNHS-LC-Biotin [K5]	Q99985	Semaphorin-3C	SEMA3C	2	566.766	2	1132.52	37.16	2.29922e+06	2226579	2.01732e+06	2.01	0	0.0178257	0.00176338	0.3284	1.56	0.00088	0.0007746	0.008419
EVDRPGSKVNKK	1xNHS-LC-Biotin [K8]	P39023	60S ribosomal protein L3	RPL3	5	565.979	3	1695.92	37.25	780062	521564	536338	2.17	0	0.000773061	0.000226521	0.318	0.99	0.00056	8.268e-05	0.0003028
AEADKNDK	1xNHS-LC-Biotin [K5]	P07900	Heat shock protein HSP 90-alpha	HSP90AA1	3	615.296	2	1229.58	36.84	240466	213557	249929	1.62	0	0.00771934	0.000854065	0.2716	1.29	0.00079	0.000385	0.003609
AVDKKAAGAGK	1xNHS-LC-Biotin [K]	P68104	Elongation factor 1-alpha 1	EEF1A1	7	677.879	2	1354.75	36.85	1.84875e+06	1.90191e+06	1.99015e+06	2.16	0	2.89187e-05	8.56029e-05	0.1157	-0.25	-0.00017	3.294e-05	7.276e-06
AQEKDCTSK	1xCarbamidomethyl [C6]; 1xNHS-LC-Biotin [K4]	O75976	Carboxypeptidase D	CPD	2	703.328	2	1405.65	36.68	262561	243044	520721	1.78	0	0.000509764	0.000226521	0.573	2.76	0.00194	8.268e-05	0.0001882
VKDEPQRR	1xNHS-LC-Biotin [K2]	P05204	Non-histone chromosomal protein HMG-17	HMGN2	1	456.247	3	1366.73	37.53	1.01853e+06	946507	975108	1.46	0	0.0239627	0.00202491	0.3082	-0.08	-4e-05	0.0008906	0.01128
SAKADAK	1xNHS-LC-Biotin [K3]	P11387	DNA topoisomerase 1	TOP1	3	515.274	2	1029.54	37.25	1.23842e+06	1016962	899692	2.12	0	0.00777994	0.000854065	0.3066	0.11	5e-05	0.000385	0.003657
EKKDPTGR	1xNHS-LC-Biotin [K]	Q7L1W4	Volume-regulated anion channel subunit LRRC8D	LRRC8D	4	423.893	3	1269.66	37	1.73866e+06	1663377	1.69647e+06	1.64	0	0.0124963	0.00132214	0.0915	2.38	0.00101	0.0005733	0.005891
AKEAQER	1xNHS-LC-Biotin [K2]	Q96AG4	Leucine-rich repeat-containing protein 59	LRRC59	3	585.801	2	1170.59	37.51	1.04404e+06	955515	836194	2.15	0	0.00394038	0.00055579	0.4186	0.47	0.00027	0.0002275	0.00179
QAKEER	1xNHS-LC-Biotin [K3]	P35579	Myosin-9	MYH9	2	550.281	2	1099.56	37.23	551683	632147	490909	1.01	0	0.050575	0.00401828	0.1782	-1.39	-0.00076	0.001816	0.02404
KRPEECDCHKISYHTQHK	2xCarbamidomethyl [C6; C8]; 1xNHS-LC-Biotin [K10]	Q8IWU5	Extracellular sulfatase Sulf-2	SULF2	9	673.819	4	2692.25	37.59	7.5913e+06	7.63155e+06	6.75666e+06	5.65	0	3.16077e-10	8.56029e-05	0.4513	0.23	0.00016	3.294e-05	2.084e-11
CTMHCNDKAK	2xCarbamidomethyl [C1; C5]; 1xNHS-LC-Biotin [K8]	Q96C01	Protein FAM136A	FAM136A	1	535.233	3	1603.68	37.45	181268	163287	153020	0.8	0	0.0582826	0.00435898	0.2125	0.62	0.00033	0.001959	0.02776
TKTHYR	1xNHS-LC-Biotin [K2]	Q29980	MHC class I polypeptide-related sequence B	MICB	5	382.203	3	1144.59	37.63	3.46075e+06	3.00648e+06	2.86433e+06	1.75	0	0.0274744	0.00224068	0.4286	0.15	6e-05	0.0009767	0.01294
AKPVKPK	1xNHS-LC-Biotin [K2]	P07305	Histone H1.0	H1-0	2	369.563	3	1106.68	36.98	222565	383696	188364	0.71	0	0.00681841	0.000793452	0.2676	-1.16	-0.00043	0.0003248	0.003196
QAAENEKK	1xNHS-LC-Biotin [K7]	Q9ULF5	Zinc transporter ZIP10	SLC39A10	4	628.818	2	1256.63	37.37	5.50183e+06	5.58157e+06	4.50349e+06	2.57	0	0.00299571	0.000424759	0.0311	-1.28	-0.0008	0.0001633	0.001338
AAKPKVVKPK	1xNHS-LC-Biotin [K5]	P16403	Histone H1.2	H1-2	6	468.964	3	1404.88	37	864723	1.25075e+06	1.45296e+06	1.22	0.0394	0.000603133	0.000226521		1.13	0.00053	8.268e-05	0.0002275
DCGNKEK	1xCarbamidomethyl [C2]; 1xNHS-LC-Biotin [K5]	P56199	Integrin alpha-1	ITGA1	3	595.27	2	1189.53	37.03	1.87681e+07	1.76381e+07	1.74845e+07	1.54	0	0.102739	0.00846731	0.1623	-1.08	-0.00064	0.003795	0.04911
KGDAACSR	1xCarbamidomethyl [C6]; 1xNHS-LC-Biotin [K1]	Q7Z7M0	Multiple epidermal growth factor-like domains protein 8	MEGF8	1	602.286	2	1203.56	37.53	175766	158182	112448	1.07	0	0.0373181	0.00299125	0.4206	3.19	0.00192	0.001379	0.01771
KKANEVDR	1xNHS-LC-Biotin [K2]	P11908	Ribose-phosphate pyrophosphokinase 2	PRPS2	1	433.568	3	1298.69	37.52	161980	155885	141441	1.4	0.0141	0.0402372	0.00299125		0.86	0.00037	0.001379	0.01904
NYNKMHKR	1xNHS-LC-Biotin [K4]	O94910	Adhesion G protein-coupled receptor L1	ADGRL1	1	477.244	3	1429.72	37.64	444890	381236	406334	1.15	0	0.0370055	0.00299125	0.1913	-0.39	-0.00018	0.001379	0.01754
QEKDGTEK	1xNHS-LC-Biotin [K3]	P17096	High mobility group protein HMG-I/HMG-Y	HMGA1	2	637.309	2	1273.61	37.28	199382	177848	151227	0.79	0	0.0192217	0.00181487	0.038	0.49	0.00031	0.0008268	0.009084
DLQGRDEQSEEKKK	1xNHS-LC-Biotin [K12]	P35579	Myosin-9	MYH9	4	677.005	3	2029	37.36	1.82127e+06	1.76205e+06	1.04004e+06	2.5	0	8.65902e-06	8.56029e-05	0.072	-0.14	-9e-05	3.294e-05	1.881e-06
LSKEEKGR	1xNHS-LC-Biotin [K6]	Q15424	Scaffold attachment factor B1	SAFB	1	429.236	3	1285.69	37.05	244884	381915	368115	2.05	0	0.010615	0.00101307	0.3366	-0.91	-0.00039	0.0004555	0.004992
GKADAGK	1xNHS-LC-Biotin [K2]	P05204	Non-histone chromosomal protein HMG-17	HMGN2	2	493.26	2	985.514	37.26	1.74669e+06	1.56359e+06	1.37837e+06	2.11	0	0.080259	0.0064815	0.4076	-0.2	-0.0001	0.002831	0.03835
KVEGAQNQGK	1xNHS-LC-Biotin [K1]	Q9P2E9	Ribosome-binding protein 1	RRBP1	3	699.365	2	1397.72	37.5	337319	280522	276512	2.58	0	2.85051e-06	8.56029e-05	0.593	0.86	0.0006	3.294e-05	5.444e-07
KCKLKPGK	1xCarbamidomethyl [C2]; 1xNHS-LC-Biotin [K3]	O14672	Disintegrin and metalloproteinase domain-containing protein 10	ADAM10	1	433.254	3	1297.75	37.73	294144	301647	279021	1.79	0	0.0144893	0.00166677	0.2682	-0.29	-0.00013	0.0007221	0.006792
HQKPAGAPATK	1xNHS-LC-Biotin [K3]	O76094	Signal recognition particle subunit SRP72	SRP72	3	482.263	3	1444.77	37.74	277275	233950	250304	1.91	0	0.000286172	8.56029e-05	0.3613	1.81	0.00087	3.294e-05	9.633e-05
EVAKQCTDKR	1xCarbamidomethyl [C6]; 1xNHS-LC-Biotin [K4]	P18206	Vinculin	VCL	3	525.267	3	1573.78	37.92	680917	698847	651854	2.8	0	0.00229701	0.000285652	0.4571	3.28	0.00172	0.0001193	0.001001
DKDNTQR	1xNHS-LC-Biotin [K2]	Q15149	Plectin	PLEC	4	608.294	2	1215.58	37.51	1.28543e+06	1.2366e+06	1.06578e+06	1.5	0	0.0763347	0.00606834	0.3733	1.95	0.00119	0.002628	0.03655
KSSTPEEVKKR	1xNHS-LC-Biotin [K9]	P23528	Cofilin-1	CFL1	3	543.301	3	1627.88	37.77	718772	650521	641274	2.04	0	0.0136779	0.00166677	0.0686	2.74	0.00149	0.0007097	0.006457
KRVDHCPIKSR	1xCarbamidomethyl [C6]; 1xNHS-LC-Biotin [K9]	P26885	Peptidyl-prolyl cis-trans isomerase FKBP2	FKBP2	2	434.488	4	1734.93	37.79	287508	195229	216358	2.38	0	0.0107887	0.00101307	0.4748	2.78	0.0012	0.0004555	0.005059
AAAGEAKVKK	1xNHS-LC-Biotin [K7]	Q9P2E9	Ribosome-binding protein 1	RRBP1	3	437.921	3	1311.75	37.84	141252	154921	133078	2.03	0	0.000647543	0.000226521	0.0985	1.74	0.00076	8.268e-05	0.0002478
KAEGTPNQGK	1xNHS-LC-Biotin [K1]	Q9P2E9	Ribosome-binding protein 1	RRBP1	3	684.853	2	1368.69	37.52	430876	480606	386814	2.53	0	6.08944e-06	8.56029e-05	0.6957	3.03	0.00208	3.294e-05	1.268e-06
KVVVSHSTHR	1xNHS-LC-Biotin [K1]	Q7L2H7	Eukaryotic translation initiation factor 3 subunit M	EIF3M	1	496.943	3	1488.81	38.01	193801	162566	147557	2.15	0	0.00018723	8.56029e-05	0.3395	1.91	0.00095	3.294e-05	5.95e-05
EAKACSR	1xCarbamidomethyl [C5]; 1xNHS-LC-Biotin [K3]	Q8IWK6	Adhesion G protein-coupled receptor A3	ADGRA3	1	580.782	2	1160.56	37.53	145095	183871	130924	1.39	0	0.0334337	0.00255602	0.5108	0.78	0.00045	0.001171	0.01582
KVSHVADTK	1xNHS-LC-Biotin [K1]	Q9UNF1	Melanoma-associated antigen D2	MAGED2	3	441.91	3	1323.71	38.04	356409	322490	337644	2.23	0	0.000654686	0.000226521	0.6054	3.93	0.00173	8.268e-05	0.00025
EGQVCTKHR	1xCarbamidomethyl [C5]; 1xNHS-LC-Biotin [K7]	O94907	Dickkopf-related protein 1	DKK1	5	485.24	3	1453.7	37.72	5.33319e+06	4.97161e+06	4.86618e+06	2.99	0	8.64214e-05	8.56029e-05	0.6254	1.08	0.00053	3.294e-05	2.485e-05
VNAAKNK	1xNHS-LC-Biotin [K5]	P46776	60S ribosomal protein L27a	RPL27A	3	542.304	2	1083.6	38.18	529539	532463	474489	1.39	0	0.0256574	0.00213425	0.0504	2.11	0.00114	0.0009246	0.01213
AASGEAKPKVK	1xNHS-LC-Biotin [K9]	P16403	Histone H1.2	H1-2	3	475.603	3	1424.79	38.06	214280	211019	239639	1.68	0	0.000558935	0.000226521	0.1429	0.1	5e-05	8.268e-05	0.0002088
AEDGHAVAKK	1xNHS-LC-Biotin [K9]	Q03252	Lamin-B2	LMNB2	4	455.573	3	1364.7	38.53	6.0261e+06	6.82499e+06	3.05411e+06	2.74	0	0.00307991	0.000424759	0.0401	3.6	0.00164	0.0001633	0.001378
SKEEACK	1xCarbamidomethyl [C6]; 1xNHS-LC-Biotin [K2]	P22102	Trifunctional purine biosynthetic protein adenosine-3	GART	2	595.782	2	1190.55	38.34	345259	369181	328099	1.76	0	0.0624622	0.00483752	0.2273	2.76	0.00164	0.002163	0.03
ANKHQIK	1xNHS-LC-Biotin [K3]	P62750	60S ribosomal protein L23a	RPL23A	1	393.222	3	1177.65	38.2	619390	708181	750733	2.01	0	0.112674	0.0091871	0.4279	1.61	0.00063	0.004091	0.05338
ANIKHKPGGGDVK	1xNHS-LC-Biotin [K]	P27816	Microtubule-associated protein 4	MAP4	5	553.973	3	1659.9	37.72	534418	573075	644679	2.11	0	0.000403638	0.000173589	0.3981	2.44	0.00135	6.073e-05	0.0001435
KCGAGDPSK	1xCarbamidomethyl [C2]; 1xNHS-LC-Biotin [K1]	P54764	Ephrin type-A receptor 4	EPHA4	3	629.801	2	1258.59	38.33	741167	656940	673713	2.76	0	6.52334e-05	8.56029e-05	0.779	2.2	0.00138	3.294e-05	1.812e-05
VKMGER	1xOxidation [M3]; 1xNHS-LC-Biotin [K2]	Q96PD2	Discoidin, CUB and LCCL domain-containing protein 2	DCBLD2	4	537.775	2	1074.54	37.63	1.71524e+06	844035	1.53026e+06	1.28	0	0.105502	0.00870832	0.2812	0.11	6e-05	0.00389	0.05028
SAGAAKR	1xNHS-LC-Biotin [K6]	P10412	Histone H1.4	H1-4	1	500.274	2	999.54	37.74	445558	451838	410463	1.93	0	0.0274744	0.00224068	0.4197	0.73	0.00037	0.0009767	0.01297
KQTHNNAVVK	1xNHS-LC-Biotin [K1]	P19367	Hexokinase-1	HK1	2	493.271	3	1477.79	38.21	372367	417451	430138	1.71	0	0.0165389	0.00171725	0.3041	3.06	0.00151	0.0007381	0.007798
TEGAEKK	1xNHS-LC-Biotin [K6]	P63104	14-3-3 protein zeta/delta	YWHAZ	2	551.285	2	1101.56	38.2	945318	861337	897638	1.7	0	0.0212718	0.00185683	0.1353	1.81	0.001	0.0008372	0.01
KCNSHAGVCEECGGHVR	3xCarbamidomethyl [C2; C9; C12]; 1xNHS-LC-Biotin [K1]	P54756	Ephrin type-A receptor 5	EPHA5	6	766	3	2295.98	37.76	1.16458e+06	1.19518e+06	1.10727e+06	3.7	0	8.05632e-10	8.56029e-05	0.7135	0.59	0.00045	3.294e-05	5.903e-11
NCKAAAGK	1xCarbamidomethyl [C2]; 1xNHS-LC-Biotin [K3]	Q14114	Low-density lipoprotein receptor-related protein 8	LRP8	3	579.791	2	1158.58	38.39	224005	224957	199967	1.81	0	0.00364407	0.000491293	0.558	-0.19	-0.00011	0.0001854	0.001645
RTGCIGAKHR	1xCarbamidomethyl [C4]; 1xNHS-LC-Biotin [K8]	P62913	60S ribosomal protein L11	RPL11	3	498.932	3	1494.78	38.4	731137	894173	764153	3.75	0	1.86342e-07	8.56029e-05	0.4747	2.1	0.00105	3.294e-05	2.586e-08
RVKEVVKK	1xNHS-LC-Biotin [K3]	P08238	Heat shock protein HSP 90-beta	HSP90AB1	2	442.277	3	1324.81	38.07	929270	468734	757127	2.09	0	0.101379	0.00842748	0.3923	1.94	0.00086	0.003748	0.04828
KNHLEGK	1xNHS-LC-Biotin [K1]	P22234	Multifunctional protein ADE2	PAICS	4	388.878	3	1164.62	38.48	2.35817e+06	2.65335e+06	2.13222e+06	1.67	0	0.00129987	0.000226521	0.3593	0.37	0.00014	0.0001022	0.0005403
VKYTPHHR	1xNHS-LC-Biotin [K2]	P47897	Glutamine--tRNA ligase	QARS1	1	459.581	3	1376.73	38.41	243353	283361	217303	1.22	0	0.0903696	0.00733033	0.041	1.6	0.00073	0.003327	0.04334
CYHGKTGR	1xCarbamidomethyl [C1]; 1xNHS-LC-Biotin [K5]	P46778	60S ribosomal protein L21	RPL21	3	439.878	3	1317.62	38.59	1.20486e+06	1.28727e+06	1.05906e+06	1.7	0	0.00182453	0.000285652	0.4647	-0.16	-7e-05	0.0001193	0.0007779
SGAEAKTQK	1xNHS-LC-Biotin [K6]	O43493	Trans-Golgi network integral membrane protein 2	TGOLN2	3	629.827	2	1258.65	38.45	273582	229693	234434	2.19	0	0.00181279	0.000285652	0.3151	1.27	0.0008	0.0001193	0.0007756
SAPATGGVKKPHR	1xNHS-LC-Biotin [K9]	Q5TEC6	Histone HIST2H3PS2	H3-2	6	411.982	4	1644.9	38	595843	639888	491667	2.76	0	8.23899e-05	8.56029e-05	0.0688	3.05	0.00125	3.294e-05	2.356e-05
TTAACKK	1xCarbamidomethyl [C5]; 1xNHS-LC-Biotin [K6]	P11717	Cation-independent mannose-6-phosphate receptor	IGF2R	2	559.79	2	1118.57	38.03	307450	359287	347252	1.49	0	0.0389162	0.00299125	0.1208	3.12	0.00174	0.001379	0.01844
KAQPQDSR	1xNHS-LC-Biotin [K1]	Q13435	Splicing factor 3B subunit 2	SF3B2	2	634.825	2	1268.64	38.3	168335	155117	156510	2.01	0	0.00979167	0.000965596	0.607	0.44	0.00028	0.0004401	0.004612
KVAGAATPKK	1xNHS-LC-Biotin [K9]	P16402	Histone H1.3	H1-3	3	437.259	3	1309.77	38.08	392085	376685	393017	2.18	0	0.0291696	0.00233944	0.0642	-1.68	-0.00073	0.001067	0.0138
KTPCGEGSK	1xCarbamidomethyl [C4]; 1xNHS-LC-Biotin [K1]	P60866	40S ribosomal protein S20	RPS20	5	651.812	2	1302.62	38.71	1.62485e+06	1.78426e+06	1.59678e+06	2.05	0	0.000347972	0.000173589	0.722	-1.6	-0.00104	6.073e-05	0.0001208
EAAEKAK	1xNHS-LC-Biotin [K5]	P38646	Stress-70 protein, mitochondrial	HSPA9	3	543.287	2	1085.57	38.58	512611	547841	513865	1.21	0	0.0135659	0.00166677	0.1983	-0.05	-3e-05	0.0006908	0.006365
DGHACNHVTGKCTR	2xCarbamidomethyl [C5; C12]; 1xNHS-LC-Biotin [K11]	Q96GP6	Scavenger receptor class F member 2	SCARF2	2	488.725	4	1951.87	38.08	104614	228224	264026	1.43	0	0.00987073	0.00101307	0.4895	4.03	0.00197	0.0004401	0.004637
GTVNTEEKRK	1xNHS-LC-Biotin [K8]	P49756	RNA-binding protein 25	RBM25	2	500.934	3	1500.78	38.09	221620	261141	205116	1.7	0	0.00641275	0.000733408	0.1529	2.74	0.00137	0.0002833	0.00298
LKTKDEPQR	1xNHS-LC-Biotin [K2]	P21926	CD9 antigen	CD9	12	485.265	3	1453.78	38.76	2.23605e+07	2.62322e+07	2.36148e+07	2.64	0	1.13085e-05	8.56029e-05	0.3674	-1.22	-0.00059	3.294e-05	2.539e-06
KEANQAPK	1xNHS-LC-Biotin [K1]	Q96AG4	Leucine-rich repeat-containing protein 59	LRRC59	3	612.825	2	1224.64	38.27	1.0145e+06	1.04896e+06	998599	2.75	0	0.000808599	0.000226521	0.6182	1.25	0.00076	8.268e-05	0.0003196
AAPQQKR	1xNHS-LC-Biotin [K6]	O14763	Tumor necrosis factor receptor superfamily member 10B	TNFRSF10B	5	569.313	2	1137.62	38.45	2.48819e+06	2313291	2151215	1.72	0	0.108324	0.00890106	0.4477	-0.6	-0.00034	0.003986	0.05143
LKEEASKR	1xNHS-LC-Biotin [K2]	Q14683	Structural maintenance of chromosomes protein 1A	SMC1A	2	433.908	3	1299.71	38.36	608503	558200	495097	1.01	0	0.00903875	0.000901812	0.1782	-0.58	-0.00025	0.00042	0.004244
GSKDIKK	1xNHS-LC-Biotin [K3]	P05556	Integrin beta-1	ITGB1	4	372.215	3	1114.63	38.54	122404184	126214096	117364448	1.94	0	0.101379	0.00842748	0.2062	0.35	0.00013	0.003764	0.04848
KFHDACLDMMPK	1xCarbamidomethyl [C6]; 1xOxidation [M]; 1xNHS-LC-Biotin [K1]	Q9BZJ6	Probable G-protein coupled receptor 63	GPR63	2	616.617	3	1847.83	38.74	327714	506193	362166	1.64	0	0.089751	0.00733033	0.0671	2.38	0.00146	0.003312	0.04299
KSHLAR	1xNHS-LC-Biotin [K1]	Q9UKV3	Apoptotic chromatin condensation inducer in the nucleus	ACIN1	1	350.867	3	1050.59	38.81	387874	548933	382503	1.41	0	0.021453	0.00185683	0.2128	-1.16	-0.00041	0.0008372	0.01009
EKHSACCVR	2xCarbamidomethyl [C6; C7]; 1xNHS-LC-Biotin [K2]	Q96CC6	Inactive rhomboid protein 1	RHBDF1	3	495.897	3	1485.68	38.45	783418	786095	724146	1.92	0	0.00257618	0.000285652	0.5625	0.83	0.00041	0.0001193	0.001133
SAAKAVKPK	1xNHS-LC-Biotin [K4]	P16403	Histone H1.2	H1-2	5	413.581	3	1238.73	38.48	1.37624e+06	1.28225e+06	1.58332e+06	2.09	0	0.000836488	0.000226521	0.2488	0.68	0.00028	8.268e-05	0.0003302
LKAAEHR	1xNHS-LC-Biotin [K2]	Q9NVI7	ATPase family AAA domain-containing protein 3A	ATAD3A	6	388.55	3	1163.64	38.52	3.38449e+06	4.0117e+06	3.91377e+06	2.49	0	0.000603133	0.000226521	0.3735	-0.73	-0.00028	8.268e-05	0.0002276
VTANNDKNR	1xNHS-LC-Biotin [K7]	P21333	Filamin-A	FLNA	3	685.845	2	1370.68	38.56	668118	960809	815141	2.17	0	0.000218887	8.56029e-05	0.5438	-0.72	-0.00049	3.294e-05	7.077e-05
ARAEEAEAQKR	1xNHS-LC-Biotin [K10]	Q15149	Plectin	PLEC	3	533.276	3	1597.81	38.88	630887	676441	581624	3.15	0	0.000321943	0.000173589	0.2444	1.6	0.00085	6.073e-05	0.0001101
IKQSASGTK	1xNHS-LC-Biotin [K2]	Q01813	ATP-dependent 6-phosphofructokinase, platelet type	PFKP	3	629.845	2	1258.68	38.95	893081	832085	800199	2.6	0	7.31008e-05	8.56029e-05	0.6115	0.63	0.0004	3.294e-05	2.052e-05
EGDKHTLSKK	1xNHS-LC-Biotin [K]	P06703	Protein S100-A6	S100A6	8	494.597	3	1481.78	39.08	3.65928e+06	4.27443e+06	3.95972e+06	1.6	0	0.0016893	0.000285652	0.1438	-0.38	-0.00019	0.0001193	0.0007185
VKVDESHK	1xNHS-LC-Biotin [K2]	Q86UP2	Kinectin	KTN1	2	427.56	3	1280.67	39.07	1.51169e+06	1.85257e+06	1.42053e+06	1.4	0	0.00132394	0.000226521	0.3714	-0.73	-0.00031	0.0001022	0.0005491
GKAITKK	1xNHS-LC-Biotin [K2]	Q92743	Serine protease HTRA1	HTRA1	1	362.223	3	1084.65	38.95	155135	260139	208629	1.48	0	0.00784107	0.000854065	0.5608	0.46	0.00017	0.000385	0.003686
ETQKYKR	1xNHS-LC-Biotin [K4]	P10321	HLA class I histocompatibility antigen, C alpha chain	HLA-C	1	431.232	3	1291.68	38.95	791294	725821	669589	1.45	0	0.0239627	0.00202491	0.2483	-0.76	-0.00033	0.0008906	0.01129
FTKEEKSK	1xNHS-LC-Biotin [K6]	Q8IWK6	Adhesion G protein-coupled receptor A3	ADGRA3	3	445.904	3	1335.7	38.6	944050	1.07166e+06	1.08277e+06	2.25	0	0.00889605	0.000901812	0.1467	-0.02	-1e-05	0.00042	0.004181
TYGEHKR	1xNHS-LC-Biotin [K6]	Q9NR45	Sialic acid synthase	NANS	2	410.542	3	1229.61	39.17	339292	326462	308659	1.58	0	0.0373181	0.00299125	0.4241	0.43	0.00018	0.001379	0.01768
TEATKR	1xNHS-LC-Biotin [K5]	O00159	Unconventional myosin-Ic	MYO1C	2	522.778	2	1044.55	38.59	279263	305994	346069	1.62	0	0.0928752	0.00747367	0.3765	-2.15	-0.00112	0.003373	0.04431
GHKFHHTIGGSR	1xNHS-LC-Biotin [K3]	P61313	60S ribosomal protein L15	RPL15	5	418.968	4	1672.85	39.16	568241	358130	439436	2.63	0	0.000684137	0.000226521	0.5856	0.49	0.00021	8.268e-05	0.0002639
AVDNGRPQKSSTTR	1xNHS-LC-Biotin [K9]	Q14517	Protocadherin Fat 1	FAT1	3	619.32	3	1855.94	38.99	274931	326230	303191	1.35	0	0.00156562	0.000226521	0.1778	0.79	0.00049	0.0001022	0.0006591
AAKVQK	1xNHS-LC-Biotin [K3]	P41091	Eukaryotic translation initiation factor 2 subunit 3	EIF2S3	2	492.289	2	983.571	39.09	510155	412779	415726	1.51	0	0.0967298	0.00792741	0.1854	0.22	0.00011	0.003587	0.04628
KAGGTPR	1xNHS-LC-Biotin [K1]	P16403	Histone H1.2	H1-2	3	513.281	2	1025.56	38.77	699019	846770	723980	1.79	0	0.00925761	0.000901812	0.1117	-0.42	-0.00022	0.00042	0.004362
VTKSAQK	1xNHS-LC-Biotin [K3]	Q05639	Elongation factor 1-alpha 2	EEF1A2	5	550.81	2	1100.61	38.54	16370510	17842984	15771630	2.12	0	0.0178257	0.00176338	0.4764	-1.01	-0.00056	0.0007746	0.008368
KLKTEK	1xNHS-LC-Biotin [K3]	P07814	Bifunctional glutamate/proline--tRNA ligase	EPRS1	3	362.551	3	1085.64	39.24	636897	500434	550350	1.42	0	0.0808306	0.00653212	0.2465	-0.77	-0.00028	0.002864	0.03869
IKATNNK	1xNHS-LC-Biotin [K2]	Q16881	Thioredoxin reductase 1, cytoplasmic	TXNRD1	2	564.316	2	1127.62	39.22	244563	202581	177627	0.96	0	0.00651155	0.000733408	0.0625	0.1	6e-05	0.0002833	0.003034
LTCECEHNTTGPDCGKCKK	4xCarbamidomethyl [C3; C5; C14; C17]; 1xNHS-LC-Biotin [K]	Q9Y2I2	Netrin-G1	NTNG1	4	659.286	4	2634.12	38.72	611165	628636	574166	2.93	0	1.30986e-09	8.56029e-05	0.099	-1.06	-0.0007	3.294e-05	1.02e-10
AKTHYDAK	1xNHS-LC-Biotin [K2]	Q14980	Nuclear mitotic apparatus protein 1	NUMA1	3	424.885	3	1272.64	39.08	288794	410425	295129	1.97	0	0.000101504	8.56029e-05	0.5228	-0.62	-0.00026	3.294e-05	2.973e-05
THYDAKK	1xNHS-LC-Biotin [K6]	Q14980	Nuclear mitotic apparatus protein 1	NUMA1	6	401.206	3	1201.6	38.39	9.38409e+07	8.18427e+07	8.2021e+07	2.11	0	0.00039275	0.000173589	0.1374	0.03	1e-05	6.073e-05	0.0001386
VDKQNR	1xNHS-LC-Biotin [K3]	Q63ZY3	KN motif and ankyrin repeat domain-containing protein 2	KANK2	3	549.79	2	1098.57	39.05	390493	423848	310537	1.3	0	0.0569381	0.00430805	0.1923	0.62	0.00034	0.001959	0.02727
HKPGGGDVK	1xNHS-LC-Biotin [K2]	P27816	Microtubule-associated protein 4	MAP4	1	411.885	3	1233.64	38.82	155344	247867	240979	1.36	0	0.0768871	0.00606834	0.2426	-1.13	-0.00047	0.002644	0.03678
GNEKKPSSVR	1xNHS-LC-Biotin [K4]	P01130	Low-density lipoprotein receptor	LDLR	3	480.925	3	1440.76	38.94	649554	1.10823e+06	749922	1.99	0	0.00448542	0.000619103	0.201	-0.57	-0.00027	0.0002475	0.00206
MDKGEHR	1xNHS-LC-Biotin [K3]	Q01844	RNA-binding protein EWS	EWSR1	1	404.528	3	1211.57	39.42	325283	293900	342199	1.47	0	0.0560552	0.00430805	0.3878	2.97	0.0012	0.001959	0.02686
TVKNDNSSR	1xNHS-LC-Biotin [K3]	P35580	Myosin-10	MYH10	3	680.337	2	1359.67	39.18	452268	388933	402101	1.72	0	0.000318371	0.000173589	0.5523	-0.91	-0.00062	6.073e-05	0.0001092
ANQKHQGLK	1xNHS-LC-Biotin [K4]	P78527	DNA-dependent protein kinase catalytic subunit	PRKDC	1	454.915	3	1362.73	38.89	620977	756126	731299	1.36	0	0.0124963	0.00132214	0.125	-0.28	-0.00013	0.0005733	0.005857
LKAPGKK	1xNHS-LC-Biotin [K2]	P54760	Ephrin type-B receptor 4	EPHB4	2	360.891	3	1080.66	38.59	203849	225943	483458	1.31	0	0.0153509	0.00166677	0.2901	-2.55	-0.00092	0.0007221	0.007209
TKEEDGR	1xNHS-LC-Biotin [K2]	Q9H813	Proton-activated chloride channel	PACC1	3	587.282	2	1173.56	38.96	464525	519634	352561	1.42	0	0.0176775	0.00176338	0.4014	-0.02	-1e-05	0.0007746	0.008306
ERLEAKHR	1xNHS-LC-Biotin [K6]	P05067	Amyloid-beta precursor protein	APP	2	459.919	3	1377.74	39.36	485050	405019	424062	1.88	0	0.0055544	0.000671557	0.1649	0.35	0.00016	0.0002631	0.002577
KLKAEK	1xNHS-LC-Biotin [K]	P07814	Bifunctional glutamate/proline--tRNA ligase	EPRS1	3	352.548	3	1055.63	38.98	2.11701e+06	2.23974e+06	1.98454e+06	1.69	0.0452	0.018432	0.00176338		0.06	2e-05	0.0008112	0.008685
AEHEEGKVK	1xNHS-LC-Biotin [K7]	O95025	Semaphorin-3D	SEMA3D	2	455.9	3	1365.68	39.46	935692	1.12407e+06	1.06051e+06	1.76	0	0.00448542	0.000619103	0.1193	0.77	0.00035	0.0002475	0.002059
VLQHKR	1xNHS-LC-Biotin [K5]	P62753	40S ribosomal protein S6	RPS6	4	373.886	3	1119.65	39.01	760033	784495	801156	1.54	0	0.0304428	0.00233944	0.4351	-2.14	-0.0008	0.001101	0.01445
KLHDPK	1xNHS-LC-Biotin [K1]	Q14574	Desmocollin-3	DSC3	1	538.8	2	1076.59	39.31	2221339	2.48763e+06	2248163	1.66	0	0.106905	0.00880573	0.4277	0.09	5e-05	0.003905	0.05085
KTSATVGPKAPSGGKK	1xNHS-LC-Biotin [K9]	P16104	Histone H2AX	H2AX	5	618.35	3	1853.03	39.17	526080	589594	500393	1.82	0	0.00511775	0.000671557	0.3297	2.59	0.0016	0.0002631	0.002359
LPSGNHMKESR	1xOxidation [M7]; 1xNHS-LC-Biotin [K8]	P43121	Cell surface glycoprotein MUC18	MCAM	6	537.597	3	1610.78	36.96	1.28789e+06	1.73841e+06	1.22509e+06	2.33	0	0.000565034	0.000226521	0.5193	-0.66	-0.00035	8.268e-05	0.0002113
TVKAKPVK	1xNHS-LC-Biotin [K3]	P07305	Histone H1.0	H1-0	1	403.917	3	1209.74	39.63	1.11919e+06	1.01386e+06	995111	1.56	0	0.0973838	0.00808394	0.25	-1.75	-0.00071	0.003587	0.04646
KKEAGGGGVGGPGAK	1xNHS-LC-Biotin [K2]	Q8NC51	Plasminogen activator inhibitor 1 RNA-binding protein	SERBP1	3	536.956	3	1608.85	39.51	263568	236929	202215	2.8	0	1.20888e-05	8.56029e-05	0.0893	0.84	0.00045	3.294e-05	2.739e-06
KLHAGKVR	1xNHS-LC-Biotin [K6]	P09529	Inhibin beta B chain	INHBB	3	416.585	3	1247.74	39.13	2.55516e+06	2.45956e+06	2.27475e+06	2.47	0	0.00162609	0.000285652	0.4291	0.27	0.00011	0.0001193	0.0006868
AKVEEARR	1xNHS-LC-Biotin [K2]	Q15149	Plectin	PLEC	2	433.24	3	1297.7	39.18	2229194	1.90812e+06	1.6982e+06	1.7	0	0.0831453	0.00678211	0.3235	1.44	0.00062	0.003015	0.0399
KDISQNKR	1xNHS-LC-Biotin [K1]	P0DMV9	Heat shock 70 kDa protein 1B	HSPA1B	2	443.243	3	1327.72	39.56	438587	435830	383463	2.18	0	0.000976619	0.000226521	0.5642	-0.23	-0.0001	0.0001022	0.0003939
ACHPCSPMCKGSR	3xCarbamidomethyl [C2; C5; C9]; 1xOxidation [M8]; 1xNHS-LC-Biotin [K10]	P04626	Receptor tyrosine-protein kinase erbB-2	ERBB2	4	634.935	3	1902.79	39.2	228169	188749	183476	2.08	0	0.00342003	0.000424759	0.7596	0.7	0.00045	0.0001633	0.001538
RIHEYKR	1xNHS-LC-Biotin [K6]	P11216	Glycogen phosphorylase, brain form	PYGB	3	447.58	3	1340.73	39.59	336508	407712	323440	1.68	0	0.114157	0.00938708	0.369	-0.08	-4e-05	0.004172	0.05424
MTTSTDHLKR	1xNHS-LC-Biotin [K9]	P56199	Integrin alpha-1	ITGA1	13	510.258	3	1528.76	53.29	9.42837e+07	9.54846e+07	9.148e+07	3.04	0	1.03249e-05	8.56029e-05	0.6678	-0.12	-6e-05	3.294e-05	2.298e-06
KAAGGATPK	1xNHS-LC-Biotin [K1]	P16403	Histone H1.2	H1-2	3	570.316	2	1139.62	39.75	633724	639234	538317	1.49	0	0.00396862	0.00055579	0.1611	0.28	0.00016	0.0002275	0.0018
MKETQK	1xNHS-LC-Biotin [K2]	P08238	Heat shock protein HSP 90-beta	HSP90AB1	2	552.283	2	1103.56	39.71	841480	867923	667105	1.81	0	0.0591924	0.00441103	0.2818	-0.18	-0.0001	0.001975	0.02826
TEGKPAEVKK	1xNHS-LC-Biotin [K9]	P27816	Microtubule-associated protein 4	MAP4	3	475.931	3	1425.78	39.73	319484	357743	316831	1.73	0	0.000129423	8.56029e-05	0.0867	0.77	0.00037	3.294e-05	3.906e-05
GAAKEAAGK	1xNHS-LC-Biotin [K4]	Q00839	Heterogeneous nuclear ribonucleoprotein U	HNRNPU	2	571.305	2	1141.6	39.79	23562684	21369826	21934028	2.96	0	0.000988046	0.000226521	0.5372	-0.44	-0.00025	0.0001022	0.0003975
GKVGRPTASK	1xNHS-LC-Biotin [K2]	Q9H1E3	Nuclear ubiquitous casein and cyclin-dependent kinase substrate 1	NUCKS1	2	447.255	3	1339.75	39.76	317771	348429	301025	1.43	0	0.00448542	0.000619103	0.3147	0.21	9e-05	0.0002475	0.00205
KAESLKK	1xNHS-LC-Biotin [K1]	P49588	Alanine--tRNA ligase, cytoplasmic	AARS1	3	381.558	3	1142.66	39.9	587732	530702	512401	1.71	0	0.00411329	0.00055579	0.3275	-1.44	-0.00055	0.0002275	0.001878
SGEAEKR	1xNHS-LC-Biotin [K6]	Q9Y653	Adhesion G-protein coupled receptor G1	ADGRG1	4	558.279	2	1115.55	39.31	761022	663204	555182	1.48	0	0.0109654	0.00101307	0.3784	-0.05	-3e-05	0.0004555	0.005172
AGGTKPK	1xNHS-LC-Biotin [K5]	P16403	Histone H1.2	H1-2	2	499.278	2	997.55	39.8	318796	321645	542541	1.39	0	0.00305862	0.000424759	0.1727	-0.83	-0.00041	0.0001633	0.001366
HLGSSAGKR	1xNHS-LC-Biotin [K8]	Q68CQ7	Glycosyltransferase 8 domain-containing protein 1	GLT8D1	2	417.892	3	1251.66	40.02	327931	289421	234946	1.41	0	0.00925761	0.000901812	0.2553	-0.19	-8e-05	0.00042	0.004355
VMTSKMK	2xOxidation [M2; M6]; 1xNHS-LC-Biotin [K5]	O75487	Glypican-4	GPC4	7	598.298	2	1195.59	39.37	1.55871e+06	1.53556e+06	1.3105e+06	1.12	0	0.00543122	0.000671557	0.1161	0.65	0.00039	0.0002631	0.002524
SKETTATK	1xNHS-LC-Biotin [K2]	Q15785	Mitochondrial import receptor subunit TOM34	TOMM34	2	602.816	2	1204.62	39.56	277108	397106	341314	1.29	0	0.0073667	0.000854065	0.3488	0.46	0.00028	0.000366	0.00344
QAADAEMEKHKK	1xNHS-LC-Biotin [K9]	Q15149	Plectin	PLEC	6	431.966	4	1724.85	39.54	1.41509e+06	1.32039e+06	1.24656e+06	2.91	0	1.20157e-05	8.56029e-05	0.0722	-1.78	-0.00077	3.294e-05	2.725e-06
AITKAQKK	1xNHS-LC-Biotin [K4]	P33778	Histone H2B type 1-B	H2BC3	1	409.581	3	1226.73	39.52	297064	336321	344354	1.24	0	0.0967298	0.00792741	0.2339	0.26	0.00011	0.003587	0.04634
KVDAGGK	1xNHS-LC-Biotin [K1]	Q02878	60S ribosomal protein L6	RPL6	2	507.276	2	1013.54	39.52	747108	751050	813137	1.07	0	0.037633	0.00299125	0.0374	0.57	0.00029	0.001379	0.01787
KDHPGLKAK	1xNHS-LC-Biotin [K7]	P49756	RNA-binding protein 25	RBM25	3	444.92	3	1332.75	40.02	205750	262934	289172	1.67	0	0.000672925	0.000226521	0.1377	0.3	0.00013	8.268e-05	0.0002581
AFNKGEKK	1xNHS-LC-Biotin [K]	P05556	Integrin beta-1	ITGB1	9	420.897	3	1260.68	40.26	1.39307e+07	1.41283e+07	1.34714e+07	2.43	0	0.000870438	0.000226521	0.0782	-1.5	-0.00063	8.268e-05	0.0003451
LGKAGHK	1xNHS-LC-Biotin [K3]	P55786	Puromycin-sensitive aminopeptidase	NPEPPS	4	525.3	2	1049.59	40.23	360651	1.91397e+06	1.77371e+06	1.98	0	0.00581048	0.000671557	0.3384	1.11	0.00058	0.0002631	0.002694
KAAVTPGKK	1xNHS-LC-Biotin [K1]	P19338	Nucleolin	NCL	3	413.581	3	1238.73	39.8	1.03545e+06	1.17504e+06	931415	2.16	0	5.54693e-05	8.56029e-05	0.6204	0.31	0.00013	3.294e-05	1.507e-05
QQLTGHSKR	1xNHS-LC-Biotin [K8]	Q9Y490	Talin-1	TLN1	1	465.251	3	1393.74	40.09	173867	208207	260475	1.43	0	0.0653715	0.00498437	0.2378	2	0.00093	0.002228	0.03123
LHKPPKVQEK	1xNHS-LC-Biotin [K6]	P12814	Alpha-actinin-1	ACTN1	1	514.967	3	1542.88	40.24	229399	214253	256175	1.75	0	0.00608009	0.000671557	0.2286	1.81	0.00093	0.0002631	0.002826
AEADKNDKAVK	1xNHS-LC-Biotin [K8]	P08238	Heat shock protein HSP 90-beta	HSP90AB1	1	509.932	3	1527.78	40.29	283128	292295	272401	1.69	0.0059	0.00458431	0.000619103		-1.28	-0.00065	0.0002475	0.002099
KYVQKDGHHCCLK	2xCarbamidomethyl [C10; C11]; 1xNHS-LC-Biotin [K5]	Q13642	Four and a half LIM domains protein 1	FHL1	1	503.747	4	2011.97	40.37	367151	342653	359906	2.25	0	0.00963565	0.000901812	0.3467	-0.42	-0.00021	0.00042	0.004536
VKEHYR	1xNHS-LC-Biotin [K2]	Q8N2Q7	Neuroligin-1	NLGN1	2	390.874	3	1170.61	40.18	359422	369626	309126	1.68	0	0.061987	0.00478688	0.3333	-0.77	-0.0003	0.00213	0.02973
VSAHPKEQGSNTAAENTGSNER	1xNHS-LC-Biotin [K6]	P78324	Tyrosine-protein phosphatase non-receptor type substrate 1	SIRPA	5	875.077	3	2623.22	39.97	4.51293e+06	4358717	4.11991e+06	5.27	0	1.62989e-11	8.56029e-05	0.7723	0.52	0.00045	3.294e-05	7.586e-13
RPLKNR	1xNHS-LC-Biotin [K4]	P78504	Protein jagged-1	JAG1	5	374.89	3	1122.66	40.56	9.06674e+06	3.17608e+06	3.02798e+06	1.66	0	0.00391236	0.00055579	0.2108	-1.08	-0.0004	0.0002275	0.001781
GTADETSKSGK	1xNHS-LC-Biotin [K8]	Q96CW1	AP-2 complex subunit mu	AP2M1	3	710.344	2	1419.68	39.93	238104	197923	217266	2.35	0	8.64214e-05	8.56029e-05	0.2766	1.3	0.00092	3.294e-05	2.474e-05
ISYHTQHKGR	1xNHS-LC-Biotin [K8]	Q8IWU5	Extracellular sulfatase Sulf-2	SULF2	14	522.605	3	1565.8	40.28	3.85331e+07	3.74958e+07	3.46852e+07	3.34	0	3.05356e-05	8.56029e-05	0.6257	0.78	0.00041	3.294e-05	7.697e-06
IHEHLKTSAEQHQR	1xNHS-LC-Biotin [K6]	Q8IWJ2	GRIP and coiled-coil domain-containing protein 2	GCC2	1	514.016	4	2053.04	39.81	283417	183461	206519	1.77	0	0.00182453	0.000285652	0.2429	0.56	0.00029	0.0001193	0.0007779
KTSQSTSVSTK	1xNHS-LC-Biotin [K1]	Q8N8Z6	Discoidin, CUB and LCCL domain-containing protein 1	DCBLD1	3	746.887	2	1492.77	40.34	834243	838046	768693	3	0	7.17892e-07	8.56029e-05	0.5933	-0.79	-0.00059	3.294e-05	1.166e-07
NQIATHEKK	1xNHS-LC-Biotin [K8]	Q5JRA6	Transport and Golgi organization protein 1 homolog	MIA3	2	469.918	3	1407.74	39.89	259904	219357	189553	1.07	0	0.0405733	0.00304684	0.1215	-1.48	-0.0007	0.001397	0.01925
KQAESASEAAK	1xNHS-LC-Biotin [K1]	P51572	B-cell receptor-associated protein 31	BCAP31	3	729.866	2	1458.73	40.31	471065	480729	429200	2.74	0	3.31791e-06	8.56029e-05	0.6168	-0.17	-0.00012	3.294e-05	6.472e-07
KFKGDSR	1xNHS-LC-Biotin [K1]	P26599	Polypyrimidine tract-binding protein 1	PTBP1	1	392.878	3	1176.62	40.56	440330	329902	362943	1.12	0	0.118709	0.00993468	0.0804	-0.16	-6e-05	0.004366	0.05625
QHNSCTTENKNEPCGAR	2xCarbamidomethyl [C5; C14]; 1xNHS-LC-Biotin [K10]	P56199	Integrin alpha-1	ITGA1	20	781.34	3	2342.01	31.94	9.0313e+06	9.65845e+06	8.66258e+06	2.76	0	3.9091e-06	8.56029e-05	0.7899	-0.87	-0.00068	3.294e-05	7.743e-07
AASKAPTK	1xNHS-LC-Biotin [K4]	P07305	Histone H1.0	H1-0	2	556.811	2	1112.61	40.36	124361	240602	184097	0.94	0	0.0354772	0.00272538	0.1383	1.13	0.00063	0.00128	0.01676
ASGDAKIKK	1xNHS-LC-Biotin [K6]	P11387	DNA topoisomerase 1	TOP1	2	419.573	3	1256.7	40.57	366489	291688	336763	1.94	0	0.0112364	0.00101307	0.1856	0.02	1e-05	0.0004747	0.005285
EKIDRR	1xNHS-LC-Biotin [K2]	Q05639	Elongation factor 1-alpha 2	EEF1A2	1	385.881	3	1155.63	40.65	13072079	12984018	12639679	1.18	0	0.0673659	0.00524403	0.0339	-0.64	-0.00024	0.002346	0.03233
KAECPR	1xCarbamidomethyl [C4]; 1xNHS-LC-Biotin [K1]	O15031	Plexin-B2	PLXNB2	4	550.273	2	1099.54	40.46	7.35325e+06	6823494	6743431	1.12	0	0.0785607	0.00632892	0.4821	-0.42	-0.00023	0.002746	0.03758
KAAATPAK	1xNHS-LC-Biotin [K1]	P19338	Nucleolin	NCL	1	548.812	2	1096.62	40.16	189875	218846	180581	1.11	0	0.0274744	0.00224068	0.0811	-1.07	-0.00059	0.0009767	0.01302
HIKKPIR	1xNHS-LC-Biotin [K3]	O15143	Actin-related protein 2/3 complex subunit 1B	ARPC1B	3	410.921	3	1230.75	40.67	1751569	1.62796e+06	1669231	2.15	0	0.000433272	0.000173589	0.2465	-0.83	-0.00034	6.073e-05	0.0001558
HDSGYEVHHQK	1xNHS-LC-Biotin [K11]	P05067	Amyloid-beta precursor protein	APP	3	559.259	3	1675.76	40.64	1146000	1107789	995537	3.73	0	8.56199e-08	8.56029e-05	0.6622	-1.76	-0.00098	3.294e-05	1.085e-08
DTPAKNAQK	1xNHS-LC-Biotin [K5]	P06748	Nucleophosmin	NPM1	4	656.339	2	1311.67	40.92	3.99445e+06	4.10564e+06	3836327	2.07	0	0.00189686	0.000285652	0.3865	-1.39	-0.00091	0.0001193	0.0008107
KVQAAQSEAK	1xNHS-LC-Biotin [K1]	Q16891	MICOS complex subunit MIC60	IMMT	3	699.872	2	1398.74	40.76	207084	211569	232552	1.77	0	0.000105816	8.56029e-05	0.5311	-3.08	-0.00216	3.294e-05	3.115e-05
HYHKEYR	1xNHS-LC-Biotin [K4]	P18124	60S ribosomal protein L7	RPL7	1	457.892	3	1371.66	41	1.13839e+06	1.54216e+06	1.27211e+06	1.87	0	0.0162667	0.00171725	0.5187	-0.03	-2e-05	0.0007381	0.007634
KQSVSR	1xNHS-LC-Biotin [K1]	P05106	Integrin beta-3	ITGB3	2	522.287	2	1043.57	40.7	847739	853039	785839	1.62	0	0.099366	0.00823017	0.3889	0.11	6e-05	0.003667	0.04751
MKDQCDK	1xCarbamidomethyl [C5]; 1xNHS-LC-Biotin [K2]	P10909	Clusterin	CLU	1	632.28	2	1263.55	41.01	438795	531548	440281	1.26	0	0.102739	0.00846731	0.5556	-0.66	-0.00042	0.003795	0.04913
VHKPDR	1xNHS-LC-Biotin [K3]	Q9ULF5	Zinc transporter ZIP10	SLC39A10	5	364.199	3	1090.58	41.01	36724312	4.70612e+07	4.61357e+07	1.44	0	0.0547509	0.00426825	0.375	-0.44	-0.00016	0.001933	0.02608
SHKDQPVCSGR	1xCarbamidomethyl [C8]; 1xNHS-LC-Biotin [K3]	P26012	Integrin beta-8	ITGB8	3	537.257	3	1609.76	40.98	1.03919e+06	1.39496e+06	1.2126e+06	3.7	0	5.76565e-06	8.56029e-05	0.6595	-0.61	-0.00033	3.294e-05	1.199e-06
LLAHQKPPKEK	1xNHS-LC-Biotin [K]	P17858	ATP-dependent 6-phosphofructokinase, liver type	PFKL	5	543.317	3	1627.94	38.99	1.20478e+08	1.15453e+08	1.18559e+08	1.79	0	0.000735195	0.000226521	0.2235	0.49	0.00026	8.268e-05	0.0002867
VIHEKDGK	1xNHS-LC-Biotin [K5]	Q86UP2	Kinectin	KTN1	6	632.84	2	1264.67	40.43	1.42848e+06	1.69137e+06	1.55896e+06	1.74	0	0.00232801	0.000285652	0.2529	1.29	0.00082	0.0001193	0.001018
AETAAKHGEAQVK	1xNHS-LC-Biotin [K6]	P18669	Phosphoglycerate mutase 1	PGAM1	5	560.291	3	1678.86	40.92	2.77855e+06	3.00236e+06	3.1192e+06	3.27	0	1.16715e-06	8.56029e-05	0.5046	0.41	0.00023	3.294e-05	2.005e-07
HLDHEVAKPARR	1xNHS-LC-Biotin [K8]	Q9BY76	Angiopoietin-related protein 4	ANGPTL4	3	442.74	4	1767.94	40.94	808915	714708	1.0282e+06	2.13	0	0.0301839	0.00233944	0.5352	-2.5	-0.0011	0.001101	0.01424
KVGTSDK	1xNHS-LC-Biotin [K1]	P11717	Cation-independent mannose-6-phosphate receptor	IGF2R	3	537.286	2	1073.57	41.11	673460	559672	545798	1.53	0	0.0117043	0.00107524	0.3791	-0.87	-0.00047	0.0004942	0.005506
IKDLHKK	1xNHS-LC-Biotin [K]	Q96FW1	Ubiquitin thioesterase OTUB1	OTUB1	3	407.578	3	1220.72	40.24	263071	239501	479663	1.29	0	0.0265502	0.00224068	0.0233	0.08	3e-05	0.0009422	0.0125
SSQPLASKQEKDGTEKR	1xNHS-LC-Biotin [K]	P17096	High mobility group protein HMG-I/HMG-Y	HMGA1	4	743.381	3	2228.13	40.99	688372	1.00825e+06	302102	2.37	0	1.79271e-05	8.56029e-05	0.1603	-2.11	-0.00157	3.294e-05	4.241e-06
RPEECDCHKISYHTQHK	2xCarbamidomethyl [C5; C7]; 1xNHS-LC-Biotin [K9]	Q8IWU5	Extracellular sulfatase Sulf-2	SULF2	7	641.795	4	2564.16	41.2	2.84075e+06	2.70388e+06	2.5649e+06	5.88	0	5.39531e-09	8.56029e-05	0.6105	-0.44	-0.00028	3.294e-05	4.93e-10
AKNNTVTPGGKPNK	1xNHS-LC-Biotin [K2]	P18077	60S ribosomal protein L35a	RPL35A	3	588.986	3	1764.94	40.68	512988	482790	502315	3.13	0	0.000199568	8.56029e-05	0.6262	-0.25	-0.00015	3.294e-05	6.373e-05
EDGEKAAR	1xNHS-LC-Biotin [K5]	P04899	Guanine nucleotide-binding protein G(i) subunit alpha-2	GNAI2	2	607.796	2	1214.58	40.99	676592	749999	717674	1.43	0	0.003123	0.000424759	0.2587	0.88	0.00053	0.0001633	0.001393
STGGKAPR	1xNHS-LC-Biotin [K5]	P84243	Histone H3.3	H3-3A	3	556.798	2	1112.59	41.01	1.20372e+06	1.08742e+06	1.25941e+06	1.97	0	0.00259375	0.000285652	0.3858	1.26	0.0007	0.0001193	0.001144
KVAECQR	1xCarbamidomethyl [C5]; 1xNHS-LC-Biotin [K1]	Q16543	Hsp90 co-chaperone Cdc37	CDC37	4	615.31	2	1229.61	41.18	2.44889e+06	1799533	1.84196e+06	1.69	0	0.00855021	0.000901812	0.4734	-0.15	-9e-05	0.0004031	0.004009
KGEQCVHTASGPR	1xCarbamidomethyl [C5]; 1xNHS-LC-Biotin [K1]	Q04721	Neurogenic locus notch homolog protein 2	NOTCH2	7	883.428	2	1765.85	40.99	1.35499e+07	1.54175e+07	1.41448e+07	3.39	0	5.66403e-09	8.56029e-05	0.7168	1.13	0.001	3.294e-05	5.234e-10
KAPGVANKK	1xNHS-LC-Biotin [K]	P78310	Coxsackievirus and adenovirus receptor	CXADR	6	417.914	3	1251.72	35.38	863839	981731	843414	2.12	0	0.0147301	0.00166677	0.0613	1.77	0.00074	0.0007221	0.006922
DKVADHR	1xNHS-LC-Biotin [K2]	P11047	Laminin subunit gamma-1	LAMC1	3	393.869	3	1179.59	40.74	402386	468202	369917	1.64	0	0.0247951	0.00207816	0.1829	-0.41	-0.00016	0.0009067	0.01167
KPTTEEKKPAA	1xNHS-LC-Biotin [K7]	P36578	60S ribosomal protein L4	RPL4	1	513.614	3	1538.82	41.27	415933	439735	403920	1.65	0	0.0987018	0.00818017	0.1697	1.18	0.0006	0.003667	0.04716
VTQVDGHSSK	1xNHS-LC-Biotin [K10]	O43324	Eukaryotic translation elongation factor 1 epsilon-1	EEF1E1	2	466.237	3	1396.69	39.93	1.48136e+06	6.34556e+07	237474	1.62	0	0.000651104	0.000226521	0.3704	4.75	0.00221	8.268e-05	0.0002486
HGEKVEECQR	1xCarbamidomethyl [C8]; 1xNHS-LC-Biotin [K4]	Q15149	Plectin	PLEC	6	805.873	2	1610.74	40.86	6.40682e+06	7.44527e+06	6.93972e+06	3.55	0	7.67503e-08	8.56029e-05	0.6535	-2	-0.00161	3.294e-05	9.592e-09
VNTTQKR	1xNHS-LC-Biotin [K6]	P36578	60S ribosomal protein L4	RPL4	3	593.324	2	1185.64	41.35	442984	431219	358437	1.72	0	0.00868671	0.000901812	0.314	-0.18	-0.00011	0.0004031	0.00408
DKQDEEQR	1xNHS-LC-Biotin [K2]	P27797	Calreticulin	CALR	3	693.819	2	1386.63	40.91	513827	452015	451970	1.83	0	0.00226649	0.000285652	0.6066	-0.48	-0.00033	0.0001193	0.0009839
GKSPSDCCHNQCAAGCTGPR	4xCarbamidomethyl [C7; C8; C12; C16]; 1xNHS-LC-Biotin [K2]	P00533	Epidermal growth factor receptor	EGFR	7	853.685	3	2559.04	41.24	9.84205e+06	9.95722e+06	9.61576e+06	3.91	0	2.46383e-10	8.56029e-05	0.8951	-0.33	-0.00028	3.294e-05	1.571e-11
KEAEQEAAR	1xNHS-LC-Biotin [K1]	Q15149	Plectin	PLEC	3	685.841	2	1370.67	41.17	540394	669672	532539	3.02	0	1.65691e-05	8.56029e-05	0.6026	0.62	0.00043	3.294e-05	3.902e-06
STGPAKSR	1xNHS-LC-Biotin [K6]	Q13263	Transcription intermediary factor 1-beta	TRIM28	3	571.803	2	1142.6	41.26	725590	720967	603090	1.88	0	0.0107887	0.00101307	0.5479	0.13	8e-05	0.0004555	0.005082
YKAEDEKQR	1xNHS-LC-Biotin [K7]	P11142	Heat shock cognate 71 kDa protein	HSPA8	1	502.585	3	1505.74	40.83	149396	241484	239818	1.37	0	0.0317695	0.00239409	0.2701	-0.02	-1e-05	0.001118	0.01508
IKSSYKR	1xNHS-LC-Biotin [K2]	P45880	Voltage-dependent anion-selective channel protein 2	VDAC2	3	407.566	3	1220.68	41.25	565636	572508	512656	1.7	0	0.00411329	0.00055579	0.2059	0.05	2e-05	0.0002275	0.00187
LHKPKATQTEVKPSVR	1xNHS-LC-Biotin [K5]	Q9Y5X9	Endothelial lipase	LIPG	3	540.31	4	2158.22	41.48	504809	495948	513289	3.2	0	1.35651e-05	8.56029e-05	0.1	1.04	0.00056	3.294e-05	3.122e-06
QAKQESTEYRR	1xNHS-LC-Biotin [K3]	P08670	Vimentin	VIM	5	578.959	3	1734.86	41.62	3.55412e+06	3595028	3.37212e+06	2.53	0	7.00993e-05	8.56029e-05	0.4269	2.42	0.0014	3.294e-05	1.966e-05
KTEQVQR	1xNHS-LC-Biotin [K1]	O60353	Frizzled-6	FZD6	5	614.33	2	1227.65	42.46	264891	301806	296865	0.85	0	0.0101122	0.00101307	0.0706	1.6	0.00098	0.0004555	0.004752
KITAASKK	1xNHS-LC-Biotin [K7]	P50914	60S ribosomal protein L14	RPL14	3	395.905	3	1185.7	40.94	356416	349922	394210	1.45	0	0.0296725	0.00233944	0.1103	-0.87	-0.00035	0.001067	0.01406
GGHGAASPSEKGAHPSGGADDVAK	1xNHS-LC-Biotin [K11]	Q07065	Cytoskeleton-associated protein 4	CKAP4	4	625.549	4	2499.17	41.39	603385	665528	465596	3.73	0	6.09276e-08	8.56029e-05	0.3673	2.7	0.00169	3.294e-05	7.436e-09
RKALCPDHDSDSSGKDPR	1xCarbamidomethyl [C5]; 1xNHS-LC-Biotin [K2]	Q13433	Zinc transporter ZIP6	SLC39A6	3	595.785	4	2380.11	41.53	756162	708854	816739	3.71	0	6.14339e-05	8.56029e-05	0.6765	1.98	0.00118	3.294e-05	1.69e-05
SRPETGRPRPKGLEGERPAR	1xNHS-LC-Biotin [K11]	P46783	40S ribosomal protein S10	RPS10	2	517.884	5	2585.38	41.57	561845	716328	654253	1.33	0	0.0073097	0.000793452	0.2481	3.51	0.00182	0.000345	0.00342
KKGPKVTVK	1xNHS-LC-Biotin [K5]	P23284	Peptidyl-prolyl cis-trans isomerase B	PPIB	2	441.945	3	1323.82	41.67	1.75629e+06	1.9169e+06	1.88723e+06	2.73	0	1.97516e-05	8.56029e-05	0.2344	1.82	0.0008	3.294e-05	4.743e-06
DGSASAAAKK	1xNHS-LC-Biotin [K9]	P43243	Matrin-3	MATR3	3	622.82	2	1244.63	41.38	206885	235355	195430	1.89	0	0.00287418	0.000424759	0.1005	2.58	0.0016	0.0001633	0.00128
AEHAMQKR	1xNHS-LC-Biotin [K7]	P46939	Utrophin	UTRN	2	437.221	3	1309.65	41	294206	275819	241458	1.52	0	0.00402579	0.00055579	0.4803	-1.35	-0.00059	0.0002275	0.001833
YKAHQCGDDDKTRPLVK	1xCarbamidomethyl [C6]; 1xNHS-LC-Biotin [K2]	Q9BQ61	Telomerase RNA component interacting RNase	TRIR	3	593.3	4	2370.17	41.57	277750	302603	263790	2.27	0	0.000555911	0.000226521	0.3084	3.58	0.00212	8.268e-05	0.0002075
DTCGANAKQSR	1xCarbamidomethyl [C3]; 1xNHS-LC-Biotin [K8]	O75531	Barrier-to-autointegration factor	BANF1	5	773.861	2	1546.71	41.45	646110	722601	719235	2.28	0	8.9801e-06	8.56029e-05	0.5395	2.49	0.00192	3.294e-05	1.967e-06
QLSKAQK	1xNHS-LC-Biotin [K4]	Q14674	Separin	ESPL1	2	571.325	2	1141.64	41.68	362602	342585	328346	1.07	0	0.115657	0.00964032	0.1869	2.33	0.00133	0.004238	0.05487
SAPGGGSKVPQKK	1xNHS-LC-Biotin [K]	P06748	Nucleophosmin	NPM1	8	527.292	3	1579.86	41.32	4.49055e+06	4.56916e+06	4.07267e+06	2.59	0	0.000552905	0.000226521	0.3475	-0.43	-0.00023	8.268e-05	0.0002067
YNNDKSR	1xNHS-LC-Biotin [K5]	P26599	Polypyrimidine tract-binding protein 1	PTBP1	3	618.296	2	1235.58	41.49	276903	320217	321912	1.6	0	0.00426393	0.00055579	0.6375	0.32	0.0002	0.0002275	0.001941
KKGTETEDVR	1xNHS-LC-Biotin [K]	O75509	Tumor necrosis factor receptor superfamily member 21	TNFRSF21	10	501.262	3	1501.77	41.84	3.91737e+06	3.86135e+06	3.34526e+06	3.45	0.0363	1.30013e-05	8.56029e-05		2.25	0.00113	3.294e-05	2.967e-06
KPAAAAGAK	1xNHS-LC-Biotin [K1]	P10412	Histone H1.4	H1-4	1	562.319	2	1123.63	41.75	650678	641452	618967	2.58	0	1.58809e-05	8.56029e-05	0.5	1.49	0.00084	3.294e-05	3.705e-06
NPCPNKEK	1xCarbamidomethyl [C3]; 1xNHS-LC-Biotin [K6]	P05107	Integrin beta-2	ITGB2	1	663.321	2	1325.63	41.74	203089	188227	182023	1	0	0.0156068	0.00166677	0.3	1.08	0.00071	0.0007221	0.007362
KDPSKNQGGGLSSSGAGEGQGPKK	1xNHS-LC-Biotin [K23]	P07814	Bifunctional glutamate/proline--tRNA ligase	EPRS1	1	653.329	4	2610.29	41.84	319349	203519	234828	2.63	0	0.000764458	0.000226521	0.0456	0.19	0.00013	8.268e-05	0.0002997
HISAENTKGSQTSR	1xNHS-LC-Biotin [K8]	Q9UNN8	Endothelial protein C receptor	PROCR	7	927.959	2	1854.91	41.85	10227223	1.05585e+07	1.00449e+07	3.18	0	2.09107e-10	8.56029e-05	0.5346	-0.87	-0.0008	3.294e-05	1.306e-11
KKNNDLR	1xNHS-LC-Biotin [K]	Q86UP2	Kinectin	KTN1	3	409.561	3	1226.67	41.98	1.04134e+06	1.06398e+06	1.10454e+06	1.66	0	0.0221943	0.00185683	0.1867	1.34	0.00055	0.0008372	0.01044
KVIHEK	1xNHS-LC-Biotin [K1]	Q86UP2	Kinectin	KTN1	3	364.879	3	1092.62	42	422786	379084	355521	1.16	0	0.0070866	0.000793452	0.069	-1.19	-0.00043	0.000345	0.003319
FKKPGSK	1xNHS-LC-Biotin [K]	P26599	Polypyrimidine tract-binding protein 1	PTBP1	3	377.551	3	1130.64	42.09	1.09925e+06	1.22821e+06	1.28422e+06	1.24	0	0.000895667	0.000226521	0.2177	0.03	1e-05	8.268e-05	0.0003572
VGTSDKTK	1xNHS-LC-Biotin [K6]	P11717	Cation-independent mannose-6-phosphate receptor	IGF2R	3	587.812	2	1174.61	42.04	310257	385442	296002	2.25	0	0.00167857	0.000285652	0.0933	2	0.00117	0.0001193	0.0007146
QCGVQHVKR	1xCarbamidomethyl [C2]; 1xNHS-LC-Biotin [K8]	Q9UBY5	Lysophosphatidic acid receptor 3	LPAR3	4	484.252	3	1450.74	41.95	517594	495024	456947	2.32	0	0.000916463	0.000226521	0.5733	1.02	0.00049	8.268e-05	0.0003667
KTVSQGR	1xNHS-LC-Biotin [K1]	Q7Z5N4	Protein sidekick-1	SDK1	2	557.806	2	1114.6	41.67	1.7471e+06	1541502	1.42792e+06	1.75	0	0.0197133	0.00181487	0.2457	1.6	0.00089	0.0008268	0.0093
TKDEPQR	1xNHS-LC-Biotin [K2]	P21926	CD9 antigen	CD9	12	404.873	3	1212.6	42.33	5.94775e+07	6.60909e+07	6.41278e+07	1.51	0	0.00369604	0.000491293	0.2053	1.19	0.00048	0.0002073	0.001668
CEKACNPR	2xCarbamidomethyl [C1; C5]; 1xNHS-LC-Biotin [K3]	Q9HB63	Netrin-4	NTN4	3	687.311	2	1373.61	41.91	346649	350620	324645	2.28	0	0.000651104	0.000226521	0.7368	1.09	0.00075	8.268e-05	0.0002492
AVTKAQK	1xNHS-LC-Biotin [K4]	Q16778	Histone H2B type 2-E	H2BC21	3	542.813	2	1084.62	41.74	7.34403e+06	7.08633e+06	7.1738e+06	1.98	0.005	0.0419419	0.00320045		1.19	0.00064	0.001449	0.01992
ADPPKTHMTHHPISDHEATLR	1xNHS-LC-Biotin [K5]	P01893	Putative HLA class I histocompatibility antigen, alpha chain H	HLA-H	3	546.874	5	2730.32	42.13	379877	511001	384640	2.06	0	0.000988046	0.000226521	0.1456	6.77	0.0037	0.0001022	0.0003977
AKKPAAATVTK	1xNHS-LC-Biotin [K]	P16403	Histone H1.2	H1-2	2	475.615	3	1424.83	41.66	349790	373795	372824	1.17	0.041	0.0429935	0.00320045		1.18	0.00056	0.001464	0.02036
DKANMQHR	1xNHS-LC-Biotin [K2]	P31943	Heterogeneous nuclear ribonucleoprotein H	HNRNPH1	3	446.885	3	1338.64	41.75	639775	660004	549292	1.99	0	0.00171101	0.000285652	0.1307	-0.81	-0.00036	0.0001193	0.0007271
TDPPKTHMTHHPISDHEATLR	1xOxidation [M8]; 1xNHS-LC-Biotin [K5]	P04439	HLA class I histocompatibility antigen, A alpha chain	HLA-A	43	694.838	4	2776.33	42.29	2.72098e+07	2.84415e+07	2.44023e+07	3.93	0	1.47927e-07	8.56029e-05	0.6667	0.76	0.00053	3.294e-05	2.001e-08
EDIHDKNAK	1xNHS-LC-Biotin [K6]	P54851	Epithelial membrane protein 2	EMP2	2	470.235	3	1408.69	41.81	403333	370023	371812	1.42	0	0.0730782	0.00587088	0.2324	1.53	0.00072	0.002565	0.03516
KAHAAIR	1xNHS-LC-Biotin [K1]	P46777	60S ribosomal protein L5	RPL5	3	369.215	3	1105.63	42.29	542491	501685	589050	1.89	0	0.00875587	0.000901812	0.4392	-0.73	-0.00027	0.0004031	0.004098
KALCPDHDSDSSGKDPR	1xCarbamidomethyl [C4]; 1xNHS-LC-Biotin [K]	Q13433	Zinc transporter ZIP6	SLC39A6	17	742.009	3	2224.01	47.13	3.13191e+07	3.41801e+07	3.37721e+07	4.48	0	3.52561e-12	8.56029e-05	0.7522	0.52	0.00039	3.294e-05	1.368e-13
TDNSESCVHGK	1xCarbamidomethyl [C7]; 1xNHS-LC-Biotin [K11]	P22413	Ectonucleotide pyrophosphatase/phosphodiesterase family member 1	ENPP1	3	524.899	3	1572.68	41.74	2.4254e+06	2526186	3.74372e+06	1.93	0	0.00539085	0.000671557	0.6943	1.81	0.00095	0.0002631	0.002496
KDISENKR	1xNHS-LC-Biotin [K1]	P11142	Heat shock cognate 71 kDa protein	HSPA8	2	443.571	3	1328.7	41.87	1.56975e+06	1.52709e+06	1.40276e+06	1.3	0	0.00519413	0.000671557	0.2	0.17	7e-05	0.0002631	0.002408
VRGPKGPEEK	1xNHS-LC-Biotin [K5]	Q00839	Heterogeneous nuclear ribonucleoprotein U	HNRNPU	2	479.263	3	1435.77	42.29	397431	415792	347611	1.79	0	0.00128411	0.000226521	0.2514	0.55	0.00026	0.0001022	0.0005312
KIHCAVK	1xCarbamidomethyl [C4]; 1xNHS-LC-Biotin [K1]	P08581	Hepatocyte growth factor receptor	MET	3	398.887	3	1194.65	42.32	650833	581718	635215	1.9	0	0.021453	0.00185683	0.4263	-2.07	-0.00082	0.0008372	0.01011
KATGAATPK	1xNHS-LC-Biotin [K1]	P10412	Histone H1.4	H1-4	3	592.328	2	1183.65	42.47	1.33165e+06	1.23754e+06	1.83705e+06	2.5	0	0.000373832	0.000173589	0.524	-0.82	-0.00049	6.073e-05	0.0001315
HALKGAGTNEK	1xNHS-LC-Biotin [K4]	P08758	Annexin A5	ANXA5	2	488.926	3	1464.76	42.48	1.55807e+06	1334264	1.92025e+06	3.43	0	2.39016e-06	8.56029e-05	0.6764	-0.39	-0.00019	3.294e-05	4.47e-07
AAPAPKAQK	1xNHS-LC-Biotin [K6]	P50914	60S ribosomal protein L14	RPL14	2	610.844	2	1220.68	42.52	488401	471050	529576	1.96	0	0.00187239	0.000285652	0.148	-0.47	-0.00029	0.0001193	0.0007997
QKPQAER	1xNHS-LC-Biotin [K2]	P26641	Elongation factor 1-gamma	EEF1G	1	598.316	2	1195.63	42.13	342989	362994	362637	1.1	0	0.0304428	0.00233944	0.2455	0.16	9e-05	0.001101	0.01435
KTEAAATTR	1xNHS-LC-Biotin [K1]	P27816	Microtubule-associated protein 4	MAP4	3	644.34	2	1287.67	42.09	263032	279573	324903	1.66	0	0.000299353	8.56029e-05	0.4819	0.03	2e-05	3.294e-05	0.0001016
SGNIHATK	1xNHS-LC-Biotin [K8]	P55287	Cadherin-11	CDH11	5	389.537	3	1166.6	42.7	4.80632e+07	50646081	49074376	1.99	0	0.00194694	0.000285652	0.5829	-0.83	-0.00032	0.0001193	0.0008365
DPCEKNR	1xCarbamidomethyl [C3]; 1xNHS-LC-Biotin [K5]	Q04721	Neurogenic locus notch homolog protein 2	NOTCH2	3	629.291	2	1257.57	42.46	2.43524e+06	2.45068e+06	2.37955e+06	1.81	0	0.0518002	0.00412191	0.6409	2.03	0.00128	0.00185	0.02463
NKPYPKSR	1xNHS-LC-Biotin [K6]	P27635	60S ribosomal protein L10	RPL10	4	443.576	3	1328.71	42.33	1.05204e+06	1173332	1.35384e+06	1.7	0	0.0052328	0.000671557	0.2235	0.01	0	0.0002631	0.002423
KGESVK	1xNHS-LC-Biotin [K1]	Q15366	Poly(rC)-binding protein 2	PCBP2	2	493.771	2	986.534	42.15	455776	571962	431774	1.68	0	0.0831453	0.00678211	0.3036	0.12	6e-05	0.002999	0.03978
KTTTTPGR	1xNHS-LC-Biotin [K1]	P17096	High mobility group protein HMG-I/HMG-Y	HMGA1	3	600.823	2	1200.64	42.61	2485987	2.87831e+06	2443413	2.3	0	0.0020518	0.000285652	0.3478	-0.88	-0.00053	0.0001193	0.0008843
VKVEPSHDASK	1xNHS-LC-Biotin [K2]	P21333	Filamin-A	FLNA	3	512.6	3	1535.79	42.7	1.25835e+06	1.28153e+06	1.12755e+06	2.59	0	2.16297e-05	8.56029e-05	0.3359	-1.88	-0.00096	3.294e-05	5.23e-06
EESGKPGAHVTVKK	1xNHS-LC-Biotin [K]	P22626	Heterogeneous nuclear ribonucleoproteins A2/B1	HNRNPA2B1	9	602.656	3	1805.96	42.67	3.55154e+06	3.65386e+06	3.52844e+06	3.15	0	4.9181e-05	8.56029e-05	0.6698	-1.94	-0.00117	3.294e-05	1.321e-05
KHNQRPTFR	1xNHS-LC-Biotin [K1]	P21333	Filamin-A	FLNA	3	381.457	4	1522.81	42.74	2.21615e+06	2.58409e+06	2.40115e+06	2.02	0	0.0433489	0.00320045	0.2178	-1.16	-0.00044	0.001464	0.0206
KNIVKK	1xNHS-LC-Biotin [K]	P07900	Heat shock protein HSP 90-alpha	HSP90AA1	20	356.891	3	1068.66	42.83	3.46679e+07	3.71911e+07	3.5743e+07	1.41	0	0.0954318	0.00782982	0.2411	-2.43	-0.00086	0.003488	0.04553
NKDNVK	1xNHS-LC-Biotin [K2]	P63173	60S ribosomal protein L38	RPL38	2	528.779	2	1056.55	42.32	468535	674130	506207	1.85	0	0.0526301	0.0041693	0.2541	-0.06	-3e-05	0.001902	0.02507
VHKPDRVHNPGHSHVHLPER	1xNHS-LC-Biotin [K3]	Q9ULF5	Zinc transporter ZIP10	SLC39A10	10	672.6	4	2687.38	42.81	1.35667e+06	1.91406e+06	2.0394e+06	4.26	0	4.10493e-08	8.56029e-05	0.7042	-2.73	-0.00183	3.294e-05	4.762e-09
KSLNHR	1xNHS-LC-Biotin [K1]	P16035	Metalloproteinase inhibitor 2	TIMP2	1	365.201	3	1093.59	42.63	13219365	14880880	14190025	2.32	0	0.0178257	0.00176338	0.3448	-3.34	-0.00122	0.0007746	0.0084
KVEYDHGK	1xNHS-LC-Biotin [K1]	Q6YHK3	CD109 antigen	CD109	6	438.889	3	1314.65	42.81	6962661	7.09302e+06	6.4784e+06	1.83	0	0.000344141	0.000173589	0.4262	0.19	8e-05	6.073e-05	0.0001189
LVSKHR	1xNHS-LC-Biotin [K4]	P62851	40S ribosomal protein S25	RPS25	3	360.211	3	1078.62	42.67	1.08818e+06	1.09316e+06	688255	1.64	0	0.0146092	0.00166677	0.3841	-0.29	-0.0001	0.0007221	0.006887
GGDEYDNHCGKEQR	1xCarbamidomethyl [C9]; 1xNHS-LC-Biotin [K11]	P20645	Cation-dependent mannose-6-phosphate receptor	M6PR	4	668.616	3	2003.83	42.64	1.00555e+06	1.00303e+06	1.12574e+06	3.94	0	1.74281e-06	8.56029e-05	0.8071	0.5	0.00033	3.294e-05	3.132e-07
KTSYAQHQQVR	1xNHS-LC-Biotin [K1]	P61247	40S ribosomal protein S3a	RPS3A	2	562.291	3	1684.86	43.03	914758	681770	644124	3.63	0	2.55562e-08	8.56029e-05	0.6198	-0.66	-0.00037	3.294e-05	2.805e-09
KPDDGKMK	1xNHS-LC-Biotin [K6]	Q04760	Lactoylglutathione lyase	GLO1	3	419.882	3	1257.63	42.77	354273	384395	416541	1.63	0	0.0250079	0.00207816	0.184	-0.51	-0.00021	0.0009067	0.01181
KEEIHR	1xNHS-LC-Biotin [K1]	P48723	Heat shock 70 kDa protein 13	HSPA13	1	384.206	3	1150.6	42.89	606038	667943	599674	1.21	0.0082	0.0153509	0.00166677		-1.43	-0.00055	0.0007221	0.00723
AASGEGKPK	1xNHS-LC-Biotin [K7]	P16402	Histone H1.3	H1-3	2	592.31	2	1183.61	43.26	440756	425419	384092	1.74	0	0.0200486	0.00185683	0.1609	-1.15	-0.00068	0.0008372	0.009427
VIAKPKNQAEAQK	1xNHS-LC-Biotin [K6]	Q92692	Nectin-2	NECTIN2	9	882.494	2	1763.98	42.58	2.53955e+07	2.81753e+07	27306208	3.23	0	5.33047e-08	8.56029e-05	0.1362	-1.97	-0.00174	3.294e-05	6.401e-09
RKSGLSSR	1xNHS-LC-Biotin [K2]	P23229	Integrin alpha-6	ITGA6	10	410.563	3	1229.68	43.2	35913909	33579093	3.13462e+07	2.7	0	0.000225275	8.56029e-05	0.3222	-3.11	-0.00128	3.294e-05	7.343e-05
KPAAATVTKK	1xNHS-LC-Biotin [K]	P16403	Histone H1.2	H1-2	6	451.935	3	1353.79	43.08	1.02152e+06	940463	980799	2.56	0	0.000124179	8.56029e-05	0.0859	-0.32	-0.00015	3.294e-05	3.725e-05
AGAHLQGGAKR	1xNHS-LC-Biotin [K10]	P04406	Glyceraldehyde-3-phosphate dehydrogenase	GAPDH	6	468.921	3	1404.75	42.64	4.58369e+06	5.47614e+06	5.02869e+06	3.16	0	8.87177e-06	8.56029e-05	0.5665	-2.68	-0.00125	3.294e-05	1.931e-06
KASDVHEVR	1xNHS-LC-Biotin [K1]	P14618	Pyruvate kinase PKM	PKM	11	460.575	3	1379.71	43.21	2.63792e+06	2.4224e+06	2.66182e+06	3.39	0	2.11674e-06	8.56029e-05	0.6637	-0.71	-0.00032	3.294e-05	3.915e-07
GNVAKTSR	1xNHS-LC-Biotin [K5]	Q9Y6X1	Stress-associated endoplasmic reticulum protein 1	SERP1	1	586.315	2	1171.63	43.14	356395	344489	293239	1.97	0	0.0437067	0.00320045	0.5736	-2.28	-0.00133	0.001481	0.02084
KADGYNQPDSKR	1xNHS-LC-Biotin [K11]	O43390	Heterogeneous nuclear ribonucleoprotein R	HNRNPR	2	573.283	3	1717.83	43.44	476851	361980	340291	2.52	0	0.0117043	0.00107524	0.5516	0.75	0.00043	0.0004942	0.005508
KQQCSFKGKDPQR	1xCarbamidomethyl [C4]; 1xNHS-LC-Biotin [K7]	Q9NPR2	Semaphorin-4B	SEMA4B	1	487.248	4	1945.97	43.42	866522	868605	706818	1.84	0	0.0235574	0.00202491	0.2283	-0.7	-0.00034	0.0008906	0.01116
KCEGPCR	2xCarbamidomethyl [C2; C6]; 1xNHS-LC-Biotin [K1]	P00533	Epidermal growth factor receptor	EGFR	5	623.279	2	1245.55	43.34	3.97027e+06	4235860	3828410	1.89	0	0.00617309	0.000733408	0.4921	-2.23	-0.00139	0.0002631	0.002877
KPLKPCCACPETKK	3xCarbamidomethyl [C6; C7; C9]; 1xNHS-LC-Biotin [K]	Q14061	Cytochrome c oxidase copper chaperone	COX17	11	686.012	3	2056.02	42.88	1.32149e+06	1.01733e+06	957473	3.92	0	5.56173e-09	8.56029e-05	0.0281	-0.47	-0.00032	3.294e-05	5.121e-10
AKELKDR	1xNHS-LC-Biotin [K5]	Q92743	Serine protease HTRA1	HTRA1	2	400.224	3	1198.66	43.29	418375	378637	334945	1.75	0	0.0648797	0.00498437	0.1086	-3.43	-0.00137	0.002228	0.03102
GDPASKSR	1xNHS-LC-Biotin [K6]	P35052	Glypican-1	GPC1	4	578.792	2	1156.58	43.05	493142	416679	295327	1.29	0	0.0247951	0.00207816	0.4109	-1	-0.00058	0.0009067	0.01168
KSDTSQVKAAGR	1xNHS-LC-Biotin [K8]	P11717	Cation-independent mannose-6-phosphate receptor	IGF2R	3	529.615	3	1586.83	43.32	779209	701587	717876	3.1	0	0.0012159	0.000226521	0.3935	-0.37	-0.00019	0.0001022	0.0004993
KQQMGK	1xNHS-LC-Biotin [K1]	P31946	14-3-3 protein beta/alpha	YWHAB	3	529.778	2	1058.55	42.98	1.16034e+06	1.15253e+06	927458	2.03	0	0.0752382	0.00606834	0.3596	0.31	0.00017	0.002628	0.03613
KSPAKSPNPSTPR	1xNHS-LC-Biotin [K]	O76021	Ribosomal L1 domain-containing protein 1	RSL1D1	2	569.308	3	1705.91	43.24	186232	226591	265561	2.06	0	0.0444297	0.00331243	0.1505	3.09	0.00175	0.001517	0.02116
VTKNVSKPR	1xNHS-LC-Biotin [K3]	Q9Y3U8	60S ribosomal protein L36	RPL36	2	456.6	3	1367.78	43.45	997172	1.01139e+06	1.03218e+06	2.81	0	0.000349902	0.000173589	0.4591	2.72	0.00124	6.073e-05	0.0001218
NKGTCVQK	1xCarbamidomethyl [C5]; 1xNHS-LC-Biotin [K2]	Q04721	Neurogenic locus notch homolog protein 2	NOTCH2	2	637.322	2	1273.64	43.45	833326	864803	780818	2.15	0	0.00307991	0.000424759	0.4744	-1.96	-0.00125	0.0001633	0.001373
AASGEAKPK	1xNHS-LC-Biotin [K7]	P16401	Histone H1.5	H1-5	3	599.319	2	1197.63	43.58	1.02595e+06	1.00615e+06	924526	2.5	0	0.000644004	0.000226521	0.212	1.23	0.00074	8.268e-05	0.0002459
YKDSAQR	1xNHS-LC-Biotin [K2]	P05026	Sodium/potassium-transporting ATPase subunit beta-1	ATP1B1	8	603.801	2	1206.59	43.07	9.57981e+06	9.57509e+06	8.76661e+06	1.7	0	0.00666299	0.000733408	0.5059	0.95	0.00057	0.0003045	0.00311
KSSTPEEVKK	1xNHS-LC-Biotin [K]	P23528	Cofilin-1	CFL1	11	736.394	2	1471.78	43.44	2.1802e+06	2.16103e+06	1.85854e+06	2.52	0	9.39461e-05	8.56029e-05	0.0476	-1.37	-0.00101	3.294e-05	2.723e-05
KMTTSTDHLKR	1xNHS-LC-Biotin [K]	P56199	Integrin alpha-1	ITGA1	37	552.958	3	1656.86	43.67	9.24284e+07	9.41901e+07	9.16442e+07	4.53	0	2.07866e-08	8.56029e-05	0.7108	2.6	0.00144	3.294e-05	2.227e-09
KRPKPGGWNTGGSR	1xNHS-LC-Biotin [K]	P04156	Major prion protein	PRNP	16	612.994	3	1836.96	43.69	3.52759e+06	3.41457e+06	3.36429e+06	2.79	0	1.87459e-06	8.56029e-05	0.0108	0.66	0.0004	3.294e-05	3.42e-07
TKCAEPMR	1xCarbamidomethyl [C3]; 1xOxidation [M7]; 1xNHS-LC-Biotin [K2]	Q15262	Receptor-type tyrosine-protein phosphatase kappa	PTPRK	3	674.315	2	1347.62	43.4	2839178	2984390	2.57971e+06	1.27	0	0.0688907	0.00545917	0.4646	0.28	0.00019	0.002398	0.0331
GREEYEGPNKKPR	1xNHS-LC-Biotin [K]	P23246	Splicing factor, proline- and glutamine-rich	SFPQ	5	633.658	3	1898.95	43.58	427144	298451	418686	2.21	0	0.0022514	0.000285652	0.1086	2.62	0.00166	0.0001193	0.0009811
YHTINGHNCEVKK	1xCarbamidomethyl [C9]; 1xNHS-LC-Biotin [K12]	P51991	Heterogeneous nuclear ribonucleoprotein A3	HNRNPA3	3	646.982	3	1938.93	43.66	193716	375569	226572	1.99	0	0.000267387	8.56029e-05	0.1005	0.57	0.00037	3.294e-05	8.939e-05
VKTEACDR	1xCarbamidomethyl [C6]; 1xNHS-LC-Biotin [K2]	Q9BZE4	Nucleolar GTP-binding protein 1	GTPBP4	3	659.318	2	1317.63	43.45	278161	312503	259727	1.35	0	0.00291406	0.000424759	0.5481	0.53	0.00035	0.0001633	0.001293
NKHGCDICR	2xCarbamidomethyl [C5; C8]; 1xNHS-LC-Biotin [K2]	Q9NZV1	Cysteine-rich motor neuron 1 protein	CRIM1	6	749.839	2	1498.67	43.21	1.09413e+07	9.47559e+06	9.58974e+06	2.39	0	0.00189686	0.000285652	0.6151	-0.06	-5e-05	0.0001193	0.0008147
KPSVVKR	1xNHS-LC-Biotin [K]	Q9UHN6	Cell surface hyaluronidase	CEMIP2	5	384.903	3	1152.69	47.37	1.88847e+06	1.69975e+06	1.69608e+06	1.91	0	0.00231245	0.000285652	0.4974	0.88	0.00034	0.0001193	0.001004
KHLKLAK	1xNHS-LC-Biotin [K4]	O95477	Phospholipid-transporting ATPase ABCA1	ABCA1	2	392.914	3	1176.73	43.62	385104	442327	490747	1.45	0	0.0704403	0.00572522	0.2897	-0.79	-0.00031	0.002467	0.03379
AKTALHK	1xNHS-LC-Biotin [K2]	Q5T601	Adhesion G-protein coupled receptor F1	ADGRF1	3	369.882	3	1107.63	43.79	1.46481e+06	1.56215e+06	1512473	1.11	0	0.0379503	0.00299125	0.2252	-1.38	-0.00051	0.001379	0.01803
KKPTVTK	1xNHS-LC-Biotin [K2]	Q15629	Translocating chain-associated membrane protein 1	TRAM1	2	380.899	3	1140.68	43.27	846648	721257	622090	1.3	0	0.0161324	0.00171725	0.2231	1.93	0.00073	0.0007381	0.007593
WQCNRPSAKHGPEK	1xCarbamidomethyl [C3]; 1xNHS-LC-Biotin [K9]	P20827	Ephrin-A1	EFNA1	6	509.25	4	2033.98	43.72	4.79438e+06	4.9668e+06	5.0668e+06	2.34	0	2.78883e-05	8.56029e-05	0.2137	-0.64	-0.00033	3.294e-05	6.956e-06
REEAAVDAQQQKR	1xNHS-LC-Biotin [K12]	Q15149	Plectin	PLEC	3	623.32	3	1867.94	43.66	892352	1.03509e+06	951421	2.96	0	2.32594e-05	8.56029e-05	0.6757	-0.02	-1e-05	3.294e-05	5.675e-06
GKNDGTVQGR	1xNHS-LC-Biotin [K2]	Q14203	Dynactin subunit 1	DCTN1	1	685.846	2	1370.68	43.34	497114	654506	452154	2.26	0	0.00023317	8.56029e-05	0.6195	-0.18	-0.00012	3.294e-05	7.651e-05
IGKESGLK	1xNHS-LC-Biotin [K3]	Q9ULC5	Long-chain-fatty-acid--CoA ligase 5	ACSL5	1	390.891	3	1170.66	43.49	375583	399500	113334	1.57	0	0.050575	0.00401828	0.0955	2.67	0.00104	0.001816	0.02412
VKANSVK	1xNHS-LC-Biotin [K2]	Q86VP6	Cullin-associated NEDD8-dissociated protein 1	CAND1	3	542.813	2	1084.62	43.28	407535	448378	438048	1.9	0	0.00979167	0.000965596	0.1263	-0.28	-0.00015	0.0004401	0.004618
KGHFSR	1xNHS-LC-Biotin [K1]	P35070	Probetacellulin	BTC	2	357.524	3	1070.56	43.31	1.3109e+06	1.36656e+06	1.25886e+06	1.65	0	0.00651155	0.000733408	0.2848	-0.31	-0.00011	0.0002833	0.003039
VPAQKATGQK	1xNHS-LC-Biotin [K5]	P50914	60S ribosomal protein L14	RPL14	2	683.879	2	1366.75	43.82	228963	285187	294728	1.84	0	1.71826e-05	8.56029e-05	0.5707	-0.67	-0.00045	3.294e-05	4.047e-06
KDETNVK	1xNHS-LC-Biotin [K1]	P07910	Heterogeneous nuclear ribonucleoproteins C1/C2	HNRNPC	1	586.803	2	1172.6	43.7	1.12259e+06	1.10182e+06	1.02917e+06	1.33	0	0.0129133	0.00150608	0.0301	0.7	0.00041	0.0006321	0.006084
VKAEPAK	1xNHS-LC-Biotin [K2]	P00558	Phosphoglycerate kinase 1	PGK1	3	541.308	2	1081.61	43.43	655456	695727	666455	1.72	0	0.0102768	0.00101307	0.3372	0.55	0.0003	0.0004555	0.004815
HCLSCSKCR	3xCarbamidomethyl [C2; C5; C8]; 1xNHS-LC-Biotin [K7]	P19438	Tumor necrosis factor receptor superfamily member 1A	TNFRSF1A	2	516.229	3	1546.67	43.3	287374	254241	276901	1.48	0	0.00585445	0.000671557	0.5541	-0.73	-0.00038	0.0002631	0.00272
KGLQEKDK	1xNHS-LC-Biotin [K1]	Q8IWU5	Extracellular sulfatase Sulf-2	SULF2	3	428.905	3	1284.7	43.86	1.69666e+06	1.40607e+06	1.31417e+06	2.32	0	0.000264368	8.56029e-05	0.3922	1.28	0.00055	3.294e-05	8.83e-05
LSGGQKAR	1xNHS-LC-Biotin [K6]	Q8NE71	ATP-binding cassette sub-family F member 1	ABCF1	3	578.319	2	1155.63	43.85	403425	287613	287137	2.17	0	0.00134028	0.000226521	0.4055	0.78	0.00045	0.0001022	0.0005571
LAHKYRPETK	1xNHS-LC-Biotin [K4]	P62424	60S ribosomal protein L7a	RPL7A	5	527.958	3	1581.86	43.34	2.11143e+06	1.67526e+06	1.59974e+06	2.18	0	9.17332e-05	8.56029e-05	0.3211	1.1	0.00058	3.294e-05	2.656e-05
FCEHKR	1xCarbamidomethyl [C2]; 1xNHS-LC-Biotin [K5]	Q08211	ATP-dependent RNA helicase A	DHX9	5	405.864	3	1215.58	43.89	3.47599e+06	3.20876e+06	2.77787e+06	1.27	0	0.00603418	0.000671557	0.3858	0.4	0.00016	0.0002631	0.002797
RVDHCPIKSR	1xCarbamidomethyl [C5]; 1xNHS-LC-Biotin [K8]	P26885	Peptidyl-prolyl cis-trans isomerase FKBP2	FKBP2	5	536.283	3	1606.83	43.96	921036	840842	732197	2.95	0	0.000234511	8.56029e-05	0.6678	2.08	0.00112	3.294e-05	7.657e-05
HRPQKVGAYR	1xNHS-LC-Biotin [K5]	O95785	Protein Wiz	WIZ	3	517.618	3	1550.84	43.96	389972	296541	257712	2.13	0	0.00047256	0.000173589	0.3099	1.26	0.00065	6.073e-05	0.0001725
HTELKEK	1xNHS-LC-Biotin [K5]	P30533	Alpha-2-macroglobulin receptor-associated protein	LRPAP1	1	408.553	3	1223.65	43.96	644276	545707	441227	1.49	0	0.061987	0.00478688	0.2282	-0.25	-0.0001	0.00213	0.02976
KTHLGTQDGK	1xNHS-LC-Biotin [K1]	Q7Z6M3	Allergin-1	MILR1	3	475.25	3	1423.74	43.65	531575	468716	564470	1.77	0	0.00289404	0.000424759	0.2825	0.25	0.00012	0.0001633	0.001286
LESGKGK	1xNHS-LC-Biotin [K5]	Q13275	Semaphorin-3F	SEMA3F	2	529.289	2	1057.57	43.73	592727	471721	1.13669e+06	1.82	0	0.0144893	0.00166677	0.1209	-0.23	-0.00012	0.0007221	0.006821
QFHDSK	1xNHS-LC-Biotin [K6]	Q02543	60S ribosomal protein L18a	RPL18A	2	367.511	3	1100.52	43.94	492973	467189	327124	1.04	0	0.0704403	0.00572522	0.3846	-1.84	-0.00067	0.002484	0.03382
KQEYNGK	1xNHS-LC-Biotin [K1]	O75326	Semaphorin-7A	SEMA7A	3	603.304	2	1205.6	43.65	3.34265e+06	3.2721e+06	3.24804e+06	2.15	0	0.0134548	0.00166677	0.5488	2.49	0.0015	0.0006714	0.006327
TSSKSSVR	1xNHS-LC-Biotin [K4]	Q15149	Plectin	PLEC	4	595.815	2	1190.62	44.11	647031	636746	581441	1.98	0	0.0016893	0.000285652	0.5303	2.92	0.00174	0.0001193	0.0007178
VISKHK	1xNHS-LC-Biotin [K4]	Q96L46	Calpain small subunit 2	CAPNS2	10	350.875	3	1050.61	43.65	1.82994e+06	2.03447e+06	2.01815e+06	1.73	0	0.0220064	0.00185683	0.0809	-1.09	-0.00038	0.0008372	0.01035
CIKPNDKK	1xCarbamidomethyl [C1]; 1xNHS-LC-Biotin [K3]	O43795	Unconventional myosin-Ib	MYO1B	1	447.907	3	1341.7	44.1	513714	344640	271824	1.18	0	0.061987	0.00478688	0.2458	2.68	0.0012	0.002113	0.02963
EGDKHTLSK	1xNHS-LC-Biotin [K4]	P06703	Protein S100-A6	S100A6	4	677.346	2	1353.68	44.12	6.40839e+06	6.02464e+06	5417811	2	0	0.0043573	0.000619103	0.145	0.9	0.00061	0.0002475	0.001997
VGKAPK	1xNHS-LC-Biotin [K3]	P49207	60S ribosomal protein L34	RPL34	2	469.78	2	938.549	43.9	281502	229366	811143	1.84	0	0.109758	0.00899901	0.3261	3.21	0.0015	0.004048	0.05216
TDMAGPKATK	1xOxidation [M3]; 1xNHS-LC-Biotin [K7]	P16152	Carbonyl reductase [NADPH] 1	CBR1	3	687.841	2	1374.68	43.72	317318	318486	282860	1.53	0	0.0209143	0.00185683	0.0588	-0.53	-0.00036	0.0008372	0.009852
KTESHHKAKGK	2xNHS-LC-Biotin [K7; K9]	Q7L7L0	Histone H2A type 3	H2AW	2	483.012	4	1929.02	44.19	619576	612834	497320	2.17	0	0.0169564	0.00171725	0.2811	2.58	0.00124	0.0007381	0.008
KKEVAGAKPHITAAEGK	1xNHS-LC-Biotin [K2]	Q16891	MICOS complex subunit MIC60	IMMT	6	519.294	4	2074.15	44.19	944796	902385	1.12608e+06	4.99	0	4.05511e-09	8.56029e-05	0.0741	2.15	0.00111	3.294e-05	3.582e-10
GKLLHKR	1xNHS-LC-Biotin [K2]	Q8IWU5	Extracellular sulfatase Sulf-2	SULF2	9	397.578	3	1190.72	43.44	15524444	1.3315e+07	1.24541e+07	1.44	0	0.00547193	0.000671557	0.25	-0.05	-2e-05	0.0002631	0.002538
AKAVSEK	1xNHS-LC-Biotin [K2]	P16035	Metalloproteinase inhibitor 2	TIMP2	3	536.297	2	1071.59	43.78	409635	359988	328259	2.09	0	0.0730782	0.00587088	0.2967	0.9	0.00048	0.002565	0.0351
LIKHRPCTCTHCIGQR	3xCarbamidomethyl [C7; C9; C12]; 1xNHS-LC-Biotin [K3]	Q11201	CMP-N-acetylneuraminate-beta-galactosamide-alpha-2,3-sialyltransferase 1	ST3GAL1	5	594.8	4	2376.17	44.23	591926	577215	582678	2.77	0	0.000194995	8.56029e-05	0.6065	4.49	0.00267	3.294e-05	6.213e-05
HIVQKQQTDNPK	1xNHS-LC-Biotin [K5]	P46939	Utrophin	UTRN	5	887.968	2	1774.93	44.21	1.19479e+06	1.31592e+06	1.28058e+06	2.14	0	2.59359e-05	8.56029e-05	0.5374	1.4	0.00124	3.294e-05	6.426e-06
YVVKHK	1xNHS-LC-Biotin [K4]	Q12913	Receptor-type tyrosine-protein phosphatase eta	PTPRJ	4	371.547	3	1112.63	44.42	26725312	2.67366e+07	26018715	1.65	0	0.0260999	0.0021908	0.0909	-1.16	-0.00043	0.0009422	0.0123
GTKTVQEKEN	1xNHS-LC-Biotin [K3]	P62917	60S ribosomal protein L8	RPL8	1	736.875	2	1472.74	44.32	159105	168859	144441	1.82	0	0.0556178	0.00426825	0.5714	0.82	0.0006	0.001947	0.02649
QQHQQGDESQKMR	1xNHS-LC-Biotin [K11]	Q99985	Semaphorin-3C	SEMA3C	3	646.97	3	1938.89	44.26	875200	1.00263e+06	1.02043e+06	2.95	0	2.44133e-05	8.56029e-05	0.6203	2.59	0.00167	3.294e-05	6.025e-06
KCGTYTK	1xCarbamidomethyl [C2]; 1xNHS-LC-Biotin [K1]	P22413	Ectonucleotide pyrophosphatase/phosphodiesterase family member 1	ENPP1	3	598.796	2	1196.58	44.5	2.26392e+06	2.1553e+06	1.88752e+06	2.01	0	0.00971331	0.000965596	0.5572	2.98	0.00178	0.0004401	0.004562
FVQKHK	1xNHS-LC-Biotin [K4]	P11717	Cation-independent mannose-6-phosphate receptor	IGF2R	4	375.879	3	1125.62	43.96	7.71199e+06	6.6529e+06	6.11308e+06	1.65	0	0.0720148	0.00587088	0.2364	-1.23	-0.00046	0.002534	0.03442
SQETPATKK	1xNHS-LC-Biotin [K8]	P09012	U1 small nuclear ribonucleoprotein A	SNRPA	2	664.847	2	1328.69	43.92	356226	365477	336042	1.97	0	0.00193428	0.000285652	0.0558	-0.9	-0.0006	0.0001193	0.0008285
NKNVTNR	1xNHS-LC-Biotin [K2]	P05556	Integrin beta-1	ITGB1	7	395.545	3	1184.62	44.5	4.20158e+07	4.01416e+07	3.89646e+07	1.57	0	0.0193841	0.00181487	0.4204	-0.35	-0.00014	0.0008268	0.009098
VDYKCKK	1xCarbamidomethyl [C5]; 1xNHS-LC-Biotin [K4]	P15529	Membrane cofactor protein	CD46	6	640.33	2	1279.65	43.95	1.15882e+07	1.09352e+07	9.33741e+06	2.17	0	0.00875587	0.000901812	0.3917	-1.28	-0.00082	0.00042	0.004112
SGGAGKVTK	1xNHS-LC-Biotin [K6]	Q05639	Elongation factor 1-alpha 2	EEF1A2	3	572.314	2	1143.62	44.38	1.26386e+06	1.23078e+06	1.10399e+06	2.52	0	7.26644e-05	8.56029e-05	0.3889	1.65	0.00094	3.294e-05	2.036e-05
KAPAQKVPAQK	1xNHS-LC-Biotin [K]	P50914	60S ribosomal protein L14	RPL14	4	502.294	3	1504.87	44.42	882334	731662	728248	1.82	0	0.0385919	0.00299125	0.3242	0.67	0.00034	0.001379	0.0183
HISAENTK	1xNHS-LC-Biotin [K8]	Q9UNN8	Endothelial protein C receptor	PROCR	6	619.814	2	1238.62	44.56	1.5826e+06	1.76009e+06	1.78175e+06	1.67	0	0.000841243	0.000226521	0.2695	0.31	0.00019	8.268e-05	0.000334
HFGKAPGTPHSHTKPYVR	1xNHS-LC-Biotin [K]	Q07020	60S ribosomal protein L18	RPL18	11	589.811	4	2356.21	43.98	3.16466e+06	2.88271e+06	2.67526e+06	4.28	0	5.33059e-07	8.56029e-05	0.5701	3.17	0.00187	3.294e-05	8.347e-08
KAPGVANK	1xNHS-LC-Biotin [K1]	P78310	Coxsackievirus and adenovirus receptor	CXADR	3	562.318	2	1123.63	44.52	525783	518150	482666	1.22	0	0.00291406	0.000424759	0.2295	-0.28	-0.00016	0.0001633	0.001292
KDLDKCK	1xCarbamidomethyl [C6]; 1xNHS-LC-Biotin [K1]	P18206	Vinculin	VCL	1	415.884	3	1245.63	44.04	317016	318298	258755	0.96	0	0.0543214	0.00422219	0.0208	2.97	0.00123	0.001933	0.02587
KSCHTGLGR	1xCarbamidomethyl [C3]; 1xNHS-LC-Biotin [K1]	P02787	Serotransferrin	TF	1	452.229	3	1354.67	44.48	183886	165346	157480	1.58	0	0.0178257	0.00176338	0.057	1.32	0.0006	0.0007746	0.008378
GLGKGGAKR	1xNHS-LC-Biotin [K4]	P62805	Histone H4	H4C2	6	591.842	2	1182.68	44.58	9.61106e+06	1.12837e+07	1.05118e+07	1.51	0	0.0101122	0.00101307	0.1325	-1.14	-0.00067	0.0004555	0.004739
KQLATKAAR	1xNHS-LC-Biotin [K6]	P84243	Histone H3.3	H3-3A	9	663.39	2	1325.77	44.68	2.67045e+07	2.67891e+07	2.68101e+07	3.29	0	1.324e-05	8.56029e-05	0.3617	0.51	0.00034	3.294e-05	3.032e-06
HVESVDKR	1xNHS-LC-Biotin [K7]	Q14160	Protein scribble homolog	SCRIB	6	654.839	2	1308.67	44.59	1.70234e+06	1.75893e+06	1.98285e+06	2.31	0	0.000464942	0.000173589	0.7143	-1.27	-0.00083	6.073e-05	0.0001684
SGSKSTQTVAK	1xNHS-LC-Biotin [K4]	P27816	Microtubule-associated protein 4	MAP4	3	716.878	2	1432.75	44.12	305074	251545	239474	1.31	0	0.00165735	0.000285652	0.4962	1.34	0.00096	0.0001193	0.0007031
AKLTHPGK	1xNHS-LC-Biotin [K2]	P53007	Tricarboxylate transport protein, mitochondrial	SLC25A1	1	397.563	3	1190.67	44.67	1.14072e+06	1.09693e+06	1.13644e+06	1.4	0	0.0481943	0.0036344	0.3857	3.27	0.0013	0.001656	0.0229
VKEVVKK	1xNHS-LC-Biotin [K]	P08238	Heat shock protein HSP 90-beta	HSP90AB1	3	390.242	3	1168.71	44.55	1.02822e+06	1.12297e+06	1.02364e+06	2.08	0	0.0107015	0.00101307	0.2404	-1.25	-0.00049	0.0004555	0.005021
ASCVCKK	2xCarbamidomethyl [C3; C5]; 1xNHS-LC-Biotin [K6]	O00468	Agrin	AGRN	1	596.288	2	1191.57	44.49	290159	289094	275135	1.37	0	0.111939	0.00913812	0.1241	0.63	0.00037	0.004076	0.05325
VKVEPSHDASKVK	1xNHS-LC-Biotin [K11]	P21333	Filamin-A	FLNA	5	588.322	3	1762.95	44.56	507205	640890	548073	2.31	0	8.64214e-05	8.56029e-05	0.2035	-0.77	-0.00045	3.294e-05	2.487e-05
KVEEKVR	1xNHS-LC-Biotin [K5]	P40939	Trifunctional enzyme subunit alpha, mitochondrial	HADHA	3	409.568	3	1226.69	44.44	517450	479635	345502	1.2	0	0.0109654	0.00101307	0.1917	-1.99	-0.00081	0.0004555	0.005138
LKSTPRPK	1xNHS-LC-Biotin [K2]	P62906	60S ribosomal protein L10a	RPL10A	7	422.585	3	1265.74	43.97	2.84498e+06	2.02789e+06	1.94972e+06	1.75	0	0.0301839	0.00233944	0.1429	0.48	0.0002	0.001101	0.01428
IREHLEKK	1xNHS-LC-Biotin [K7]	P05783	Keratin, type I cytoskeletal 18	KRT18	5	464.6	3	1391.78	44.18	959844	956595	920726	2.4	0	0.00855021	0.000901812	0.0042	2.84	0.00132	0.0004031	0.004
NAQLKHAGR	1xNHS-LC-Biotin [K5]	Q12860	Contactin-1	CNTN1	3	445.243	3	1333.72	44.7	1.51769e+06	1.41112e+06	1.52373e+06	2.4	0	0.000382134	0.000173589	0.4417	-0.8	-0.00036	6.073e-05	0.0001342
SGNLTEDDKHNNAK	1xNHS-LC-Biotin [K9]	P13797	Plastin-3	PLS3	3	627.963	3	1881.88	44.74	311096	298013	285939	2.27	0	7.62287e-05	8.56029e-05	0.2863	-0.15	-9e-05	3.294e-05	2.153e-05
LKTKDEPQRETLK	1xNHS-LC-Biotin [K2]	P21926	CD9 antigen	CD9	9	482.018	4	1925.05	44.84	5.5543e+06	5.62996e+06	5.61618e+06	3.43	0	1.84074e-06	8.56029e-05	0.2274	-1.32	-0.00064	3.294e-05	3.34e-07
ENECVSCSNCKK	3xCarbamidomethyl [C4; C7; C10]; 1xNHS-LC-Biotin [K11]	P19438	Tumor necrosis factor receptor superfamily member 1A	TNFRSF1A	3	618.594	3	1853.76	44.77	188813	275172	249972	1.15	0	0.0152246	0.00166677	0.1304	1.07	0.00066	0.0007221	0.007183
HQKITDSR	1xNHS-LC-Biotin [K3]	Q92859	Neogenin	NEO1	2	441.9	3	1323.68	44.27	404854	374072	341395	1.56	0	0.0437067	0.00320045	0.3077	1.18	0.00052	0.001464	0.02071
ENLKDTMTKR	1xOxidation [M7]; 1xNHS-LC-Biotin [K9]	P48509	CD151 antigen	CD151	10	530.938	3	1590.8	44.77	7.28004e+06	7.05066e+06	6.70976e+06	2.36	0	0.000382134	0.000173589	0.5297	0.78	0.00041	6.073e-05	0.0001347
TCHIQECDKR	2xCarbamidomethyl [C2; C7]; 1xNHS-LC-Biotin [K9]	P07996	Thrombospondin-1	THBS1	3	562.59	3	1685.76	44.87	412204	459755	345844	1.94	0	0.000515312	0.000226521	0.6237	-0.34	-0.00019	8.268e-05	0.0001907
KKQALR	1xNHS-LC-Biotin [K1]	Q9P2J5	Leucine--tRNA ligase, cytoplasmic	LARS1	1	361.555	3	1082.65	44.27	411407	442533	521804	1.4	0.0411	0.101379	0.00842748		-0.39	-0.00014	0.003732	0.0482
HLKTSGGQGYK	1xNHS-LC-Biotin [K3]	O60353	Frizzled-6	FZD6	6	757.891	2	1514.78	44.88	2.96072e+06	3.00127e+06	2.97079e+06	3.42	0	9.15375e-08	8.56029e-05	0.6345	-1.86	-0.00141	3.294e-05	1.172e-08
TFNDHKQK	1xNHS-LC-Biotin [K6]	O00461	Golgi integral membrane protein 4	GOLIM4	3	452.896	3	1356.67	44.95	874687	878622	822911	1.44	0	0.000808599	0.000226521	0.1111	0.7	0.00032	8.268e-05	0.0003194
ITGANAKK	1xNHS-LC-Biotin [K7]	Q9H4M9	EH domain-containing protein 1	EHD1	3	571.322	2	1141.64	44.85	1379585	1.66747e+06	1.44962e+06	1.73	0	0.00334879	0.000424759	0.1156	-1.99	-0.00114	0.0001633	0.001499
GVIQHKEK	1xNHS-LC-Biotin [K6]	Q9Y3C8	Ubiquitin-fold modifier-conjugating enzyme 1	UFC1	2	426.572	3	1277.7	44.86	453329	448928	407495	1.44	0	0.0258777	0.00213425	0.1528	-0.89	-0.00038	0.0009246	0.01224
EVHYKNR	1xNHS-LC-Biotin [K5]	Q13642	Four and a half LIM domains protein 1	FHL1	3	428.888	3	1284.65	44.74	1.02279e+06	821515	773833	1.52	0	0.0231592	0.0019129	0.3487	-1.32	-0.00056	0.0008547	0.01092
SSTPEEVKKR	1xNHS-LC-Biotin [K8]	P23528	Cofilin-1	CFL1	3	500.601	3	1499.79	44.91	293208	253232	256984	2.08	0	0.0028349	0.000359032	0.0625	-0.24	-0.00012	0.0001427	0.001259
CSKPCAR	2xCarbamidomethyl [C1; C5]; 1xNHS-LC-Biotin [K3]	P04626	Receptor tyrosine-protein kinase erbB-2	ERBB2	7	609.284	2	1217.56	45.08	3.45966e+06	3.85634e+06	3.4184e+06	1.42	0	0.0124963	0.00132214	0.4718	1.81	0.0011	0.0005733	0.005869
LIAHKK	1xNHS-LC-Biotin [K]	Q14517	Protocadherin Fat 1	FAT1	4	350.216	3	1048.63	45.02	748237	487240	501528	1.78	0	0.0140197	0.00166677	0.0955	-0.64	-0.00022	0.0007097	0.006575
CQSSCGQVKCR	3xCarbamidomethyl [C1; C5; C10]; 1xNHS-LC-Biotin [K9]	Q04721	Neurogenic locus notch homolog protein 2	NOTCH2	6	854.872	2	1708.74	44.84	2.90706e+06	2.91701e+06	2.67402e+06	2.95	0	2.49397e-06	8.56029e-05	0.8305	-0.69	-0.00059	3.294e-05	4.703e-07
KVAHSDKPGSTSTASFR	1xNHS-LC-Biotin [K]	Q9P0L0	Vesicle-associated membrane protein-associated protein A	VAPA	7	705.692	3	2115.07	44.97	4.29644e+06	3.98209e+06	4.17327e+06	4.06	0	1.90881e-11	8.56029e-05	0.3744	-1.49	-0.00105	3.294e-05	9.055e-13
HSKNITQR	1xNHS-LC-Biotin [K3]	Q9Y6X1	Stress-associated endoplasmic reticulum protein 1	SERP1	3	441.571	3	1322.7	45.03	458790	482517	426793	1.78	0	0.00325636	0.000424759	0.4775	-0.88	-0.00039	0.0001633	0.001459
YTASSKR	1xNHS-LC-Biotin [K6]	Q13275	Semaphorin-3F	SEMA3F	3	576.299	2	1151.59	44.54	499812	374278	349482	1.88	0	0.0132354	0.00162843	0.5585	2.22	0.00128	0.0006519	0.006245
YNTKDR	1xNHS-LC-Biotin [K4]	Q6UVY6	DBH-like monooxygenase protein 1	MOXD1	3	568.283	2	1135.56	44.33	5.46706e+06	5620532	5479507	1.24	0	0.0556178	0.00426825	0.2903	1.14	0.00065	0.001947	0.0266
IISKHK	1xNHS-LC-Biotin [K4]	P07384	Calpain-1 catalytic subunit	CAPN1	4	355.548	3	1064.63	45.08	1.91852e+06	2.1186e+06	2.059e+06	1.91	0	0.00861816	0.000901812	0.2042	1.97	0.0007	0.0004031	0.004056
VHAKMEANR	1xNHS-LC-Biotin [K4]	O15031	Plexin-B2	PLXNB2	2	465.573	3	1394.7	45.14	935617	1.17633e+06	1.23299e+06	1.58	0	0.0031448	0.000424759	0.2089	1.32	0.00061	0.0001633	0.001405
KPVTVHSR	1xNHS-LC-Biotin [K1]	P84098	60S ribosomal protein L19	RPL19	2	421.573	3	1262.7	45.03	386720	330251	384701	1.68	0	6.76233e-05	8.56029e-05	0.3631	1.68	0.00071	3.294e-05	1.877e-05
KILSHTEEHK	1xNHS-LC-Biotin [K1]	Q6Y1H2	Very-long-chain (3R)-3-hydroxyacyl-CoA dehydratase 2	HACD2	4	520.945	3	1560.82	45.15	1.53527e+06	1.63946e+06	1.65022e+06	3.05	0	1.95623e-07	8.56029e-05	0.5803	0.76	0.00039	3.294e-05	2.724e-08
ESAGKNYNK	1xNHS-LC-Biotin [K5]	O94910	Adhesion G protein-coupled receptor L1	ADGRL1	3	675.33	2	1349.65	45.28	1.55628e+06	1.59268e+06	1.6392e+06	2.31	0	0.000786174	0.000226521	0.5541	0.06	4e-05	8.268e-05	0.0003095
SGGYSSGKQGR	1xNHS-LC-Biotin [K8]	Q15084	Protein disulfide-isomerase A6	PDIA6	5	711.844	2	1422.68	44.9	1.10337e+06	997754	1.11627e+06	2.04	0	9.91175e-05	8.56029e-05	0.701	0.33	0.00024	3.294e-05	2.895e-05
EDAAATKDR	1xNHS-LC-Biotin [K7]	Q86UP2	Kinectin	KTN1	2	658.318	2	1315.63	44.69	292878	255099	315792	1.89	0	0.00226649	0.000285652	0.6296	-1.53	-0.001	0.0001193	0.0009893
SVHELEKSKR	1xNHS-LC-Biotin [K7]	P35579	Myosin-9	MYH9	9	776.419	2	1551.83	44.67	1.72346e+07	1.68801e+07	1.72965e+07	2.34	0	2.21599e-05	8.56029e-05	0.1709	-0.65	-0.0005	3.294e-05	5.401e-06
TKQGCTVAEK	1xCarbamidomethyl [C5]; 1xNHS-LC-Biotin [K2]	Q8TEX9	Importin-4	IPO4	3	730.866	2	1460.72	45.15	217246	290684	232231	1.23	0	0.00206536	0.000285652	0.2276	0.25	0.00018	0.0001193	0.0008894
NLPKADKK	1xNHS-LC-Biotin [K4]	P05067	Amyloid-beta precursor protein	APP	11	626.857	2	1252.71	44.91	9228781	8.77281e+06	8.63775e+06	1.3	0	0.017241	0.00176338	0.3615	-0.49	-0.00031	0.0007746	0.008084
KGNYSER	1xNHS-LC-Biotin [K1]	Q7L7L0	Histone H2A type 3	H2AW	3	596.792	2	1192.58	45.32	1458376	1.24787e+06	1.61719e+06	1.75	0	0.0118972	0.00113699	0.5543	-0.24	-0.00014	0.0005141	0.005599
TGCIGAKHR	1xCarbamidomethyl [C3]; 1xNHS-LC-Biotin [K7]	P62913	60S ribosomal protein L11	RPL11	6	446.897	3	1338.68	45.28	3.83959e+06	3.74006e+06	3.81855e+06	3.47	0	3.66019e-05	8.56029e-05	0.5793	-0.03	-1e-05	3.294e-05	9.432e-06
KGNYAER	1xNHS-LC-Biotin [K1]	Q16777	Histone H2A type 2-C	H2AC20	7	588.795	2	1176.58	47.49	6.30762e+06	7.16558e+06	7.13161e+06	1.1	0	0.0157365	0.00171725	0.1818	-0.69	-0.0004	0.0007221	0.007374
NGRPLKEEK	1xNHS-LC-Biotin [K6]	P43121	Cell surface glycoprotein MUC18	MCAM	5	705.382	2	1409.76	45.23	6.57804e+06	7.47336e+06	7.36538e+06	2.16	0	0.00181279	0.000285652	0.4213	-0.61	-0.00043	0.0001193	0.0007716
ENKELRK	1xNHS-LC-Biotin [K3]	O60313	Dynamin-like 120 kDa protein, mitochondrial	OPA1	1	628.345	2	1255.68	45.26	590057	673198	688682	1.59	0	0.100034	0.00832781	0.0881	0.46	0.00029	0.003732	0.04778
KVVESK	1xNHS-LC-Biotin [K1]	P11387	DNA topoisomerase 1	TOP1	1	514.794	2	1028.58	45.3	437723	476117	513590	1.48	0	0.094147	0.00762531	0.2635	-0.67	-0.00034	0.003423	0.045
SKKDQGELER	1xNHS-LC-Biotin [K]	P35579	Myosin-9	MYH9	6	510.265	3	1528.78	45.06	6.25231e+06	7.16606e+06	6.29827e+06	2.11	0	0.000193868	8.56029e-05	0.2227	1.25	0.00063	3.294e-05	6.176e-05
KPVGAAK	1xNHS-LC-Biotin [K1]	P16403	Histone H1.2	H1-2	1	505.296	2	1009.59	44.9	310470	307536	338786	1.06	0	0.0223838	0.00185683	0.1226	-2.23	-0.00113	0.0008372	0.01053
LTDKQR	1xNHS-LC-Biotin [K4]	Q8TEM1	Nuclear pore membrane glycoprotein 210	NUP210	3	550.3	2	1099.59	45.72	682022	1.22508e+06	768617	1.59	0	0.0678714	0.00524403	0.4528	-0.93	-0.00051	0.002346	0.03258
VKVDPSHDASK	1xNHS-LC-Biotin [K2]	O75369	Filamin-B	FLNB	3	507.929	3	1521.77	45.41	958413	1.0161e+06	895060	2.45	0	1.37518e-06	8.56029e-05	0.5796	-0.46	-0.00023	3.294e-05	2.418e-07
VKAEPSEK	1xNHS-LC-Biotin [K2]	Q6YHK3	CD109 antigen	CD109	6	613.826	2	1226.64	44.76	14915132	15554584	14995350	2.66	0	0.000644004	0.000226521	0.5451	0.63	0.00039	8.268e-05	0.0002462
SKSCSEVR	1xCarbamidomethyl [C4]; 1xNHS-LC-Biotin [K2]	O75487	Glypican-4	GPC4	5	646.31	2	1291.61	45.26	1.21156e+07	1.23281e+07	11348369	1.71	0	0.0048249	0.000671557	0.538	-0.17	-0.00011	0.0002631	0.002224
RGEEGHDPKEPEQLRK	1xNHS-LC-Biotin [K9]	P51991	Heterogeneous nuclear ribonucleoprotein A3	HNRNPA3	2	561.786	4	2244.12	44.92	293627	299174	328639	1.91	0	0.017241	0.00176338	0.267	1.43	0.0008	0.0007746	0.008097
YHVKDSSR	1xNHS-LC-Biotin [K4]	O15371	Eukaryotic translation initiation factor 3 subunit D	EIF3D	1	444.225	3	1330.66	45.47	280981	319988	387010	1.71	0	0.0323154	0.00244883	0.4211	2.54	0.00113	0.001135	0.01529
RKSHEAEVLK	1xNHS-LC-Biotin [K2]	P16949	Stathmin	STMN1	3	512.616	3	1535.84	45.49	164843	402870	318431	1.97	0	0.00478966	0.000619103	0.4264	-0.99	-0.00051	0.0002475	0.002197
TDQAQKAEGAGDAK	1xNHS-LC-Biotin [K6]	P05204	Non-histone chromosomal protein HMG-17	HMGN2	6	864.913	2	1728.82	45.03	908289	811780	1.01799e+06	3.09	0	3.63539e-07	8.56029e-05	0.6375	-1.75	-0.00152	3.294e-05	5.469e-08
IHEYKR	1xNHS-LC-Biotin [K5]	P11216	Glycogen phosphorylase, brain form	PYGB	3	395.546	3	1184.62	45.53	466797	519744	401021	1.64	0	0.0459055	0.00353301	0.3415	-0.1	-4e-05	0.001605	0.02191
SKGQESFKK	1xNHS-LC-Biotin [K]	P06748	Nucleophosmin	NPM1	9	459.912	3	1377.72	49.15	4.55447e+06	4.3154e+06	3.81768e+06	2.53	0	0.000408071	0.000173589	0.6008	0.72	0.00033	6.073e-05	0.0001453
LTCECEHNTTGPDCGKCK	4xCarbamidomethyl [C3; C5; C14; C17]; 1xNHS-LC-Biotin [K16]	Q9Y2I2	Netrin-G1	NTNG1	3	836.013	3	2506.03	45.04	450018	453909	442474	3.75	0	4.49661e-08	8.56029e-05	0.12	-1.62	-0.00135	3.294e-05	5.292e-09
FHHKMVDNR	1xNHS-LC-Biotin [K4]	P50454	Serpin H1	SERPINH1	3	508.251	3	1522.74	45.52	682201	904951	743476	2.3	0	0.000318371	0.000173589	0.4565	-1.06	-0.00054	6.073e-05	0.0001092
AHFSSKCR	1xCarbamidomethyl [C7]; 1xNHS-LC-Biotin [K6]	P25445	Tumor necrosis factor receptor superfamily member 6	FAS	5	444.549	3	1331.63	45.68	3.08437e+06	3.74049e+06	3.45887e+06	2.47	0	0.00231245	0.000285652	0.6113	-1.58	-0.0007	0.0001193	0.001007
YTKDHTVR	1xNHS-LC-Biotin [K3]	Q13263	Transcription intermediary factor 1-beta	TRIM28	1	453.568	3	1358.69	45.54	572885	646684	692202	1.89	0	0.00223642	0.000285652	0.5291	0.03	1e-05	0.0001193	0.0009695
ESKESHLK	1xNHS-LC-Biotin [K3]	Q14517	Protocadherin Fat 1	FAT1	3	432.893	3	1296.66	45.15	1.43944e+06	1.35529e+06	1.53043e+06	1.91	0	0.00821934	0.000901812	0.2984	1.22	0.00053	0.0004031	0.003869
AVAASKER	1xNHS-LC-Biotin [K6]	P16401	Histone H1.5	H1-5	4	585.819	2	1170.63	45.57	4.49367e+06	5.14271e+06	4.69161e+06	1.88	0	0.0260999	0.0021908	0.234	1.13	0.00066	0.0009246	0.01227
VVKCGCTR	2xCarbamidomethyl [C4; C6]; 1xNHS-LC-Biotin [K3]	O94813	Slit homolog 2 protein	SLIT2	7	659.825	2	1318.64	45.65	3.01382e+06	3.77197e+06	3.2504e+06	1.31	0	0.00369604	0.000491293	0.5344	-0.77	-0.00051	0.0002073	0.001671
HCGELKR	1xCarbamidomethyl [C2]; 1xNHS-LC-Biotin [K6]	O43399	Tumor protein D54	TPD52L2	3	413.543	3	1238.61	45.22	552173	705328	812805	1.39	0	0.022768	0.0019129	0.5612	0.05	2e-05	0.0008547	0.01074
YCEGKR	1xCarbamidomethyl [C2]; 1xNHS-LC-Biotin [K5]	Q9UHI8	A disintegrin and metalloproteinase with thrombospondin motifs 1	ADAMTS1	2	576.271	2	1151.53	45.54	349259	345169	233122	1.43	0	0.0556178	0.00426825	0.2168	1.74	0.001	0.001947	0.02667
HATLQKSTK	1xNHS-LC-Biotin [K6]	Q13263	Transcription intermediary factor 1-beta	TRIM28	4	676.871	2	1352.74	45.71	879462	865270	832831	1.78	0	0.00515578	0.000671557	0.1292	-0.55	-0.00037	0.0002631	0.002388
EGEDKPCSGR	1xCarbamidomethyl [C7]; 1xNHS-LC-Biotin [K5]	P16144	Integrin beta-4	ITGB4	6	737.325	2	1473.65	46.01	2.69014e+06	2.68543e+06	2.45242e+06	1.95	0	0.000596598	0.000226521	0.7333	-2.55	-0.00188	8.268e-05	0.0002257
VNPQGPGPEEKRR	1xNHS-LC-Biotin [K11]	P35052	Glypican-1	GPC1	3	601.648	3	1802.93	45.88	1145863	1.08578e+06	979370	1.45	0	0.00841611	0.000901812	0.1862	-1.45	-0.00087	0.0004031	0.003949
AKSCEDIQCTGGKK	2xCarbamidomethyl [C4; C9]; 1xNHS-LC-Biotin [K2]	P19883	Follistatin	FST	3	640.97	3	1920.9	45.79	875547	1.04581e+06	886241	3.43	0	1.64009e-06	8.56029e-05	0.7201	-1.16	-0.00074	3.294e-05	2.929e-07
VKIQDAHR	1xNHS-LC-Biotin [K2]	O75083	WD repeat-containing protein 1	WDR1	3	435.908	3	1305.71	45.89	378555	353233	287527	1.71	0	0.0027393	0.000285652	0.3333	0.42	0.00018	0.0001193	0.001209
HQIKQAVK	1xNHS-LC-Biotin [K4]	P62750	60S ribosomal protein L23a	RPL23A	1	430.916	3	1290.74	45.85	551059	393487	373141	1.63	0	0.0247951	0.00207816	0.2577	-0.85	-0.00037	0.0009067	0.01171
VKTTAPR	1xNHS-LC-Biotin [K2]	O95292	Vesicle-associated membrane protein-associated protein B/C	VAPB	5	556.318	2	1111.63	45.67	4.14567e+06	4938455	4511528	1.97	0	0.0101942	0.00101307	0.4061	-1.1	-0.00061	0.0004555	0.004786
FRPHQDANPEKPR	1xNHS-LC-Biotin [K11]	Q9UHN6	Cell surface hyaluronidase	CEMIP2	5	483.497	4	1930.97	46.04	2.81973e+06	1.46613e+06	2.27196e+06	3.47	0	6.4745e-07	8.56029e-05	0.5994	-2.43	-0.00117	3.294e-05	1.038e-07
KECVECK	2xCarbamidomethyl [C3; C6]; 1xNHS-LC-Biotin [K1]	P05106	Integrin beta-3	ITGB3	3	646.293	2	1291.58	45.83	563925	677734	551906	1.94	0	0.0663632	0.00514397	0.3247	-3.65	-0.00235	0.002297	0.0319
KFAETQPKKDTPR	1xNHS-LC-Biotin [K8]	P26641	Elongation factor 1-gamma	EEF1G	3	629.004	3	1885	45.98	337143	904740	732698	2.14	0	0.000644004	0.000226521	0.0514	-0.77	-0.00049	8.268e-05	0.0002456
HAVSEGTKAVTK	1xNHS-LC-Biotin [K8]	Q16778	Histone H2B type 2-E	H2BC21	5	783.917	2	1566.83	45.58	1.31498e+07	1.51188e+07	1.29854e+07	3.99	0	1.0211e-08	8.56029e-05	0.208	-2.32	-0.00182	3.294e-05	1.008e-09
DASGNKVK	1xNHS-LC-Biotin [K6]	P00558	Phosphoglycerate kinase 1	PGK1	1	579.304	2	1157.6	45.93	3.2313e+06	2814307	2.59476e+06	1.28	0	0.0256574	0.00213425	0.0938	1.25	0.00072	0.0009246	0.01212
CRGDDSKVQEAR	1xCarbamidomethyl [C1]; 1xNHS-LC-Biotin [K7]	O14495	Phospholipid phosphatase 3	PLPP3	2	587.278	3	1759.82	45.99	721891	603662	541943	2	0	0.012703	0.00150608	0.585	-1.86	-0.00109	0.0006321	0.005994
VSGNVEKK	1xNHS-LC-Biotin [K8]	P55060	Exportin-2	CSE1L	2	600.327	2	1199.65	45.76	505594	881936	697396	2.44	0	0.00174418	0.000285652	0.0041	0.71	0.00043	0.0001193	0.0007414
QGCSPKHGSCKLPGDCR	3xCarbamidomethyl [C3; C10; C16]; 1xNHS-LC-Biotin [K6]	P78504	Protein jagged-1	JAG1	6	761.678	3	2283.02	46.12	3.10713e+06	3.24152e+06	3.21645e+06	3.69	0	2.83369e-08	8.56029e-05	0.2846	-2.51	-0.00191	3.294e-05	3.143e-09
HQKQLER	1xNHS-LC-Biotin [K3]	P35241	Radixin	RDX	2	426.564	3	1277.68	46.2	416932	363575	324362	1.21	0	0.0714872	0.00577335	0.2479	-1.71	-0.00073	0.002534	0.03426
AACHLKDGNCR	2xCarbamidomethyl [C3; C10]; 1xNHS-LC-Biotin [K6]	Q15785	Mitochondrial import receptor subunit TOM34	TOMM34	3	547.587	3	1640.75	46.25	554782	595906	653554	2.46	0	4.77224e-05	8.56029e-05	0.5366	0.86	0.00047	3.294e-05	1.27e-05
DSKPSSTPR	1xNHS-LC-Biotin [K3]	P06748	Nucleophosmin	NPM1	3	657.33	2	1313.65	46.3	728455	790830	805856	1.17	0	0.0284307	0.00229243	0.3504	0.82	0.00054	0.0009933	0.0134
CAQYKK	1xCarbamidomethyl [C1]; 1xNHS-LC-Biotin [K]	P04075	Fructose-bisphosphate aldolase A	ALDOA	2	568.784	2	1136.56	46.24	320750	305567	317408	1.31	0	0.0808306	0.00653212	0.084	1.04	0.00059	0.002864	0.03874
NYNKMHK	1xNHS-LC-Biotin [K4]	O94910	Adhesion G protein-coupled receptor L1	ADGRL1	2	425.211	3	1273.62	45.31	73534.8	524975	449942	0.9	0.0426	0.0136779	0.00166677		0.32	0.00014	0.0006908	0.006426
KCDVTGGK	1xCarbamidomethyl [C2]; 1xNHS-LC-Biotin [K1]	P26012	Integrin beta-8	ITGB8	3	602.296	2	1203.59	45.78	597937	577361	616384	2.24	0	0.00109828	0.000226521	0.4107	-0.29	-0.00017	0.0001022	0.0004493
KHYASEEIKEK	1xNHS-LC-Biotin [K1]	Q01082	Spectrin beta chain, non-erythrocytic 1	SPTBN1	1	425.973	4	1700.87	46.22	205090	189376	222784	1.42	0	0.0198802	0.00181487	0.3592	0.45	0.00019	0.0008268	0.009397
QGPGPGGPKGGK	1xNHS-LC-Biotin [K9]	P23246	Splicing factor, proline- and glutamine-rich	SFPQ	3	688.362	2	1375.72	46.33	528371	541922	490242	2.83	0	1.13773e-05	8.56029e-05	0.212	0.71	0.00049	3.294e-05	2.557e-06
LEHAKSVASR	1xNHS-LC-Biotin [K5]	P04844	Dolichyl-diphosphooligosaccharide--protein glycosyltransferase subunit 2	RPN2	3	479.593	3	1436.77	46.28	651787	440111	548850	3.08	0	3.29782e-06	8.56029e-05	0.5714	-1.41	-0.00067	3.294e-05	6.398e-07
RPGEKTYTQR	1xNHS-LC-Biotin [K5]	P23246	Splicing factor, proline- and glutamine-rich	SFPQ	2	525.609	3	1574.81	45.85	347934	528033	406214	1.66	0	0.00432592	0.00055579	0.3373	0.26	0.00014	0.0002275	0.001973
LKEAHVR	1xNHS-LC-Biotin [K2]	P00750	Tissue-type plasminogen activator	PLAT	3	397.893	3	1191.67	46.31	259982	183518	253768	1.2	0	0.0032337	0.000424759	0.4	-1.67	-0.00066	0.0001633	0.00145
HNLEKVEGERK	1xNHS-LC-Biotin [K5]	Q13464	Rho-associated protein kinase 1	ROCK1	2	559.963	3	1677.87	45.8	342802	375376	381664	1.32	0	0.00603418	0.000671557	0.2348	0.22	0.00012	0.0002631	0.002817
SHDLKVSAHPK	1xNHS-LC-Biotin [K5]	P78324	Tyrosine-protein phosphatase non-receptor type substrate 1	SIRPA	11	779.414	2	1557.82	46.49	2.26428e+07	2.3232e+07	2.23708e+07	2.88	0	1.82959e-06	8.56029e-05	0.6771	-0.39	-0.0003	3.294e-05	3.308e-07
FSNCNGKR	1xCarbamidomethyl [C4]; 1xNHS-LC-Biotin [K7]	P19022	Cadherin-2	CDH2	1	661.311	2	1321.61	46.48	402443	504823	405904	1.94	0	0.00151722	0.000226521	0.6546	0.96	0.00063	0.0001022	0.0006391
VHKINNVNK	1xNHS-LC-Biotin [K3]	O43707	Alpha-actinin-4	ACTN4	6	702.894	2	1404.78	46.4	1.83047e+06	1.83675e+06	1.49008e+06	2.26	0	8.53958e-05	8.56029e-05	0.5	1.27	0.0009	3.294e-05	2.448e-05
LRKEAEQEAAR	1xNHS-LC-Biotin [K3]	Q15149	Plectin	PLEC	3	547.291	3	1639.86	46.02	624692	466216	382122	3.7	0	5.39317e-06	8.56029e-05	0.6459	-0.17	-9e-05	3.294e-05	1.109e-06
RKQQTLEAEEAKR	1xNHS-LC-Biotin [K2]	Q16643	Drebrin	DBN1	2	482.262	4	1926.02	46.33	230120	330233	205574	3.28	0	0.000170567	8.56029e-05	0.4146	1.87	0.0009	3.294e-05	5.344e-05
GNKNSYR	1xNHS-LC-Biotin [K3]	O43291	Kunitz-type protease inhibitor 2	SPINT2	3	589.293	2	1177.58	46.09	1.09514e+06	989879	969482	1.96	0	0.0825624	0.00668253	0.4949	0.45	0.00026	0.002965	0.03958
NDKSEEEQSSSSVK	1xNHS-LC-Biotin [K3]	P07910	Heterogeneous nuclear ribonucleoproteins C1/C2	HNRNPC	4	946.93	2	1892.85	46.67	140626	187735	209452	2.5	0	1.82959e-06	8.56029e-05	0.704	-0.81	-0.00077	3.294e-05	3.321e-07
QDCHEKIR	1xCarbamidomethyl [C3]; 1xNHS-LC-Biotin [K6]	P30566	Adenylosuccinate lyase	ADSL	3	475.564	3	1424.68	46.53	348577	341975	451324	1.85	0	0.00697793	0.000793452	0.5405	-0.13	-6e-05	0.0003248	0.00326
KKLAATPK	1xNHS-LC-Biotin [K2]	P07305	Histone H1.0	H1-0	1	399.246	3	1195.72	46.1	472672	360334	324770	2.17	0	0.00124568	0.000226521	0.2028	-0.14	-6e-05	0.0001022	0.0005135
VIKSSGR	1xNHS-LC-Biotin [K3]	Q86V48	Leucine zipper protein 1	LUZP1	1	543.311	2	1085.61	46.54	265005	250346	267083	1.49	0	0.0156068	0.00166677	0.3758	1.74	0.00094	0.0007221	0.007354
CHDGKCISR	2xCarbamidomethyl [C1; C6]; 1xNHS-LC-Biotin [K5]	P01130	Low-density lipoprotein receptor	LDLR	6	491.225	3	1471.66	46.72	6.13878e+06	6.12638e+06	5.81379e+06	2.89	0	3.81814e-05	8.56029e-05	0.6401	-0.01	0	3.294e-05	9.91e-06
LLTHHKDHFTK	1xNHS-LC-Biotin [K6]	P78371	T-complex protein 1 subunit beta	CCT2	6	572.64	3	1715.91	46.11	2.35821e+06	1.7989e+06	1.7501e+06	2.12	0	0.000159007	8.56029e-05	0.2547	-0.31	-0.00018	3.294e-05	4.938e-05
VKLAEHK	1xNHS-LC-Biotin [K2]	P22102	Trifunctional purine biosynthetic protein adenosine-3	GART	3	388.558	3	1163.66	46.67	423452	363282	312821	1.13	0	0.00361839	0.000491293	0.2655	-1.28	-0.0005	0.0001854	0.001638
YVAQAHDKPR	1xNHS-LC-Biotin [K8]	Q12931	Heat shock protein 75 kDa, mitochondrial	TRAP1	1	508.599	3	1523.78	46.11	167843	145809	422289	1.78	0	0.000349902	0.000173589	0.5112	2.75	0.00139	6.073e-05	0.0001219
VDGTSHVTGK	1xNHS-LC-Biotin [K10]	P55085	Proteinase-activated receptor 2	F2RL1	6	670.336	2	1339.67	46.25	9.71506e+06	9.013e+06	8.97308e+06	2.43	0	0.000482907	0.000173589	0.5309	-1.64	-0.0011	6.073e-05	0.0001768
ATGQKAAPAPK	1xNHS-LC-Biotin [K5]	P50914	60S ribosomal protein L14	RPL14	3	689.879	2	1378.75	46.27	617877	628150	598762	2.79	0	7.39814e-05	8.56029e-05	0.5878	0.35	0.00024	3.294e-05	2.083e-05
ALCPDHDSDSSGK	1xCarbamidomethyl [C3]; 1xNHS-LC-Biotin [K13]	Q13433	Zinc transporter ZIP6	SLC39A6	1	576.583	3	1727.74	46.69	170973	252487	226612	1.13	0	0.0534705	0.0041693	0.5487	-1.22	-0.0007	0.001918	0.02554
RGKSGFNSK	1xNHS-LC-Biotin [K3]	P07910	Heterogeneous nuclear ribonucleoproteins C1/C2	HNRNPC	3	440.568	3	1319.69	46.65	514080	481545	418311	1.93	0	0.0223838	0.00185683	0.5596	0.97	0.00043	0.0008372	0.01051
TLSKEEETKK	1xNHS-LC-Biotin [K]	P84098	60S ribosomal protein L19	RPL19	8	511.274	3	1531.8	46.75	738101	1.31458e+06	1.71497e+06	1.72	0	0.00531115	0.000671557	0.3314	2.04	0.00104	0.0002631	0.002451
LKATDQEK	1xNHS-LC-Biotin [K2]	P33176	Kinesin-1 heavy chain	KIF5B	3	636.337	2	1271.67	46.34	388458	420148	449315	1.67	0	0.000603133	0.000226521	0.2635	0.46	0.00029	8.268e-05	0.0002282
LHAGKVR	1xNHS-LC-Biotin [K5]	P09529	Inhibin beta B chain	INHBB	3	373.886	3	1119.65	46.3	805245	652717	505469	1.94	0	0.00125326	0.000226521	0.4227	-1.25	-0.00046	0.0001022	0.0005189
KGQSEEIQK	1xNHS-LC-Biotin [K1]	P83731	60S ribosomal protein L24	RPL24	3	693.359	2	1385.71	46.38	391693	392255	387062	2.56	0	0.000297676	8.56029e-05	0.5352	0.38	0.00027	3.294e-05	0.0001006
LSPHKVQGR	1xNHS-LC-Biotin [K5]	Q9GZP8	Immortalization up-regulated protein	IMUP	2	454.256	3	1360.75	46.78	243246	257012	255558	1.48	0	0.00687112	0.000793452	0.3108	1.94	0.00088	0.0003248	0.003208
ADDLGKGGNEESTKTGNAGSR	1xNHS-LC-Biotin [K14]	P00441	Superoxide dismutase [Cu-Zn]	SOD1	2	801.712	3	2403.12	47.08	282780	251627	220423	2.8	0	2.2703e-05	8.56029e-05	0.3071	0.1	8e-05	3.294e-05	5.553e-06
KTSATVGPKAPSGGK	1xNHS-LC-Biotin [K9]	P16104	Histone H2AX	H2AX	1	575.651	3	1724.94	46.34	216820	198585	248111	1.5	0	0.0320413	0.00244883	0.3067	1.99	0.00114	0.001118	0.01515
EAPAPPKAEAKAK	1xNHS-LC-Biotin [K11]	P62750	60S ribosomal protein L23a	RPL23A	2	549.637	3	1646.89	46.45	276480	243297	254508	2.09	0	6.20136e-06	8.56029e-05	0.0526	1.44	0.00079	3.294e-05	1.302e-06
KHGVYNPNK	1xNHS-LC-Biotin [K1]	P40926	Malate dehydrogenase, mitochondrial	MDH2	3	465.913	3	1395.72	46.41	178174	260041	223614	1.49	0	0.00164685	0.000285652	0.4564	2.5	0.00116	0.0001193	0.0006966
MVDPKK	1xOxidation [M1]; 1xNHS-LC-Biotin [K5]	P05067	Amyloid-beta precursor protein	APP	1	536.78	2	1072.55	47.02	346136	435613	389131	1.2	0	0.089751	0.00733033	0.1333	0.59	0.00032	0.003312	0.04302
APAQKAPAPK	1xNHS-LC-Biotin [K5]	P50914	60S ribosomal protein L14	RPL14	2	659.371	2	1317.73	46.87	177731	262743	184009	2.11	0	0.000152613	8.56029e-05	0.5403	0.53	0.00035	3.294e-05	4.709e-05
IGQIKSKK	1xNHS-LC-Biotin [K8]	O94813	Slit homolog 2 protein	SLIT2	1	414.253	3	1240.74	47.05	671207	908818	993836	1.79	0.0272	0.0415962	0.00320045		0.4	0.00016	0.001449	0.01982
LAHYNKR	1xNHS-LC-Biotin [K6]	Q16778	Histone H2B type 2-E	H2BC21	4	620.835	2	1240.66	47.11	3.00386e+07	30175820	3.08382e+07	2.32	0	0.00676615	0.000793452	0.3664	0.03	2e-05	0.0003248	0.00316
AAGAGKVTK	1xNHS-LC-Biotin [K6]	P68104	Elongation factor 1-alpha 1	EEF1A1	3	571.324	2	1141.64	46.47	13255333	13611195	13455359	2.83	0	0.000470008	0.000173589	0.3922	0.29	0.00017	6.073e-05	0.0001711
KTKPLATTQPAK	1xNHS-LC-Biotin [K]	P27816	Microtubule-associated protein 4	MAP4	3	541.65	3	1622.93	47.11	414575	518268	571090	2.57	0	0.00065829	0.000226521	0.0117	3.1	0.00168	8.268e-05	0.0002526
IAGQVAAANKKH	1xNHS-LC-Biotin [K]	P39019	40S ribosomal protein S19	RPS19	7	516.29	3	1546.85	47.07	1.31588e+06	1.42805e+06	1.78661e+06	3.9	0.0102	7.95371e-06	8.56029e-05		2.33	0.0012	3.294e-05	1.71e-06
AKVEEAR	1xNHS-LC-Biotin [K2]	Q15149	Plectin	PLEC	3	571.306	2	1141.6	47.13	5.15266e+06	5025780	5114668	2.01	0	0.0203902	0.00185683	0.0647	1.4	0.0008	0.0008372	0.009585
KFRDEATCK	1xCarbamidomethyl [C8]; 1xNHS-LC-Biotin [K1]	P00533	Epidermal growth factor receptor	EGFR	6	498.58	3	1493.72	46.72	1.01353e+07	1.03086e+07	9.15841e+06	3.26	0	2.11122e-05	8.56029e-05	0.6871	1.44	0.00072	3.294e-05	5.093e-06
RGDKHDFEAK	1xNHS-LC-Biotin [K4]	P17342	Atrial natriuretic peptide receptor 3	NPR3	5	514.589	3	1541.75	46.6	1.56558e+06	1653197	1.51823e+06	2.37	0	0.000590138	0.000226521	0.3333	0.29	0.00015	8.268e-05	0.0002226
CKAQVTSCSK	2xCarbamidomethyl [C1; C8]; 1xNHS-LC-Biotin [K2]	Q7Z6M3	Allergin-1	MILR1	3	754.359	2	1507.71	47.05	440708	436168	399812	2.37	0	0.000188321	8.56029e-05	0.7511	2.1	0.00158	3.294e-05	5.981e-05
RNQKPEVR	1xNHS-LC-Biotin [K4]	P83731	60S ribosomal protein L24	RPL24	2	455.919	3	1365.74	47.12	434696	477898	507431	1.58	0	0.109758	0.00899901	0.1013	-0.45	-0.0002	0.004017	0.05203
HLEKQHLR	1xNHS-LC-Biotin [K4]	Q9BY76	Angiopoietin-related protein 4	ANGPTL4	5	467.259	3	1399.76	47.29	5579716	5.88013e+06	5.97039e+06	2.58	0	0.000890554	0.000226521	0.3837	0.54	0.00025	8.268e-05	0.000355
SKEAEIKR	1xNHS-LC-Biotin [K]	O95782	AP-2 complex subunit alpha-1	AP2A1	4	433.909	3	1299.71	47.2	1.13765e+06	761544	892100	2.48	0	0.000747578	0.000226521	0.4637	1.71	0.00074	8.268e-05	0.0002923
SSQHKQDLTEK	1xNHS-LC-Biotin [K5]	Q07065	Cytoskeleton-associated protein 4	CKAP4	2	547.277	3	1639.81	46.76	558554	670672	489545	2.41	0	0.000246903	8.56029e-05	0.4689	3.41	0.00186	3.294e-05	8.171e-05
NNKGPVK	1xNHS-LC-Biotin [K3]	P13667	Protein disulfide-isomerase A4	PDIA4	2	548.303	2	1095.6	47.23	1.40562e+06	1.37687e+06	1.29541e+06	2.3	0	0.0157365	0.00171725	0.5478	1	0.00055	0.0007221	0.007422
HTKELNCR	1xCarbamidomethyl [C7]; 1xNHS-LC-Biotin [K3]	P17301	Integrin alpha-2	ITGA2	10	698.845	2	1396.68	47.36	76518388	73222918	70386411	3.53	0	0.000138097	8.56029e-05	0.7252	-0.48	-0.00034	3.294e-05	4.196e-05
SAKGEVAK	1xNHS-LC-Biotin [K3]	Q9NPH3	Interleukin-1 receptor accessory protein	IL1RAP	3	564.807	2	1128.61	47.62	2.81516e+06	2.65252e+06	1.3997e+06	2.37	0	0.0094824	0.000901812	0.3797	-0.49	-0.00028	0.00042	0.004457
LKTETDKENAEVK	1xNHS-LC-Biotin [K2]	Q86UP2	Kinectin	KTN1	3	615.32	3	1843.95	47.3	463235	595171	517316	1.84	0	0.000291052	8.56029e-05	0.3261	-1.38	-0.00085	3.294e-05	9.826e-05
NAEQYKDQADKASTR	1xNHS-LC-Biotin [K11]	P35579	Myosin-9	MYH9	2	688.666	3	2063.98	46.9	390334	424048	427826	3.44	0	3.63525e-08	8.56029e-05	0.4564	1.41	0.00097	3.294e-05	4.159e-09
HLDHEVAKPAR	1xNHS-LC-Biotin [K8]	Q9BY76	Angiopoietin-related protein 4	ANGPTL4	4	537.953	3	1611.84	47.26	1.35032e+06	1.30482e+06	1.19695e+06	3.86	0	9.77628e-06	8.56029e-05	0.5881	1.42	0.00076	3.294e-05	2.158e-06
KVAGAATPK	1xNHS-LC-Biotin [K1]	P16402	Histone H1.3	H1-3	3	591.338	2	1181.67	47.34	817868	834191	822163	2.43	0	0.000124916	8.56029e-05	0.4568	-1.7	-0.001	3.294e-05	3.748e-05
VKAEAEAAR	1xNHS-LC-Biotin [K2]	Q15149	Plectin	PLEC	4	642.342	2	1283.68	47.24	1.43815e+06	1.47969e+06	1.41934e+06	2.8	0	8.79825e-05	8.56029e-05	0.6286	-1.2	-0.00077	3.294e-05	2.534e-05
DGISCEASNPHGNKR	1xCarbamidomethyl [C5]; 1xNHS-LC-Biotin [K14]	P50895	Basal cell adhesion molecule	BCAM	12	990.954	2	1980.9	47.24	9.7882e+06	1.06244e+07	1.01196e+07	3.72	0	2.18206e-09	8.56029e-05	0.75	-0.83	-0.00082	3.294e-05	1.796e-10
KEFDKK	1xNHS-LC-Biotin [K1]	Q96FJ2	Dynein light chain 2, cytoplasmic	DYNLL2	1	378.539	3	1133.6	46.85	1.86594e+06	1.82381e+06	1.85534e+06	1.49	0	0.0591924	0.00441103	0.1409	-0.89	-0.00034	0.001975	0.02834
EQHLTKEER	1xNHS-LC-Biotin [K6]	O75533	Splicing factor 3B subunit 1	SF3B1	3	503.588	3	1508.75	47.35	471670	321796	435671	1.18	0	0.000496155	0.000173589	0.2797	-1.51	-0.00076	6.073e-05	0.0001822
LKEEAR	1xNHS-LC-Biotin [K2]	O43795	Unconventional myosin-Ib	MYO1B	1	542.795	2	1084.58	47.42	347828	405386	700614	1.3	0	0.0629403	0.00483752	0.0769	0.69	0.00037	0.002163	0.03008
ILQEHEQIKKK	1xNHS-LC-Biotin [K9]	Q14152	Eukaryotic translation initiation factor 3 subunit A	EIF3A	1	578.329	3	1732.98	47.61	341348	279415	258198	1.25	0.0385	0.111208	0.00904098		-3.01	-0.00174	0.00406	0.0528
ATCTTKVK	1xCarbamidomethyl [C3]; 1xNHS-LC-Biotin [K6]	Q86VP6	Cullin-associated NEDD8-dissociated protein 1	CAND1	2	624.327	2	1247.65	47.41	459956	573978	612209	1.94	0	0.0258777	0.00213425	0.2732	-1.31	-0.00082	0.0009246	0.01218
KKGDSNSYNVR	1xNHS-LC-Biotin [K]	P29317	Ephrin type-A receptor 2	EPHA2	23	803.902	2	1606.8	47.06	3.70917e+07	3.61911e+07	3.47558e+07	2.75	0	7.31091e-08	8.56029e-05	0.1891	-1.88	-0.00151	3.294e-05	9.106e-09
KGKPELR	1xNHS-LC-Biotin [K]	P62829	60S ribosomal protein L23	RPL23	5	389.561	3	1166.67	47.49	2.38047e+06	1.86716e+06	2.00525e+06	1.51	0	0.00903875	0.000901812	0.0397	-1.82	-0.00071	0.00042	0.004248
LHGHGHFKLQK	1xNHS-LC-Biotin [K8]	Q9HCL0	Protocadherin-18	PCDH18	2	410.976	4	1640.88	47.51	1.29937e+06	1.24058e+06	1.33809e+06	2.95	0	0.000452509	0.000173589	0.2814	-1.29	-0.00053	6.073e-05	0.000164
KTAEAGGVTGK	1xNHS-LC-Biotin [K1]	P09874	Poly [ADP-ribose] polymerase 1	PARP1	3	679.36	2	1357.71	47.44	516342	458381	392005	2.78	0	1.70097e-06	8.56029e-05	0.6115	-1.79	-0.00121	3.294e-05	3.063e-07
SSTPIKGPKR	1xNHS-LC-Biotin [K9]	O75509	Tumor necrosis factor receptor superfamily member 21	TNFRSF21	5	470.602	3	1409.79	47.44	17873474	1.6719e+07	1.64468e+07	2.09	0	0.000166627	8.56029e-05	0.2632	-1.22	-0.00057	3.294e-05	5.202e-05
LEEKSR	1xNHS-LC-Biotin [K4]	P10586	Receptor-type tyrosine-protein phosphatase F	PTPRF	3	550.792	2	1100.58	47.31	1.09795e+06	771356	918906	1.51	0	0.0489776	0.00379957	0.0861	-0.35	-0.00019	0.001691	0.02332
KLASGECK	1xCarbamidomethyl [C7]; 1xNHS-LC-Biotin [K1]	Q9P0K1	Disintegrin and metalloproteinase domain-containing protein 22	ADAM22	1	616.312	2	1231.62	47.51	370726	260050	301670	1.38	0	0.0270083	0.00224068	0.4565	-1.25	-0.00077	0.0009767	0.01271
MTTSTDHLKR	1xOxidation [M1]; 1xNHS-LC-Biotin [K9]	P56199	Integrin alpha-1	ITGA1	10	515.589	3	1544.76	47.77	1.36995e+07	1.47839e+07	1.35299e+07	3.78	0	2.99244e-06	8.56029e-05	0.6217	-1.31	-0.00067	3.294e-05	5.74e-07
GKGAYQDRDKPAQIR	1xNHS-LC-Biotin [K2]	P50991	T-complex protein 1 subunit delta	CCT4	5	511.27	4	2042.06	47.66	910993	1.16917e+06	937617	2.24	0	3.24376e-05	8.56029e-05	0.5625	-1.05	-0.00053	3.294e-05	8.277e-06
KDQLQQK	1xNHS-LC-Biotin [K1]	Q9BV38	WD repeat-containing protein 18	WDR18	1	613.831	2	1226.66	47.2	326356	302184	258637	1.46	0.0267	0.0146092	0.00166677		-0.77	-0.00048	0.0007221	0.006849
GGERVETDKDDPR	1xNHS-LC-Biotin [K9]	Q9Y6N7	Roundabout homolog 1	ROBO1	1	604.955	3	1812.85	47.52	462666	693977	489461	2.2	0	0.102057	0.00846731	0.5091	-1.41	-0.00085	0.003795	0.04866
TDQAQDVKK	1xNHS-LC-Biotin [K8]	P49458	Signal recognition particle 9 kDa protein	SRP9	1	686.349	2	1371.69	47.32	460038	779780	674509	1.67	0	0.0192217	0.00181487	0.0419	-1.8	-0.00124	0.0008268	0.009052
QFSKHSGHLQR	1xNHS-LC-Biotin [K4]	P19022	Cadherin-2	CDH2	7	832.426	2	1663.85	47.63	2.8955e+07	3.0577e+07	2.74175e+07	2.85	0	4.88858e-05	8.56029e-05	0.6842	-2.24	-0.00186	3.294e-05	1.311e-05
DKQPYEQKAAK	1xNHS-LC-Biotin [K8]	P26583	High mobility group protein B2	HMGB2	1	548.952	3	1644.84	47.43	841736	1.02639e+06	998836	1.52	0	0.00432592	0.00055579	0.0987	0.03	2e-05	0.0002275	0.001978
LEQTSEDSSK	1xNHS-LC-Biotin [K10]	P21589	5'-nucleotidase	NT5E	3	731.839	2	1462.67	47.52	437731	482468	418766	2.36	0	0.000691728	0.000226521	0.428	-2.12	-0.00155	8.268e-05	0.0002676
VHKISNVNK	1xNHS-LC-Biotin [K3]	P12814	Alpha-actinin-1	ACTN1	5	689.387	2	1377.77	47.73	2.00595e+06	2.12821e+06	1.92753e+06	2.61	0	0.000113627	8.56029e-05	0.5517	-0.91	-0.00063	3.294e-05	3.367e-05
VTVKGPKGEER	1xNHS-LC-Biotin [K]	P21333	Filamin-A	FLNA	5	513.617	3	1538.84	47.75	726704	675488	542454	2.22	0	0.000561976	0.000226521	0.2072	0.73	0.00038	8.268e-05	0.0002098
LKEKYEK	1xNHS-LC-Biotin [K]	O15347	High mobility group protein B3	HMGB3	3	426.237	3	1276.7	44.37	1.35672e+06	1.55467e+06	1.41515e+06	1.96	0	0.0509808	0.00407016	0.2806	0.34	0.00014	0.00185	0.02433
NDKSEEEQSSSSVKKDETNVK	1xNHS-LC-Biotin [K]	P07910	Heterogeneous nuclear ribonucleoproteins C1/C2	HNRNPC	3	677.574	4	2707.27	47.97	494022	517572	498204	3.25	0	3.19994e-07	8.56029e-05	0.0062	1.14	0.00077	3.294e-05	4.743e-08
HDSPEDVKR	1xNHS-LC-Biotin [K8]	P31948	Stress-induced-phosphoprotein 1	STIP1	4	474.567	3	1421.68	47.9	1.24252e+06	1.42137e+06	1.18199e+06	2.69	0	0.000134087	8.56029e-05	0.6691	1.86	0.00088	3.294e-05	4.07e-05
KYAEER	1xNHS-LC-Biotin [K1]	P22413	Ectonucleotide pyrophosphatase/phosphodiesterase family member 1	ENPP1	3	567.785	2	1134.56	47.91	343962	597630	554193	0.93	0	0.115657	0.00964032	0.2473	1.46	0.00083	0.00427	0.05504
ADPPKTHVTHHPISDHEATLR	1xNHS-LC-Biotin [K5]	P01889	HLA class I histocompatibility antigen, B alpha chain	HLA-B	19	540.478	5	2698.35	47.43	3.93198e+07	4.68085e+07	1.85982e+07	4.38	0	3.16097e-09	8.56029e-05	0.5982	2.72	0.00147	3.294e-05	2.723e-10
IKMQEGVK	1xOxidation [M3]; 1xNHS-LC-Biotin [K2]	Q9H5V8	CUB domain-containing protein 1	CDCP1	10	644.342	2	1287.68	45.03	2.1607e+06	2.46556e+06	2.16335e+06	2.89	0	0.000680377	0.000226521	0.526	-1.94	-0.00125	8.268e-05	0.0002625
KRPGAEATGKVNVK	1xNHS-LC-Biotin [K10]	P54760	Ephrin type-B receptor 4	EPHB4	14	598.673	3	1794.01	48.05	2.95667e+07	3.11766e+07	3.14327e+07	5.1	0	4.60695e-09	8.56029e-05	0.4098	-0.31	-0.00019	3.294e-05	4.153e-10
FHGTVKAENGK	1xNHS-LC-Biotin [K6]	P04406	Glyceraldehyde-3-phosphate dehydrogenase	GAPDH	5	763.893	2	1526.78	47.95	1.84311e+06	2.26626e+06	2.12744e+06	1.98	0	2.06069e-05	8.56029e-05	0.4394	-0.39	-0.00029	3.294e-05	4.972e-06
LLEHSKGAGSK	1xNHS-LC-Biotin [K6]	O95816	BAG family molecular chaperone regulator 2	BAG2	3	489.266	3	1465.78	47.55	779639	568061	805990	2.15	0	0.000105189	8.56029e-05	0.3721	0.55	0.00027	3.294e-05	3.099e-05
KADGYNQPDSK	1xNHS-LC-Biotin [K1]	O43390	Heterogeneous nuclear ribonucleoprotein R	HNRNPR	3	781.368	2	1561.73	48.15	497816	430593	400351	2.92	0	9.77628e-06	8.56029e-05	0.5616	-1.53	-0.0012	3.294e-05	2.163e-06
ETNEPVKTK	1xNHS-LC-Biotin [K7]	P12956	X-ray repair cross-complementing protein 6	XRCC6	2	692.861	2	1384.71	47.93	184552	209980	202474	1.5	0	0.0116091	0.00107524	0.24	-0.01	-1e-05	0.0004942	0.005477
VKVNKDDIQK	1xNHS-LC-Biotin [K2]	P35579	Myosin-9	MYH9	2	509.284	3	1525.84	47.63	986010	1.22209e+06	1.09675e+06	3.54	0	0.000292695	8.56029e-05	0.5028	-1.6	-0.00081	3.294e-05	9.902e-05
ITPDQQKR	1xNHS-LC-Biotin [K7]	P61006	Ras-related protein Rab-8A	RAB8A	2	662.856	2	1324.7	47.95	149111	158504	165099	1	0	0.00656159	0.000733408	0.21	-0.14	-0.0001	0.0002833	0.003061
CQCPSAAAQHCVNSK	3xCarbamidomethyl [C1; C3; C11]; 1xNHS-LC-Biotin [K15]	P26012	Integrin beta-8	ITGB8	3	686.299	3	2056.88	48.15	299045	294958	276548	2.01	0	0.000150832	8.56029e-05	0.6468	-0.08	-6e-05	3.294e-05	4.662e-05
KYHQRPTFR	1xNHS-LC-Biotin [K1]	O75369	Filamin-B	FLNB	4	393.711	4	1571.83	47.57	1.2697e+06	1.42629e+06	1.06583e+06	1.45	0	0.0147301	0.00166677	0.0828	-3	-0.00118	0.0007221	0.006921
ECVECKK	2xCarbamidomethyl [C2; C5]; 1xNHS-LC-Biotin [K6]	P05106	Integrin beta-3	ITGB3	3	646.296	2	1291.58	47.98	385164	305579	301019	1.49	0	0.0967298	0.00792741	0.1208	0.39	0.00025	0.003571	0.04626
KVAVATPAKK	1xNHS-LC-Biotin [K1]	P19338	Nucleolin	NCL	3	451.276	3	1351.81	48.34	845241	989064	872919	2.2	0	0.000523749	0.000226521	0.5636	-0.57	-0.00026	8.268e-05	0.000194
QAACKQVR	1xCarbamidomethyl [C4]; 1xNHS-LC-Biotin [K5]	P35579	Myosin-9	MYH9	3	650.336	2	1299.67	47.73	1.23745e+06	1.37672e+06	1.16631e+06	2.3	0	0.000739297	0.000226521	0.4391	-0.53	-0.00035	8.268e-05	0.0002878
GHYKGQQIGK	1xNHS-LC-Biotin [K4]	P61254	60S ribosomal protein L26	RPL26	2	485.591	3	1454.76	48.22	825191	807646	810298	1.64	0	0.00423331	0.00055579	0.3354	1.06	0.00051	0.0002275	0.001929
FGKGGQAHR	1xNHS-LC-Biotin [K3]	P31040	Succinate dehydrogenase [ubiquinone] flavoprotein subunit, mitochondrial	SDHA	3	432.892	3	1296.66	47.59	467638	297719	354047	1.67	0	0.00247349	0.000285652	0.3234	-0.81	-0.00035	0.0001193	0.001085
HKSDFGK	1xNHS-LC-Biotin [K2]	P27797	Calreticulin	CALR	4	579.292	2	1157.58	48.29	2.87841e+06	2.58954e+06	2.36412e+06	1.98	0	0.00402579	0.00055579	0.5051	-0.13	-8e-05	0.0002275	0.001833
LSAKPAPPKPEPKPK	1xNHS-LC-Biotin [K]	P05204	Non-histone chromosomal protein HMG-17	HMGN2	14	642.042	3	1924.11	48.23	4497823	5.47207e+06	4.98055e+06	2.66	0	2.86846e-07	8.56029e-05	0.0602	0.91	0.00058	3.294e-05	4.195e-08
SINNAEKR	1xNHS-LC-Biotin [K7]	P62244	40S ribosomal protein S15a	RPS15A	3	635.832	2	1270.66	47.87	649626	768218	636490	2.33	0	0.00725319	0.000793452	0.5966	0.17	0.00011	0.000345	0.003399
LCEKCDGK	2xCarbamidomethyl [C2; C5]; 1xNHS-LC-Biotin [K4]	Q7RTV0	PHD finger-like domain-containing protein 5A	PHF5A	2	674.806	2	1348.61	48.09	219934	216966	130280	1.12	0	0.00082707	0.000226521	0.4911	-1.11	-0.00075	8.268e-05	0.000326
KAFEHSVHR	1xNHS-LC-Biotin [K1]	P21589	5'-nucleotidase	NT5E	7	483.92	3	1449.74	47.96	4.60839e+06	6.11849e+06	5.2153e+06	3.15	0	2.37568e-06	8.56029e-05	0.6762	2.7	0.0013	3.294e-05	4.456e-07
MIMDDSKR	2xOxidation [M1; M3]; 1xNHS-LC-Biotin [K7]	O14786	Neuropilin-1	NRP1	5	683.813	2	1366.62	48.55	380813	407272	431068	1.59	0	0.000855696	0.000226521	0.2642	1.03	0.0007	8.268e-05	0.00034
LAEAKEK	1xNHS-LC-Biotin [K5]	Q9P2J5	Leucine--tRNA ligase, cytoplasmic	LARS1	3	564.311	2	1127.61	47.91	346342	316300	359571	1.33	0	0.011055	0.00101307	0.0677	2.28	0.00129	0.0004555	0.005197
KTPKLR	1xNHS-LC-Biotin [K4]	O60306	RNA helicase aquarius	AQR	2	361.223	3	1081.66	47.84	229407	271893	250751	1.59	0	0.0437067	0.00320045	0.1887	0.51	0.00018	0.001481	0.02085
SLQNAQKHYK	1xNHS-LC-Biotin [K7]	Q14683	Structural maintenance of chromosomes protein 1A	SMC1A	3	519.273	3	1555.8	48.37	455523	420910	424475	1.86	0	0.0042948	0.00055579	0.2097	-0.22	-0.00011	0.0002275	0.001967
GKGAYQDR	1xNHS-LC-Biotin [K2]	P50991	T-complex protein 1 subunit delta	CCT4	2	617.308	2	1233.6	47.96	200278	256293	231855	1.44	0	0.0237591	0.00202491	0.3819	3.13	0.00193	0.0008906	0.01119
TKPTQNSVR	1xNHS-LC-Biotin [K2]	P17812	CTP synthase 1	CTPS1	2	685.367	2	1369.73	47.96	218449	281870	214592	1.04	0	0.017241	0.00176338	0.2981	0.61	0.00042	0.0007746	0.008106
KFHTVSGSK	1xNHS-LC-Biotin [K]	Q99729	Heterogeneous nuclear ribonucleoprotein A/B	HNRNPAB	6	443.904	3	1329.7	43.72	1.16187e+06	1.05125e+06	1.0784e+06	2.1	0	0.000565034	0.000226521	0.5524	-0.17	-8e-05	8.268e-05	0.0002111
RTLTHIKDQK	1xNHS-LC-Biotin [K7]	Q29980	MHC class I polypeptide-related sequence B	MICB	2	526.964	3	1578.88	48.47	313256	335833	302427	2.01	0	0.00216324	0.000285652	0.4378	0.06	3e-05	0.0001193	0.0009348
NQQFHKER	1xNHS-LC-Biotin [K6]	Q15233	Non-POU domain-containing octamer-binding protein	NONO	5	475.907	3	1425.71	48.12	3.01513e+06	2.78473e+06	2.71463e+06	2.28	0	0.000421642	0.000173589	0.4254	0.49	0.00023	6.073e-05	0.0001512
VYSDCKK	1xCarbamidomethyl [C5]; 1xNHS-LC-Biotin [K6]	O60353	Frizzled-6	FZD6	3	619.799	2	1238.59	48.56	493923	415840	340552	1.65	0	0.00543122	0.000671557	0.0727	-0.49	-0.0003	0.0002631	0.002508
NDTSGEYKK	1xNHS-LC-Biotin [K8]	P08133	Annexin A6	ANXA6	3	690.827	2	1380.65	48.61	364394	340760	298969	2.26	0	0.000804056	0.000226521	0.0973	0.71	0.00049	8.268e-05	0.0003171
QSIAKK	1xNHS-LC-Biotin [K5]	P18206	Vinculin	VCL	1	507.295	2	1013.58	48.38	224066	260863	150215	0.96	0	0.117939	0.00988571	0.0312	1.07	0.00054	0.0043	0.0558
LKLHKCK	1xCarbamidomethyl [C6]; 1xNHS-LC-Biotin [K5]	Q8IWU5	Extracellular sulfatase Sulf-2	SULF2	3	422.579	3	1265.72	48.06	269671	250162	268592	1.63	0	0.00124568	0.000226521	0.1288	-0.05	-2e-05	0.0001022	0.0005157
KLAEEQQK	1xNHS-LC-Biotin [K1]	P17480	Nucleolar transcription factor 1	UBTF	3	656.851	2	1312.69	48.46	238738	232078	236969	1.38	0	0.000190522	8.56029e-05	0.2464	1.07	0.0007	3.294e-05	6.062e-05
KSLETEHK	1xNHS-LC-Biotin [K1]	P04843	Dolichyl-diphosphooligosaccharide--protein glycosyltransferase subunit 1	RPN1	3	437.565	3	1310.68	48.11	924906	773364	784343	1.96	0	0.000599856	0.000226521	0.5612	1.36	0.0006	8.268e-05	0.0002264
ETKTQCVR	1xCarbamidomethyl [C6]; 1xNHS-LC-Biotin [K3]	Q15262	Receptor-type tyrosine-protein phosphatase kappa	PTPRK	3	680.839	2	1360.67	48.2	923511	935880	947785	1.68	0	0.0134548	0.00166677	0.6131	-0.07	-5e-05	0.0006714	0.006322
YCKNKPYPK	1xCarbamidomethyl [C2]; 1xNHS-LC-Biotin [K3]	P27635	60S ribosomal protein L10	RPL10	4	512.929	3	1536.77	48.41	640656	779581	617493	2.41	0	0.000193868	8.56029e-05	0.2946	1.17	0.0006	3.294e-05	6.194e-05
RIAKAVNEK	1xNHS-LC-Biotin [K4]	P06733	Alpha-enolase	ENO1	2	456.599	3	1367.78	48.12	718329	765161	855672	1.84	0	0.0317695	0.00239409	0.4402	-0.18	-8e-05	0.001118	0.01498
AQEIKTK	1xNHS-LC-Biotin [K5]	Q92598	Heat shock protein 105 kDa	HSPH1	3	578.823	2	1156.64	48.53	259239	242427	234604	1.5	0	0.053049	0.0041693	0.2533	0.17	0.0001	0.001918	0.02526
AKPVNSKPDSAYR	1xNHS-LC-Biotin [K]	O95573	Long-chain-fatty-acid--CoA ligase 3	ACSL3	3	591.31	3	1771.92	48.74	120043	151858	241882	1.24	0	0.00608009	0.000671557	0.2742	-0.11	-7e-05	0.0002631	0.002826
KKQDPPVTHDLR	1xNHS-LC-Biotin [K2]	P25685	DnaJ homolog subfamily B member 1	DNAJB1	3	443.993	4	1772.95	48.62	224494	254410	234629	2.44	0	0.00118694	0.000226521	0.0574	1.04	0.00046	0.0001022	0.000488
QLNEDCSKTQPCDHTK	2xCarbamidomethyl [C6; C12]; 1xNHS-LC-Biotin [K8]	O00622	CCN family member 1	CCN1	6	767.342	3	2300.01	48.73	5.63817e+06	5.14288e+06	5.03312e+06	2.85	0	3.18056e-07	8.56029e-05	0.4561	0.19	0.00015	3.294e-05	4.705e-08
CPKKDSDSFK	1xCarbamidomethyl [C1]; 1xNHS-LC-Biotin [K3]	P05556	Integrin beta-1	ITGB1	7	775.871	2	1550.73	48.77	6.8681e+06	7.17201e+06	6.31929e+06	2.42	0	8.90386e-05	8.56029e-05	0.1033	-0.04	-3e-05	3.294e-05	2.562e-05
AIHKEGCVEK	1xCarbamidomethyl [C7]; 1xNHS-LC-Biotin [K4]	P08962	CD63 antigen	CD63	6	755.381	2	1509.76	48.27	3.84237e+06	3.47864e+06	3.58444e+06	2.82	0	6.12652e-06	8.56029e-05	0.6135	0.18	0.00014	3.294e-05	1.277e-06
LAKEGR	1xNHS-LC-Biotin [K3]	O00232	26S proteasome non-ATPase regulatory subunit 12	PSMD12	1	506.785	2	1012.56	48.95	992193	887762	923066	1.76	0	0.0648797	0.00498437	0.2273	1.21	0.00061	0.002228	0.03098
CGEKSMK	1xCarbamidomethyl [C1]; 1xNHS-LC-Biotin [K4]	P15514	Amphiregulin	AREG	3	589.772	2	1178.54	48.71	679127	717150	747820	1.91	0	0.0043573	0.000619103	0.2775	-0.49	-0.00029	0.0002275	0.001985
GHNVAEVQKR	1xNHS-LC-Biotin [K9]	O94813	Slit homolog 2 protein	SLIT2	5	738.891	2	1476.77	48.27	2.12842e+06	1.80093e+06	1.77336e+06	2.7	0	1.87037e-05	8.56029e-05	0.7556	0.67	0.00049	3.294e-05	4.463e-06
HGGTAELKCSQK	1xCarbamidomethyl [C9]; 1xNHS-LC-Biotin [K8]	Q92854	Semaphorin-4D	SEMA4D	5	827.905	2	1654.8	48.73	1.52686e+06	1.30046e+06	1.30116e+06	2.6	0	1.1799e-05	8.56029e-05	0.2885	-1.33	-0.0011	3.294e-05	2.668e-06
EEYEGPNKKPR	1xNHS-LC-Biotin [K]	P23246	Splicing factor, proline- and glutamine-rich	SFPQ	3	562.615	3	1685.83	48.71	392690	494517	368376	2.07	0	0.000593359	0.000226521	0.5749	-0.09	-5e-05	8.268e-05	0.0002234
VTQYKK	1xNHS-LC-Biotin [K5]	Q969Q0	60S ribosomal protein L36a-like	RPL36AL	3	553.307	2	1105.61	48.71	354723	344638	353475	1.33	0	0.088523	0.00723411	0.0827	-0.53	-0.00029	0.00328	0.04242
KGTETEDVR	1xNHS-LC-Biotin [K1]	O75509	Tumor necrosis factor receptor superfamily member 21	TNFRSF21	3	687.339	2	1373.67	48.82	582154	528269	569515	2.16	0	0.000194995	8.56029e-05	0.5926	-1.02	-0.0007	3.294e-05	6.239e-05
TVVQGTKK	1xNHS-LC-Biotin [K7]	Q14332	Frizzled-2	FZD2	3	600.345	2	1199.68	48.68	1.65656e+06	1.70581e+06	1.75252e+06	1.49	0	0.0220064	0.00185683	0.0671	1.6	0.00096	0.0008372	0.01035
TEMKQER	1xNHS-LC-Biotin [K4]	P06756	Integrin alpha-V	ITGAV	1	630.812	2	1260.61	48.36	359556	400222	316765	1.55	0	0.0560552	0.00430805	0.3032	7.19	0.00453	0.001959	0.02677
ISQHEAKIK	1xNHS-LC-Biotin [K7]	P33176	Kinesin-1 heavy chain	KIF5B	2	464.927	3	1392.77	48.76	867740	735703	761705	2.06	0	0.00681841	0.000793452	0.1845	0.64	0.0003	0.0003248	0.003179
GDTSGDYKK	1xNHS-LC-Biotin [K8]	P08758	Annexin A5	ANXA5	3	655.308	2	1309.61	48.97	716051	630379	587629	2.18	0	0.00124568	0.000226521	0.1009	0.34	0.00022	0.0001022	0.0005134
NKGVLCSGHGECHCGECK	4xCarbamidomethyl [C6; C12; C14; C17]; 1xNHS-LC-Biotin [K2]	P18084	Integrin beta-5	ITGB5	5	607.758	4	2428.01	48.96	4.57862e+06	4.59035e+06	4302543	4.49	0	1.06546e-08	8.56029e-05	0.8419	0.44	0.00027	3.294e-05	1.055e-09
KLESTESR	1xNHS-LC-Biotin [K1]	P02545	Prelamin-A/C	LMNA	3	644.831	2	1288.66	48.91	1.51135e+06	1.56178e+06	1396988	1.91	0	0.000799542	0.000226521	0.466	-1.14	-0.00073	8.268e-05	0.0003141
KSPNLSK	1xNHS-LC-Biotin [K7]	P48556	26S proteasome non-ATPase regulatory subunit 8	PSMD8	4	371.542	3	1112.61	49.09	1.57558e+06	1.45819e+06	1.33375e+06	2.12	0	0.0190609	0.00181487	0.4009	-2.11	-0.00078	0.0008268	0.008977
VNVGAGSHPNKVK	1xNHS-LC-Biotin [K11]	P21333	Filamin-A	FLNA	6	823.445	2	1645.88	48.93	2.62857e+06	2.37559e+06	2.1194e+06	2	0	9.83578e-06	8.56029e-05	0.095	-1.52	-0.00125	3.294e-05	2.175e-06
TLKENANK	1xNHS-LC-Biotin [K3]	Q13126	S-methyl-5'-thioadenosine phosphorylase	MTAP	3	628.836	2	1256.67	48.95	367855	301323	364400	2.09	0	0.000304436	8.56029e-05	0.3971	-0.85	-0.00053	3.294e-05	0.0001034
TEKIYDDHRK	1xNHS-LC-Biotin [K3]	Q6N022	Teneurin-4	TENM4	10	548.612	3	1643.82	49.06	1.9456e+07	1.99911e+07	1.83492e+07	3.06	0	5.73075e-06	8.56029e-05	1	-0.17	-9e-05	3.294e-05	1.186e-06
AVTKVQK	1xNHS-LC-Biotin [K4]	Q5QNW6	Histone H2B type 2-F	H2BC18	2	556.829	2	1112.65	48.58	682886	733698	717913	1.84	0	0.0987018	0.00818017	0.2717	0.49	0.00027	0.003667	0.04715
EQSGKYECK	1xCarbamidomethyl [C8]; 1xNHS-LC-Biotin [K5]	Q13449	Limbic system-associated membrane protein	LSAMP	3	734.333	2	1467.66	49.17	1.1549e+06	1.36829e+06	1.21847e+06	1.66	0	0.00408389	0.00055579	0.3976	-1.45	-0.00107	0.0002275	0.001865
IGGKGTAR	1xNHS-LC-Biotin [K4]	P20290	Transcription factor BTF3	BTF3	1	549.809	2	1098.61	48.53	233973	183369	196241	1.12	0	0.0610446	0.00468397	0.2143	1.99	0.00109	0.002096	0.02912
KMGQNLAR	1xOxidation [M2]; 1xNHS-LC-Biotin [K1]	P16144	Integrin beta-4	ITGB4	4	636.83	2	1272.66	49.08	393590	670798	643535	1.19	0	0.000982313	0.000226521	0.1849	-1.35	-0.00086	0.0001022	0.000396
KFGGQHCEIDKSK	1xCarbamidomethyl [C7]; 1xNHS-LC-Biotin [K]	P00749	Urokinase-type plasminogen activator	PLAU	9	624.974	3	1872.91	48.93	5.06528e+06	5.27604e+06	4.14273e+06	3.42	0	6.96407e-08	8.56029e-05	0.0906	-0.79	-0.00049	3.294e-05	8.63e-09
RIIKETQR	1xNHS-LC-Biotin [K4]	P61088	Ubiquitin-conjugating enzyme E2 N	UBE2N	3	691.9	2	1382.79	49.06	3.3265e+06	3.01032e+06	2.9026e+06	2.49	0	0.00164685	0.000285652	0.3293	-0.96	-0.00067	0.0001193	0.0006987
KSLGEKPR	1xNHS-LC-Biotin [K1]	Q9BQG0	Myb-binding protein 1A	MYBBP1A	3	418.573	3	1253.7	48.62	224111	236318	253013	1.49	0	0.000121276	8.56029e-05	0.3221	0.73	0.0003	3.294e-05	3.646e-05
AAAGEAKVK	1xNHS-LC-Biotin [K7]	Q9P2E9	Ribosome-binding protein 1	RRBP1	3	592.328	2	1183.65	49.1	332076	260739	182110	2.03	0	0.00183636	0.000285652	0.2118	-1.5	-0.00089	0.0001193	0.0007849
GYKQCNPR	1xCarbamidomethyl [C5]; 1xNHS-LC-Biotin [K3]	Q8IWU5	Extracellular sulfatase Sulf-2	SULF2	6	681.326	2	1361.65	48.83	7.71953e+06	7.47797e+06	7.36445e+06	2.14	0	0.00576688	0.000671557	0.6822	-0.16	-0.00011	0.0002631	0.002684
VAENVADKNEEPSSNHIPHGK	1xNHS-LC-Biotin [K]	Q6P4E1	Protein GOLM2	GOLM2	7	653.569	4	2611.26	49.13	1.26195e+06	645677	1.41922e+06	3.37	0	1.81456e-05	8.56029e-05	0.1068	-0.88	-0.00058	3.294e-05	4.305e-06
TKPLATTQPAKTSTSK	1xNHS-LC-Biotin [K11]	P27816	Microtubule-associated protein 4	MAP4	4	667.033	3	1999.09	49.29	497413	441034	410288	2.07	0	0.000301039	8.56029e-05	0.372	-2.28	-0.00152	3.294e-05	0.0001023
YCGQKTPGR	1xCarbamidomethyl [C2]; 1xNHS-LC-Biotin [K5]	O14786	Neuropilin-1	NRP1	11	703.34	2	1405.67	48.99	56809087	56206376	53836832	2.56	0	0.000267387	8.56029e-05	0.7305	0.32	0.00023	3.294e-05	8.942e-05
KVQSGNINAAK	1xNHS-LC-Biotin [K1]	P49368	T-complex protein 1 subunit gamma	CCT3	3	734.9	2	1468.79	49.17	489382	409817	380888	2.17	0	9.54187e-06	8.56029e-05	0.6083	-1.34	-0.00098	3.294e-05	2.097e-06
KTSATVGPK	1xNHS-LC-Biotin [K1]	P16104	Histone H2AX	H2AX	1	614.342	2	1227.68	48.82	428144	546694	437144	1.73	0	0.000318371	0.000173589	0.2659	-0.4	-0.00025	6.073e-05	0.000109
ENHMQGKLNEKEK	1xNHS-LC-Biotin [K7]	Q02241	Kinesin-like protein KIF23	KIF23	4	641.987	3	1923.94	49.33	607778	578980	494317	2.24	0	0.000384236	0.000173589	0.3527	1.97	0.00127	6.073e-05	0.0001353
KLSEADNR	1xNHS-LC-Biotin [K1]	Q9UNL2	Translocon-associated protein subunit gamma	SSR3	1	636.324	2	1271.64	49.23	271777	268181	334146	1.65	0	0.000976619	0.000226521	0.3212	-0.03	-2e-05	0.0001022	0.0003933
AKQDMAR	1xNHS-LC-Biotin [K2]	O95678	Keratin, type II cytoskeletal 75	KRT75	3	579.792	2	1158.58	49.43	1.18141e+06	1.21499e+06	1.03701e+06	2.02	0	0.0101942	0.00101307	0.4802	1.2	0.0007	0.0004555	0.004785
FHLKKK	1xNHS-LC-Biotin [K4]	Q8IWU5	Extracellular sulfatase Sulf-2	SULF2	3	380.563	3	1139.68	49.34	1.12149e+06	1.16503e+06	974273	1.96	0	0.0582826	0.00435898	0.1327	-1.87	-0.00071	0.001975	0.0279
FAKHCVK	1xCarbamidomethyl [C5]; 1xNHS-LC-Biotin [K3]	Q13642	Four and a half LIM domains protein 1	FHL1	3	410.215	3	1228.63	48.96	844965	884139	874348	1.43	0	0.0122932	0.00126062	0.4126	-0.86	-0.00035	0.0005538	0.00579
TKDEPQRETLK	1xNHS-LC-Biotin [K2]	P21926	CD9 antigen	CD9	14	561.964	3	1683.87	49.54	45226831	4.41357e+07	42135574	3.52	0	1.14466e-05	8.56029e-05	0.5369	1.95	0.0011	3.294e-05	2.577e-06
KAPVKSCTECVR	2xCarbamidomethyl [C7; C10]; 1xNHS-LC-Biotin [K5]	P16144	Integrin beta-4	ITGB4	6	591.965	3	1773.88	49.48	5.98035e+06	5.6594e+06	5.43103e+06	3.42	0	4.71879e-06	8.56029e-05	0.3129	-0.65	-0.00039	3.294e-05	9.568e-07
ALCPDHDSDSSGKDPR	1xCarbamidomethyl [C3]; 1xNHS-LC-Biotin [K13]	Q13433	Zinc transporter ZIP6	SLC39A6	8	699.311	3	2095.92	49.59	5.9118e+06	5.45397e+06	4.92133e+06	3.16	0	5.63017e-07	8.56029e-05	0.7532	0.12	8e-05	3.294e-05	8.908e-08
VTPQSDGSSSKVK	1xNHS-LC-Biotin [K11]	P34932	Heat shock 70 kDa protein 4	HSPA4	5	553.621	3	1658.84	49.42	1.15442e+06	1.09129e+06	1.09599e+06	2.71	0	1.42392e-05	8.56029e-05	0.1808	3.14	0.00174	3.294e-05	3.287e-06
KSAPSTGGVK	1xNHS-LC-Biotin [K1]	P84243	Histone H3.3	H3-3A	3	635.845	2	1270.68	49.43	329404	325317	292403	2.12	0	0.000289417	8.56029e-05	0.4245	0.42	0.00027	3.294e-05	9.78e-05
IKELNKK	1xNHS-LC-Biotin [K2]	Q04637	Eukaryotic translation initiation factor 4 gamma 1	EIF4G1	1	404.577	3	1211.72	49.36	188130	194093	215849	1.24	0	0.117174	0.00973397	0.0645	-1.62	-0.00065	0.0043	0.05566
KSSTPEEVK	1xNHS-LC-Biotin [K1]	P23528	Cofilin-1	CFL1	3	672.349	2	1343.69	49.57	2.30568e+06	2.03874e+06	2.02693e+06	3.04	0	6.03371e-05	8.56029e-05	0.5625	1.94	0.0013	3.294e-05	1.658e-05
QQGYAACQTTKK	1xCarbamidomethyl [C7]; 1xNHS-LC-Biotin [K11]	O94813	Slit homolog 2 protein	SLIT2	3	861.918	2	1722.83	49.32	231273	204563	246420	2.25	0	2.34006e-05	8.56029e-05	0.1378	-0.26	-0.00023	3.294e-05	5.711e-06
VEQHVVDGKER	1xNHS-LC-Biotin [K9]	Q9Y3I0	RNA-splicing ligase RtcB homolog	RTCB	1	545.617	3	1634.83	49.18	175008	168713	196249	1.77	0	0.0256574	0.00213425	0.3277	2.02	0.0011	0.0009246	0.01207
KVLGEKGK	1xNHS-LC-Biotin [K6]	P14618	Pyruvate kinase PKM	PKM	6	399.905	3	1197.7	49.07	2.41071e+06	2.05639e+06	2.15804e+06	1.86	0	0.000523749	0.000226521	0.1344	-0.76	-0.0003	8.268e-05	0.0001938
EKELETGPKASHGYGGK	1xNHS-LC-Biotin [K9]	Q14247	Src substrate cortactin	CTTN	3	532.518	4	2127.05	49.43	216085	194855	198277	2.94	0	0.000211446	8.56029e-05	0.3639	-0.98	-0.00052	3.294e-05	6.804e-05
KSCCSCCPVGCAK	5xCarbamidomethyl [C3; C4; C6; C7; C11]; 1xNHS-LC-Biotin [K1]	P80297	Metallothionein-1X	MT1X	6	956.887	2	1912.77	49.41	658173	736950	581656	3	0	2.73208e-09	8.56029e-05	0.7967	-0.05	-5e-05	3.294e-05	2.315e-10
GGGGGGKARPPGGGAAPCEPGCQCR	3xCarbamidomethyl [C18; C22; C24]; 1xNHS-LC-Biotin [K7]	Q9H461	Frizzled-8	FZD8	5	903.073	3	2707.21	49.36	1.96283e+06	2.26214e+06	2.0821e+06	6.61	0	2.66582e-13	8.56029e-05	0.8638	-1.18	-0.00107	3.294e-05	7.631e-15
LAKDSSADR	1xNHS-LC-Biotin [K3]	O95477	Phospholipid-transporting ATPase ABCA1	ABCA1	3	651.33	2	1301.65	49.57	454782	367104	388010	1.55	0	0.00158548	0.000226521	0.3097	0.18	0.00012	0.0001022	0.0006693
KQIESR	1xNHS-LC-Biotin [K1]	P30550	Gastrin-releasing peptide receptor	GRPR	1	550.3	2	1099.59	49.49	450445	444277	452226	2.01	0	0.0725451	0.00587088	0.2388	-0.16	-9e-05	0.002565	0.0348
YHEKGAEGPSSVR	1xNHS-LC-Biotin [K4]	P54760	Ephrin type-B receptor 4	EPHB4	12	585.955	3	1755.85	49.38	1.65153e+07	1.76165e+07	1.59536e+07	3.92	0	8.30581e-08	8.56029e-05	0.6505	0.84	0.00049	3.294e-05	1.046e-08
KWSSEKR	1xNHS-LC-Biotin [K6]	Q02218	2-oxoglutarate dehydrogenase, mitochondrial	OGDH	1	420.557	3	1259.66	49.14	312480	255035	301238	1.67	0	0.00626772	0.000733408	0.3473	0.04	2e-05	0.0002833	0.002909
KSAPATGGVK	1xNHS-LC-Biotin [K1]	Q5TEC6	Histone HIST2H3PS2	H3-2	3	627.849	2	1254.69	49.67	1.32122e+06	1.34484e+06	1.29606e+06	2.79	0	1.11722e-05	8.56029e-05	0.6487	1.85	0.00116	3.294e-05	2.499e-06
KGCPPDDIENPRGSKDIKK	1xCarbamidomethyl [C3]; 1xNHS-LC-Biotin [K15]	P05556	Integrin beta-1	ITGB1	4	624.071	4	2493.26	49.48	456857	628508	428360	3.41	0	5.61402e-05	8.56029e-05	0.1202	1.47	0.00091	3.294e-05	1.531e-05
AAVTPGKK	1xNHS-LC-Biotin [K7]	P19338	Nucleolin	NCL	2	555.82	2	1110.63	49.28	1.21143e+06	1.22092e+06	1.16991e+06	1.97	0	0.0437067	0.00320045	0.0964	-0.37	-0.0002	0.001464	0.0207
EEAAVDAQQQKR	1xNHS-LC-Biotin [K11]	Q15149	Plectin	PLEC	3	856.426	2	1711.84	49.41	329857	459627	367015	2.31	0	1.1799e-05	8.56029e-05	0.684	0.46	0.00039	3.294e-05	2.665e-06
NKKDELQSER	1xNHS-LC-Biotin [K]	Q9UQE7	Structural maintenance of chromosomes protein 3	SMC3	5	529.273	3	1585.8	49.33	695563	770736	715974	2.98	0.0449	0.000238576	8.56029e-05		2.61	0.00138	3.294e-05	7.835e-05
LMAKDAGGK	1xOxidation [M2]; 1xNHS-LC-Biotin [K4]	Q14517	Protocadherin Fat 1	FAT1	2	623.32	2	1245.63	49.4	425505	474446	421780	1.42	0	0.00186029	0.000285652	0.2746	0.06	4e-05	0.0001193	0.0007979
VAGIHKK	1xNHS-LC-Biotin [K6]	P26373	60S ribosomal protein L13	RPL13	1	364.551	3	1091.64	49.25	472244	402712	361816	1.26	0.0233	0.0466583	0.00358278		0.08	3e-05	0.001605	0.02214
VDHCPIKSR	1xCarbamidomethyl [C4]; 1xNHS-LC-Biotin [K7]	P26885	Peptidyl-prolyl cis-trans isomerase FKBP2	FKBP2	4	484.248	3	1450.73	49.76	420272	300074	418351	1.13	0	0.000470008	0.000173589	0.3186	-0.83	-0.0004	6.073e-05	0.000171
EEKYASSR	1xNHS-LC-Biotin [K3]	Q5T601	Adhesion G-protein coupled receptor F1	ADGRF1	2	654.818	2	1308.63	49.93	661530	646151	597412	1.88	0	0.0639045	0.00498437	0.484	2.44	0.0016	0.002197	0.03061
RGKLAPR	1xNHS-LC-Biotin [K3]	P35052	Glypican-1	GPC1	1	379.562	3	1136.67	49.93	2.57996e+06	2.71651e+06	2.95622e+06	2.02	0	0.00163643	0.000285652	0.5842	-0.54	-0.00021	0.0001193	0.0006914
VAENVADKNEEPSSNHIPHGKEQIKR	1xNHS-LC-Biotin [K]	Q6P4E1	Protein GOLM2	GOLM2	5	653.934	5	3265.64	49.41	534139	605542	452399	3.44	0	1.91624e-05	8.56029e-05	0.0174	0.82	0.00054	3.294e-05	4.581e-06
LSAKPAPPKPEPKPR	1xNHS-LC-Biotin [K]	Q15651	High mobility group nucleosome-binding domain-containing protein 3	HMGN3	4	488.785	4	1952.12	49.34	521641	409201	464463	2.51	0	4.97767e-05	8.56029e-05	0.1036	2.3	0.00112	3.294e-05	1.335e-05
AELNNEKK	1xNHS-LC-Biotin [K7]	P63010	AP-2 complex subunit beta	AP2B1	2	642.834	2	1284.66	49.76	199758	133563	168129	1.39	0	0.00754071	0.000854065	0.0576	-0.12	-8e-05	0.000385	0.003517
AHYLKK	1xNHS-LC-Biotin [K5]	Q53GQ0	Very-long-chain 3-oxoacyl-CoA reductase	HSD17B12	1	366.876	3	1098.61	49.31	398814	359609	350443	1.19	0	0.105502	0.00870832	0.0504	0.34	0.00012	0.00389	0.05026
AKKDDTDDEIAK	1xNHS-LC-Biotin [K3]	P27824	Calnexin	CANX	2	563.28	3	1687.82	49.7	561976	447352	442942	2.75	0	3.44104e-06	8.56029e-05	0.0509	2.85	0.0016	3.294e-05	6.732e-07
VPHKLNNPK	1xNHS-LC-Biotin [K4]	O75643	U5 small nuclear ribonucleoprotein 200 kDa helicase	SNRNP200	3	462.595	3	1385.77	49.89	343181	409560	401592	1.68	0	0.00911105	0.000901812	0.3333	-0.64	-0.0003	0.00042	0.004279
LKHISSSR	1xNHS-LC-Biotin [K2]	Q16787	Laminin subunit alpha-3	LAMA3	3	422.903	3	1266.7	49.89	916309	1.03218e+06	948917	2.2	0	0.0134548	0.00166677	0.3545	-2.24	-0.00095	0.0006714	0.006306
EDAMKTK	1xNHS-LC-Biotin [K5]	Q29980	MHC class I polypeptide-related sequence B	MICB	3	581.286	2	1161.56	49.8	604920	628009	608329	1.7	0	0.0270083	0.00224068	0.2412	0.54	0.00032	0.0009767	0.01277
AKSVLKK	1xNHS-LC-Biotin [K2]	P11166	Solute carrier family 2, facilitated glucose transporter member 1	SLC2A1	2	371.566	3	1112.69	49.39	324957	335776	372749	1.34	0	0.0615144	0.00473507	0.4104	-1.13	-0.00042	0.002113	0.02951
APGTPHSHTKPYVR	1xNHS-LC-Biotin [K10]	Q07020	60S ribosomal protein L18	RPL18	3	472.497	4	1886.97	49.96	1.16792e+06	1.43672e+06	1.36382e+06	1.66	0	3.10942e-05	8.56029e-05	0.1506	-2.16	-0.00102	3.294e-05	7.882e-06
KFKDPNAPK	1xNHS-LC-Biotin [K1]	P09429	High mobility group protein B1	HMGB1	1	461.92	3	1383.75	49.95	450537	328023	294350	2.17	0	0.00995051	0.00101307	0.1889	0.44	0.0002	0.0004555	0.004664
KVSYSHIQSK	1xNHS-LC-Biotin [K]	P27816	Microtubule-associated protein 4	MAP4	6	505.938	3	1515.8	49.98	1.69952e+06	1.65266e+06	1.556e+06	3.4	0	9.9709e-05	8.56029e-05	0.4206	0.45	0.00023	3.294e-05	2.92e-05
SGKKLEDGPK	1xNHS-LC-Biotin [K3]	P68104	Elongation factor 1-alpha 1	EEF1A1	3	466.588	3	1397.75	49.57	810037	604133	494523	1.98	0	0.000619811	0.000226521	0.2879	2.18	0.00102	8.268e-05	0.000236
KGPKVTVK	1xNHS-LC-Biotin [K4]	P23284	Peptidyl-prolyl cis-trans isomerase B	PPIB	4	399.246	3	1195.72	50.2	2.1131e+06	1.94165e+06	2370036	1.69	0	0.00809103	0.000901812	0.1834	0.72	0.00029	0.0004031	0.003785
EGVHGGGLNKK	1xNHS-LC-Biotin [K10]	P35080	Profilin-2	PFN2	2	478.922	3	1434.75	50.09	530149	572062	540330	2.09	0	0.0267782	0.00224068	0.1005	0.47	0.00022	0.0009767	0.01264
QVSDVQKR	1xNHS-LC-Biotin [K7]	Q13263	Transcription intermediary factor 1-beta	TRIM28	3	649.847	2	1298.69	50.04	346448	374225	250775	1.6	0	0.00135685	0.000226521	0.2375	-0.66	-0.00043	0.0001022	0.0005642
MVTSESKNVK	1xOxidation [M1]; 1xNHS-LC-Biotin [K7]	P02786	Transferrin receptor protein 1	TFRC	11	493.252	3	1477.74	49.75	1.81448e+07	1.80042e+07	1.75669e+07	3.21	0	3.93508e-05	8.56029e-05	0.1776	1.03	0.00051	3.294e-05	1.025e-05
HLIKAQR	1xNHS-LC-Biotin [K4]	Q15149	Plectin	PLEC	5	602.853	2	1204.7	49.58	1.18473e+06	943341	1.09939e+06	1.96	0	0.00123815	0.000226521	0.6173	0.32	0.00019	0.0001022	0.0005096
KVVKTVTTR	1xNHS-LC-Biotin [K4]	O60716	Catenin delta-1	CTNND1	3	457.611	3	1370.82	50.2	505722	459706	422869	2.22	0	0.00598867	0.000671557	0.2027	-0.5	-0.00023	0.0002631	0.00278
SLVEQHKR	1xNHS-LC-Biotin [K7]	Q14980	Nuclear mitotic apparatus protein 1	NUMA1	6	445.912	3	1335.72	49.66	646600	697152	610368	2.12	0	0.000435633	0.000173589	0.3632	1.5	0.00067	6.073e-05	0.000157
RNPGVKEGYK	1xNHS-LC-Biotin [K6]	P22234	Multifunctional protein ADE2	PAICS	3	496.267	3	1486.78	49.75	924629	796034	856384	2.74	0	0.00161583	0.000285652	0.2007	2.3	0.00114	0.0001022	0.0006831
AGYTEKQR	1xNHS-LC-Biotin [K6]	P29317	Ephrin type-A receptor 2	EPHA2	1	646.327	2	1291.65	49.96	256812	194987	239284	1.26	0	0.0736141	0.00597455	0.3175	0.68	0.00044	0.002582	0.03534
YAPTSKR	1xNHS-LC-Biotin [K6]	O95025	Semaphorin-3D	SEMA3D	1	581.308	2	1161.61	50.22	214351	201584	234225	1.3	0	0.0279485	0.00229243	0.1615	-0.19	-0.00011	0.0009767	0.0132
YIKSHYK	1xNHS-LC-Biotin [K3]	P07305	Histone H1.0	H1-0	3	639.34	2	1277.67	49.79	1.35921e+06	1.61908e+06	1.89174e+06	2.03	0	0.00661207	0.000733408	0.5616	1.43	0.00091	0.0003045	0.003095
KCPSVVR	1xCarbamidomethyl [C2]; 1xNHS-LC-Biotin [K1]	P54756	Ephrin type-A receptor 5	EPHA5	3	395.547	3	1184.63	49.82	741142	726183	778828	0.92	0	0.0026473	0.000285652	0.0978	-0.3	-0.00012	0.0001193	0.001165
QAKQESTEYR	1xNHS-LC-Biotin [K3]	P08670	Vimentin	VIM	4	789.883	2	1578.76	49.96	1.43488e+06	1.64342e+06	1.65624e+06	2.75	0	0.00023317	8.56029e-05	0.72	0.99	0.00078	3.294e-05	7.618e-05
KGTDVPK	1xNHS-LC-Biotin [K1]	P07355	Annexin A2	ANXA2	3	542.297	2	1083.59	49.97	1.63412e+06	1.57636e+06	1.54252e+06	1.77	0	0.0142525	0.00166677	0.2994	-0.3	-0.00016	0.0007221	0.006698
VHGPGIQSGTTNKPNK	1xNHS-LC-Biotin [K13]	P21333	Filamin-A	FLNA	3	658.679	3	1974.02	50.32	349596	343409	315934	2.28	0	0.000535217	0.000226521	0.1754	0.66	0.00044	8.268e-05	0.0001985
WKEEKGDR	1xNHS-LC-Biotin [K5]	P26640	Valine--tRNA ligase	VARS1	1	462.9	3	1386.68	49.83	166240	126095	179583	0.97	0	0.106201	0.00870832	0.1443	0.66	0.0003	0.003905	0.05063
KISSPTGSK	1xNHS-LC-Biotin [K1]	Q99623	Prohibitin-2	PHB2	3	622.339	2	1243.67	49.76	1.99165e+06	2047354	1.89605e+06	1.93	0	0.000344141	0.000173589	0.5648	-1.05	-0.00066	6.073e-05	0.0001193
DGPVRPQNAEEEKR	1xNHS-LC-Biotin [K13]	Q92504	Zinc transporter SLC39A7	SLC39A7	2	655.327	3	1963.97	49.97	546463	414041	389619	4.29	0	2.34734e-07	8.56029e-05	0.4476	1.18	0.00077	3.294e-05	3.341e-08
KMLQKR	1xNHS-LC-Biotin [K5]	Q12891	Hyaluronidase-2	HYAL2	4	381.555	3	1142.65	50.48	1.06344e+06	1.2557e+06	1.18887e+06	1.68	0	0.0837312	0.00678211	0.3929	-1.59	-0.00061	0.003032	0.04002
QELKQR	1xNHS-LC-Biotin [K4]	P13639	Elongation factor 2	EEF2	3	570.813	2	1140.62	50.06	3.39873e+06	3.52178e+06	3.20275e+06	1.84	0	0.104113	0.00870832	0.2609	-1	-0.00057	0.003879	0.04967
GKAEEQAVR	1xNHS-LC-Biotin [K2]	Q15149	Plectin	PLEC	4	663.845	2	1326.68	50.1	4.22377e+06	4.76005e+06	4.31174e+06	2.47	0	0.000218887	8.56029e-05	0.4291	-0.55	-0.00037	3.294e-05	7.078e-05
AGIKTHVEKEDGEAR	1xNHS-LC-Biotin [K4]	Q13573	SNW domain-containing protein 1	SNW1	2	495.506	4	1979	50.47	184975	252950	178880	2	0	0.000747578	0.000226521	0.385	0.43	0.00021	8.268e-05	0.0002921
VVEPKR	1xNHS-LC-Biotin [K5]	P51991	Heterogeneous nuclear ribonucleoprotein A3	HNRNPA3	2	533.808	2	1066.61	50.09	1.88263e+06	2.11508e+06	2.05123e+06	1.88	0	0.100034	0.00832781	0.2872	0	0	0.003718	0.04772
DLRPAGSKTR	1xNHS-LC-Biotin [K8]	Q9NZ01	Very-long-chain enoyl-CoA reductase	TECR	3	480.598	3	1439.78	50.5	821610	738240	899376	2.84	0	0.000651104	0.000226521	0.4331	0.1	5e-05	8.268e-05	0.0002495
TVKCVNR	1xCarbamidomethyl [C4]; 1xNHS-LC-Biotin [K3]	Q13641	Trophoblast glycoprotein	TPBG	2	608.319	2	1215.63	50.22	439481	5805735	5.25649e+06	1.98	0	0.030967	0.00233944	0.4495	-2.05	-0.00125	0.001101	0.01465
VTQKSYK	1xNHS-LC-Biotin [K4]	P05787	Keratin, type II cytoskeletal 8	KRT8	4	596.823	2	1192.64	49.93	2.04576e+06	1.88825e+06	1.90424e+06	1.53	0	0.0231592	0.0019129	0.268	-1.29	-0.00077	0.0008547	0.01088
VMTNKK	1xOxidation [M2]; 1xNHS-LC-Biotin [K5]	A6NFN3	RNA binding protein fox-1 homolog 3	RBFOX3	1	538.286	2	1075.56	50.09	367380	348080	344937	1.12	0	0.0673659	0.00524403	0.1518	0.52	0.00028	0.002346	0.03218
KINPENSK	1xNHS-LC-Biotin [K1]	Q9Y266	Nuclear migration protein nudC	NUDC	2	634.837	2	1268.67	50.54	301954	342847	317304	1.31	0	0.00141675	0.000226521	0.145	-0.18	-0.00012	0.0001022	0.0005917
TDPPKTHMTHHPISDHEATLR	1xNHS-LC-Biotin [K5]	P04439	HLA class I histocompatibility antigen, A alpha chain	HLA-A	49	920.782	3	2760.33	50.48	1.21376e+08	1.27547e+08	1.21389e+08	4.6	0	1.21023e-11	8.56029e-05	0.663	-0.95	-0.00087	3.294e-05	5.42e-13
KQTIGNSCK	1xCarbamidomethyl [C8]; 1xNHS-LC-Biotin [K1]	P55010	Eukaryotic translation initiation factor 5	EIF5	3	687.848	2	1374.69	50.59	225742	265265	290302	1.63	0	0.000301039	8.56029e-05	0.4908	1.58	0.00108	3.294e-05	0.0001021
CDPEKETVEVSVKSDDKHMHDHNHR	1xCarbamidomethyl [C1]; 1xNHS-LC-Biotin [K13]	Q9ULF5	Zinc transporter ZIP10	SLC39A10	3	674.51	5	3368.52	50.24	752974	783434	723384	4.89	0	1.085e-09	8.56029e-05	0.09	-0.41	-0.00028	3.294e-05	8.231e-11
ALKEPPRDR	1xNHS-LC-Biotin [K3]	P30050	60S ribosomal protein L12	RPL12	2	474.262	3	1420.77	50.69	343482	465858	461823	1.23	0	0.0849114	0.00688515	0.1057	-1.01	-0.00048	0.003064	0.04074
LGEQEAKR	1xNHS-LC-Biotin [K7]	P52294	Importin subunit alpha-5	KPNA1	1	635.334	2	1269.66	50.26	221298	272590	266060	1.13	0	0.0560552	0.00430805	0.1504	-1.09	-0.00069	0.001947	0.02668
AKVTGPR	1xNHS-LC-Biotin [K2]	P21333	Filamin-A	FLNA	2	534.306	2	1067.6	50.73	1.41789e+06	1540166	1.4127e+06	1.3	0	0.0363872	0.00295417	0.3	1.18	0.00063	0.001371	0.01723
AVTTPGKK	1xNHS-LC-Biotin [K7]	P19338	Nucleolin	NCL	3	570.826	2	1140.64	50.73	1.02141e+06	1.20113e+06	1.11434e+06	2	0	0.0462807	0.00353301	0.095	0.34	0.0002	0.001605	0.02211
IADREDEYKK	1xNHS-LC-Biotin [K9]	O75533	Splicing factor 3B subunit 1	SF3B1	2	535.937	3	1605.79	50.57	291065	373771	379233	1.41	0	0.113414	0.00928593	0.1206	1.15	0.00062	0.00414	0.05386
INSKHLR	1xNHS-LC-Biotin [K4]	P04114	Apolipoprotein B-100	APOB	5	603.841	2	1206.68	50.25	3.19408e+06	3.27101e+06	2.94146e+06	2.18	0	0.00651155	0.000733408	0.3119	-1.83	-0.0011	0.0002833	0.003038
AKMQASIEK	1xOxidation [M3]; 1xNHS-LC-Biotin [K2]	P06748	Nucleophosmin	NPM1	7	680.852	2	1360.7	50.33	453910	768261	860986	2.22	0	0.000179758	8.56029e-05	0.536	0.8	0.00055	3.294e-05	5.678e-05
QQCSFKGKDPQR	1xCarbamidomethyl [C3]; 1xNHS-LC-Biotin [K6]	Q9NPR2	Semaphorin-4B	SEMA4B	3	606.631	3	1817.88	50.85	2.2121e+06	1.83519e+06	1.93895e+06	2.93	0	0.000177676	8.56029e-05	0.1433	0.43	0.00026	3.294e-05	5.615e-05
KDVDSAYMNK	1xNHS-LC-Biotin [K1]	P12035	Keratin, type II cytoskeletal 3	KRT3	1	755.356	2	1509.71	50.84	346021	333541	281552	1.38	0	0.115657	0.00964032	0.4058	-1.63	-0.00123	0.004238	0.05472
KWQDEDGKK	1xNHS-LC-Biotin [K1]	P39023	60S ribosomal protein L3	RPL3	2	491.579	3	1472.72	50.18	721880	848352	749627	1.32	0	0.0601131	0.00463276	0.0985	0.68	0.00034	0.001991	0.02874
THVDSHGHNVFKER	1xNHS-LC-Biotin [K12]	P49736	DNA replication licensing factor MCM2	MCM2	3	501.25	4	2001.97	50.75	358672	396977	433580	1.84	0	0.000178714	8.56029e-05	0.2663	3.38	0.00169	3.294e-05	5.624e-05
ARVEKVESPAK	1xNHS-LC-Biotin [K5]	Q7KZF4	Staphylococcal nuclease domain-containing protein 1	SND1	3	518.289	3	1552.85	50.38	518881	603618	512004	2.57	0	0.00186029	0.000285652	0.5214	1.14	0.00059	0.0001193	0.0007961
LEKAAQTR	1xNHS-LC-Biotin [K3]	Q07954	Prolow-density lipoprotein receptor-related protein 1	LRP1	1	628.345	2	1255.68	50.47	217343	196865	229119	1.7	0	0.0032337	0.000424759	0.3	0.2	0.00012	0.0001633	0.001449
FSKQAAENEKK	1xNHS-LC-Biotin [K3]	Q9ULF5	Zinc transporter ZIP10	SLC39A10	2	540.279	3	1618.83	50.98	2.20037e+06	2.4279e+06	2.5029e+06	3.1	0	2.8161e-06	8.56029e-05	0.429	-1.21	-0.00065	3.294e-05	5.373e-07
LPSGNHMKESR	1xNHS-LC-Biotin [K8]	P43121	Cell surface glycoprotein MUC18	MCAM	6	797.894	2	1594.78	50.46	5.35325e+06	5.99402e+06	5.43616e+06	2.72	0	7.7218e-08	8.56029e-05	0.7132	-0.88	-0.0007	3.294e-05	9.637e-09
IKSSYK	1xNHS-LC-Biotin [K2]	P45880	Voltage-dependent anion-selective channel protein 2	VDAC2	1	532.794	2	1064.58	50.79	453027	294778	288935	1.73	0	0.0385919	0.00299125	0.4277	0.24	0.00013	0.001379	0.01824
KAKLGDSHDLQR	1xNHS-LC-Biotin [K3]	Q13813	Spectrin alpha chain, non-erythrocytic 1	SPTAN1	1	569.639	3	1706.9	50.57	394427	420751	454361	1.72	0	2.65711e-05	8.56029e-05	0.0988	0.61	0.00035	3.294e-05	6.615e-06
KLNEQSPTR	1xNHS-LC-Biotin [K1]	O75396	Vesicle-trafficking protein SEC22b	SEC22B	2	706.371	2	1411.74	50.97	498885	514306	470093	2.22	0	0.000149071	8.56029e-05	0.545	-1.64	-0.00116	3.294e-05	4.577e-05
TLKEQGR	1xNHS-LC-Biotin [K3]	P41252	Isoleucine--tRNA ligase, cytoplasmic	IARS1	4	585.819	2	1170.63	50.52	681703	584254	531261	1.87	0	0.00535083	0.000671557	0.4813	0.58	0.00034	0.0002631	0.00247
LQPECKK	1xCarbamidomethyl [C5]; 1xNHS-LC-Biotin [K6]	Q92896	Golgi apparatus protein 1	GLG1	2	621.323	2	1241.64	50.49	340814	350356	239354	1	0	0.0987018	0.00818017	0.13	0.97	0.00061	0.003667	0.04714
KLEQCNTELKK	1xCarbamidomethyl [C5]; 1xNHS-LC-Biotin [K1]	Q9UQE7	Structural maintenance of chromosomes protein 3	SMC3	2	577.303	3	1729.9	50.97	731021	588692	691003	2.47	0	0.00138215	0.000226521	0.4899	-1.51	-0.00087	0.0001022	0.0005767
YAPKAASAR	1xNHS-LC-Biotin [K4]	P55145	Mesencephalic astrocyte-derived neurotrophic factor	MANF	2	637.337	2	1273.67	50.98	422951	410705	582542	1.59	0	0.00394038	0.00055579	0.4151	-4.08	-0.0026	0.0002275	0.001797
AKEAAEQDVEK	1xNHS-LC-Biotin [K2]	P26373	60S ribosomal protein L13	RPL13	3	778.883	2	1556.76	51.07	298546	356070	318156	2.79	0	2.65015e-06	8.56029e-05	0.6631	-2.2	-0.00172	3.294e-05	5.018e-07
ISPKDR	1xNHS-LC-Biotin [K4]	P31689	DnaJ homolog subfamily A member 1	DNAJA1	3	527.789	2	1054.57	50.95	485511	523023	401145	1.68	0	0.0903696	0.00733033	0.1548	-0.44	-0.00023	0.003327	0.04328
EATNPPVIQEEKPKKK	1xNHS-LC-Biotin [K]	P30101	Protein disulfide-isomerase A3	PDIA3	5	544.55	4	2175.18	51.16	556104	530646	557361	3.15	0	5.22317e-05	8.56029e-05	0.0063	-2.27	-0.00124	3.294e-05	1.41e-05
EALNSCNKR	1xCarbamidomethyl [C6]; 1xNHS-LC-Biotin [K8]	P19338	Nucleolin	NCL	5	477.568	3	1430.69	50.89	1.47679e+06	1.5187e+06	1.4765e+06	1.15	0	0.0011588	0.000226521	0.313	0.08	4e-05	0.0001022	0.0004761
MKQEPVKPEEGR	1xNHS-LC-Biotin [K2]	P61586	Transforming protein RhoA	RHOA	2	589.636	3	1766.89	50.7	486676	441328	486454	3.39	0	2.63428e-09	8.56029e-05	0.6254	0.42	0.00024	3.294e-05	2.223e-10
CLKANAK	1xCarbamidomethyl [C1]; 1xNHS-LC-Biotin [K3]	P05556	Integrin beta-1	ITGB1	6	572.304	2	1143.6	50.91	42218460	36290712	37598000	1.67	0	0.0134548	0.00166677	0.2874	0.08	5e-05	0.0006908	0.006348
VAEIEHAEKEK	1xNHS-LC-Biotin [K9]	P78371	T-complex protein 1 subunit beta	CCT2	7	811.416	2	1621.83	50.99	3.02459e+06	3.54893e+06	4.64451e+06	2.88	0	2.76578e-07	8.56029e-05	0.0938	-0.73	-0.00059	3.294e-05	4.017e-08
VHFKNK	1xNHS-LC-Biotin [K4]	P12259	Coagulation factor V	F5	3	371.207	3	1111.61	50.68	422919	450102	535496	1	0	0.0522138	0.00412191	0.18	-0.42	-0.00016	0.001902	0.02501
CASKYGR	1xCarbamidomethyl [C1]; 1xNHS-LC-Biotin [K4]	Q9UBM7	7-dehydrocholesterol reductase	DHCR7	2	590.784	2	1180.56	51.23	333287	302253	321172	1.46	0	0.00511775	0.000671557	0.5205	0.13	8e-05	0.0002631	0.00236
VGTECGNQKVR	1xCarbamidomethyl [C5]; 1xNHS-LC-Biotin [K9]	P21333	Filamin-A	FLNA	5	793.892	2	1586.78	50.77	1.09406e+06	1.02035e+06	1.08629e+06	2.38	0	0.000139734	8.56029e-05	0.7227	-0.21	-0.00017	3.294e-05	4.253e-05
EKKDELCR	1xCarbamidomethyl [C7]; 1xNHS-LC-Biotin [K2]	P11388	DNA topoisomerase 2-alpha	TOP2A	2	472.905	3	1416.7	51.22	154125	211746	127657	1.21	0	0.0118972	0.00113699	0.2231	2.6	0.00123	0.0005141	0.005612
HALIKK	1xNHS-LC-Biotin [K]	Q12931	Heat shock protein 75 kDa, mitochondrial	TRAP1	2	524.822	2	1048.63	51.49	512673	354059	484643	1.76	0	0.0501717	0.00396426	0.0341	2.41	0.00126	0.001781	0.02383
KPAAATVTK	1xNHS-LC-Biotin [K1]	P16403	Histone H1.2	H1-2	3	613.353	2	1225.7	51.13	346474	371359	374079	1.9	0	4.03118e-05	8.56029e-05	0.6316	0.65	0.0004	3.294e-05	1.055e-05
EYTDKAHFSSKCR	1xCarbamidomethyl [C12]; 1xNHS-LC-Biotin [K11]	P25445	Tumor necrosis factor receptor superfamily member 6	FAS	3	656.643	3	1967.91	51.17	688662	704887	791605	2.36	0	1.19586e-06	8.56029e-05	0.5	1.39	0.00091	3.294e-05	2.064e-07
YYVGHKGK	1xNHS-LC-Biotin [K6]	P61326	Protein mago nashi homolog	MAGOH	6	430.894	3	1290.67	51.3	1.2517e+06	1.16219e+06	1.03927e+06	1.67	0	0.000270438	8.56029e-05	0.1138	1.39	0.0006	3.294e-05	9.015e-05
VQEKQHPVPPPAQNQNQVR	1xNHS-LC-Biotin [K4]	Q15942	Zyxin	ZYX	7	845.108	3	2533.31	51.43	964019	934936	915904	3.18	0	4.3622e-07	8.56029e-05	0.5723	-0.45	-0.00038	3.294e-05	6.677e-08
FHVEEEGKGKDASGNK	1xNHS-LC-Biotin [K]	P00558	Phosphoglycerate kinase 1	PGK1	8	691	3	2070.99	50.84	620140	934829	994354	1.84	0.0265	0.000943254	0.000226521		-2.18	-0.0015	0.0001022	0.0003779
LAATPKK	1xNHS-LC-Biotin [K6]	P07305	Histone H1.0	H1-0	2	534.317	2	1067.63	50.88	556100	787121	626573	1.87	0	0.0176775	0.00176338	0.1123	-1.05	-0.00056	0.0007746	0.008293
KAMEAVAAQGKAK	1xNHS-LC-Biotin [K11]	P18669	Phosphoglycerate mutase 1	PGAM1	2	547.966	3	1641.88	51.33	288122	278139	320473	1.82	0	0.0046857	0.000619103	0.0879	0.51	0.00028	0.0002475	0.002161
KPPLPKR	1xNHS-LC-Biotin [K6]	Q14118	Dystroglycan	DAG1	3	392.242	3	1174.71	51.12	523098	689155	742192	1.84	0	0.000905996	0.000226521	0.2826	-0.32	-0.00013	8.268e-05	0.0003629
FHTVSGSK	1xNHS-LC-Biotin [K8]	Q99729	Heterogeneous nuclear ribonucleoprotein A/B	HNRNPAB	5	401.206	3	1201.6	51.42	1.5271e+06	1.30749e+06	1.30192e+06	1.91	0	0.0474213	0.00358278	0.4764	1.04	0.00042	0.001621	0.0225
KMTTSTDHLK	1xNHS-LC-Biotin [K1]	P56199	Integrin alpha-1	ITGA1	12	750.881	2	1500.75	51.5	1.37006e+07	1.24695e+07	1.26808e+07	2.6	0	3.04746e-06	8.56029e-05	0.4423	0.01	0	3.294e-05	5.882e-07
SDTSQVKAAGR	1xNHS-LC-Biotin [K7]	P11717	Cation-independent mannose-6-phosphate receptor	IGF2R	1	729.876	2	1458.74	51.34	320827	264961	308879	1.91	0	0.000596598	0.000226521	0.1099	4.79	0.0035	8.268e-05	0.0002251
KYGGAKLNR	1xNHS-LC-Biotin [K6]	P08069	Insulin-like growth factor 1 receptor	IGF1R	2	449.253	3	1345.74	51.4	242927	233123	186845	1.76	0	0.00235948	0.000285652	0.4716	3.51	0.00158	0.0001193	0.001033
GVCVCGKCSCHK	4xCarbamidomethyl [C3; C5; C8; C10]; 1xNHS-LC-Biotin [K7]	P26012	Integrin beta-8	ITGB8	3	597.592	3	1790.76	51.08	738545	879504	666742	2.64	0	1.11046e-05	8.56029e-05	0.3485	-1.53	-0.00091	3.294e-05	2.494e-06
KQSEGLTK	1xNHS-LC-Biotin [K1]	P51572	B-cell receptor-associated protein 31	BCAP31	4	615.332	2	1229.66	51.52	2.02135e+06	1.56915e+06	1.58886e+06	2.48	0	0.00102328	0.000226521	0.4395	0.56	0.00035	0.0001022	0.0004139
VAKVTGGAASK	1xNHS-LC-Biotin [K3]	P42766	60S ribosomal protein L35	RPL35	3	664.373	2	1327.74	51.12	482516	524440	534186	2.32	0	1.87037e-05	8.56029e-05	0.5431	-1.87	-0.00124	3.294e-05	4.471e-06
LSAKPPAKVEAKPK	1xNHS-LC-Biotin [K12]	P05114	Non-histone chromosomal protein HMG-14	HMGN1	1	451.519	4	1803.06	51.51	297437	205282	354700	1.58	0	0.00214894	0.000285652	0.1646	-0.97	-0.00044	0.0001193	0.000934
KSGLSSR	1xNHS-LC-Biotin [K1]	P23229	Integrin alpha-6	ITGA6	2	537.293	2	1073.58	51.28	4.00214e+07	3.94299e+07	3.64836e+07	1.24	0	0.0825624	0.00668253	0.4274	1.64	0.00088	0.002965	0.03952
NDGIKTK	1xNHS-LC-Biotin [K5]	Q5T601	Adhesion G-protein coupled receptor F1	ADGRF1	3	557.801	2	1114.59	51.47	398935	403619	430883	1.84	0	0.0113284	0.00101307	0.3261	1.25	0.0007	0.0004747	0.005332
SSTPEEVKK	1xNHS-LC-Biotin [K8]	P23528	Cofilin-1	CFL1	3	672.348	2	1343.69	51.51	434784	382878	377689	1.64	0	0.0190609	0.00181487	0.1098	0.22	0.00014	0.0008268	0.008949
IDGPTGQKTK	1xNHS-LC-Biotin [K8]	Q14766	Latent-transforming growth factor beta-binding protein 1	LTBP1	3	692.368	2	1383.73	51.56	515698	380734	479380	2.45	0	9.3388e-05	8.56029e-05	0.1633	-0.48	-0.00033	3.294e-05	2.713e-05
CDCTPCGTEACDPHSGHCLCK	6xCarbamidomethyl [C1; C3; C6; C11; C18; C20]; 1xNHS-LC-Biotin [K21]	O15230	Laminin subunit alpha-5	LAMA5	1	716.024	4	2861.07	51.59	303528	321642	201292	1.52	0	0.00472007	0.000619103	1	2.22	0.00159	0.0002475	0.002167
IGGSTDTGKHIK	1xNHS-LC-Biotin [K9]	P46977	Dolichyl-diphosphooligosaccharide--protein glycosyltransferase subunit STT3A	STT3A	2	518.278	3	1552.82	51.61	360706	294109	387957	3.07	0	2.70577e-05	8.56029e-05	0.2085	2.06	0.00106	3.294e-05	6.732e-06
KVVVSPTKK	1xNHS-LC-Biotin [K8]	P19338	Nucleolin	NCL	4	662.905	2	1324.8	51.04	1.27258e+06	1.70208e+06	1.57083e+06	1.38	0	0.00257618	0.000285652	0.0725	-0.11	-7e-05	0.0001193	0.00113
NTKDSAYNTR	1xNHS-LC-Biotin [K3]	P56199	Integrin alpha-1	ITGA1	10	754.862	2	1508.72	51.53	19882697	2.14829e+07	2.03131e+07	2.35	0	8.48875e-05	8.56029e-05	0.6596	0.55	0.00042	3.294e-05	2.427e-05
TYVKGTQK	1xNHS-LC-Biotin [K4]	O95084	Serine protease 23	PRSS23	2	632.343	2	1263.68	51.59	293429	251379	333781	1.33	0	0.0256574	0.00213425	0.5338	2.44	0.00154	0.0009246	0.01209
KNHLEGKAAISNK	1xNHS-LC-Biotin [K7]	P22234	Multifunctional protein ADE2	PAICS	6	583.653	3	1748.95	51.28	2.60371e+06	2565487	2.63601e+06	4.3	0	2.15566e-06	8.56029e-05	0.3488	-1.49	-0.00087	3.294e-05	3.98e-07
SKLHIHR	1xNHS-LC-Biotin [K2]	Q56VL3	OCIA domain-containing protein 2	OCIAD2	5	410.57	3	1229.69	51.84	3.0924e+06	4.44242e+06	4.38249e+06	2.65	0	0.00190924	0.000285652	0.517	1.04	0.00043	0.0001193	0.0008198
RLGDKHATLQK	1xNHS-LC-Biotin [K5]	Q13263	Transcription intermediary factor 1-beta	TRIM28	2	402.228	4	1605.89	51.8	752407	908797	813179	2.36	0	0.0113284	0.00101307	0.411	0.65	0.00026	0.0004747	0.00535
RVKTNVPVK	1xNHS-LC-Biotin [K3]	Q9UKM9	RNA-binding protein Raly	RALY	3	460.612	3	1379.82	51.58	260389	189543	278905	2.05	0	0.0016893	0.000285652	0.3561	1.85	0.00085	0.0001193	0.0007175
KLHAVPAAK	1xNHS-LC-Biotin [K1]	P11362	Fibroblast growth factor receptor 1	FGFR1	1	425.254	3	1273.74	51.81	461025	478729	699989	2.16	0	0.00354254	0.000491293	0.4676	1.59	0.00067	0.0001854	0.001597
TKIISNRGENSCK	1xCarbamidomethyl [C12]; 1xNHS-LC-Biotin [K2]	P00533	Epidermal growth factor receptor	EGFR	6	923.47	2	1845.93	51.8	3.76891e+06	4.44759e+06	4.45576e+06	2.43	0	6.75144e-06	8.56029e-05	0.6584	1.1	0.00102	3.294e-05	1.427e-06
IDKEACR	1xCarbamidomethyl [C6]; 1xNHS-LC-Biotin [K3]	Q14019	Coactosin-like protein	COTL1	3	615.802	2	1230.6	51.47	1704547	1.6344e+06	1.65514e+06	2.69	0	0.00212065	0.000285652	0.5948	-0.6	-0.00037	0.0001193	0.000919
QLAEAHAQAKAQAER	1xNHS-LC-Biotin [K10]	Q15149	Plectin	PLEC	6	981.005	2	1961	51.6	8.71656e+06	8.36044e+06	8.64448e+06	3.64	0	7.81575e-09	8.56029e-05	0.6841	0.59	0.00058	3.294e-05	7.496e-10
AGSKGGNLR	1xNHS-LC-Biotin [K4]	Q96AG4	Leucine-rich repeat-containing protein 59	LRRC59	3	599.822	2	1198.64	51.33	1.01659e+06	967291	933801	2	0	0.000316599	0.000173589	0.505	0.88	0.00053	6.073e-05	0.0001084
KGAICTSK	1xCarbamidomethyl [C5]; 1xNHS-LC-Biotin [K1]	Q9HB63	Netrin-4	NTN4	3	602.315	2	1203.62	51.39	640185	638582	582398	1.85	0	0.00117277	0.000226521	0.5405	0.47	0.00028	0.0001022	0.0004826
ISVGKANKR	1xNHS-LC-Biotin [K5]	P11717	Cation-independent mannose-6-phosphate receptor	IGF2R	5	656.382	2	1311.76	51.31	1.64469e+06	1.63545e+06	1.57129e+06	1.18	0	0.00129197	0.000226521	0.1949	-0.45	-0.00029	0.0001022	0.0005338
DYGKESQAK	1xNHS-LC-Biotin [K4]	P25398	40S ribosomal protein S12	RPS12	2	682.831	2	1364.65	51.48	1.18037e+06	1.98818e+06	1.69266e+06	1.94	0	0.00184828	0.000285652	0.5361	1.77	0.00121	0.0001193	0.0007898
KYLNKDPR	1xNHS-LC-Biotin [K1]	Q6MZM0	Ferroxidase HEPHL1	HEPHL1	1	458.252	3	1372.74	51.83	880060	1.08944e+06	1.1929e+06	2.45	0	0.0763347	0.00606834	0.3673	0.88	0.0004	0.002644	0.03656
VLKAQAQSQK	1xNHS-LC-Biotin [K3]	P49207	60S ribosomal protein L34	RPL34	3	720.406	2	1439.8	51.41	373493	356361	336840	2.6	0	2.80575e-05	8.56029e-05	0.5192	1.21	0.00087	3.294e-05	7.036e-06
KTDPSGLSK	1xNHS-LC-Biotin [K]	Q13740	CD166 antigen	ALCAM	34	424.56	3	1271.67	55.79	5.45917e+08	5.49457e+08	5.33296e+08	3.09	0	0.000113627	8.56029e-05	0.4693	-0.27	-0.00012	3.294e-05	3.374e-05
QCGVVKMNKR	1xCarbamidomethyl [C2]; 1xNHS-LC-Biotin [K6]	Q01844	RNA-binding protein EWS	EWSR1	1	520.272	3	1558.8	51.68	1.21777e+06	1.00925e+06	1392295	1.81	0	0.0265502	0.00224068	0.1989	0.08	4e-05	0.0009422	0.01251
RKPGIGGR	1xNHS-LC-Biotin [K2]	Q8TCZ2	CD99 antigen-like protein 2	CD99L2	7	393.897	3	1179.68	52.07	2.40534e+07	2.67768e+07	25548188	2.9	0	0.000988046	0.000226521	0.4069	-0.39	-0.00015	0.0001022	0.0003996
VDIKDRK	1xNHS-LC-Biotin [K4]	P62826	GTP-binding nuclear protein Ran	RAN	3	404.897	3	1212.68	51.95	790582	1.01044e+06	948293	1.98	0	0.0399034	0.00299125	0.1869	-0.24	-0.0001	0.001379	0.01894
KDDGELPKSR	1xNHS-LC-Biotin [K8]	Q9Y6N7	Roundabout homolog 1	ROBO1	6	742.38	2	1483.76	51.38	8.22229e+06	5.01402e+06	1.17934e+07	3.25	0	1.15162e-05	8.56029e-05	0.5477	-2.52	-0.00187	3.294e-05	2.59e-06
NKHSCFTER	1xCarbamidomethyl [C5]; 1xNHS-LC-Biotin [K2]	Q13478	Interleukin-18 receptor 1	IL18R1	5	759.353	2	1517.7	51.92	1.29874e+06	1.54347e+06	1.60541e+06	1.49	0	0.000538124	0.000226521	0.4832	0.26	0.0002	8.268e-05	0.0001995
LVKHYTEHADGLCHK	1xCarbamidomethyl [C13]; 1xNHS-LC-Biotin [K3]	P07947	Tyrosine-protein kinase Yes	YES1	3	537.519	4	2147.05	51.61	268601	268830	417786	1.8	0	9.9709e-05	8.56029e-05	0.2778	1	0.00054	3.294e-05	2.919e-05
IINHSVDKK	1xNHS-LC-Biotin [K8]	Q14839	Chromodomain-helicase-DNA-binding protein 4	CHD4	6	464.926	3	1392.77	51.64	373285	252837	422458	2.14	0	0.000227879	8.56029e-05	0.0841	-1.82	-0.00085	3.294e-05	7.416e-05
LRPVNQNKTVK	1xNHS-LC-Biotin [K8]	P51114	Fragile X mental retardation syndrome-related protein 1	FXR1	2	545.983	3	1635.94	51.59	329699	261363	402839	2.39	0	0.00408389	0.00055579	0.2385	-0.42	-0.00023	0.0002275	0.001858
SVHELEKSK	1xNHS-LC-Biotin [K7]	P35579	Myosin-9	MYH9	6	698.368	2	1395.73	52.1	1.59297e+06	2.1106e+06	1.79762e+06	1.93	0	0.00108534	0.000226521	0.2332	-1.12	-0.00078	0.0001022	0.000443
YLKEEDANRK	1xNHS-LC-Biotin [K3]	Q8N3J6	Cell adhesion molecule 2	CADM2	3	535.608	3	1604.81	51.76	1.21669e+06	1177265	1.76723e+06	2.9	0	5.90738e-06	8.56029e-05	0.5069	-1.24	-0.00066	3.294e-05	1.229e-06
HLQHSIKEHLAK	1xNHS-LC-Biotin [K7]	O60242	Adhesion G protein-coupled receptor B3	ADGRB3	6	593.995	3	1779.97	52.2	4.46569e+06	4.152e+06	4.42276e+06	4.84	0	3.9575e-10	8.56029e-05	0.4628	0.78	0.00046	3.294e-05	2.666e-11
KLHVGK	1xNHS-LC-Biotin [K1]	P08476	Inhibin beta A chain	INHBA	2	340.872	3	1020.6	52.24	374192	288904	353555	1.16	0	0.00222156	0.000285652	0.0948	-0.49	-0.00017	0.0001193	0.0009636
ECTLTSNTKCKEEGSR	2xCarbamidomethyl [C2; C10]; 1xNHS-LC-Biotin [K9]	P25445	Tumor necrosis factor receptor superfamily member 6	FAS	3	747.007	3	2239.02	52.25	473949	493577	464552	3.5	0	1.38356e-06	8.56029e-05	0.1114	-3.38	-0.00252	3.294e-05	2.421e-07
VHFKQR	1xNHS-LC-Biotin [K4]	Q9UHD8	Septin-9	SEPTIN9	3	385.214	3	1153.63	51.83	643326	832027	779846	2.02	0	0.00676615	0.000793452	0.401	-0.81	-0.00031	0.0003248	0.003155
KLHAVPAAKTVK	1xNHS-LC-Biotin [K9]	P11362	Fibroblast growth factor receptor 1	FGFR1	6	534.657	3	1601.96	52.46	835046	838957	647514	2.61	0	8.43821e-05	8.56029e-05	0.3103	-0.31	-0.00017	3.294e-05	2.415e-05
IGKPHTVPCKVTGR	1xCarbamidomethyl [C9]; 1xNHS-LC-Biotin [K10]	P15880	40S ribosomal protein S2	RPS2	4	630.346	3	1889.02	52.37	1.58239e+06	1.43361e+06	1.18801e+06	4.22	0	8.10639e-07	8.56029e-05	0.6137	-1.38	-0.00087	3.294e-05	1.338e-07
EAKHIAEEADR	1xNHS-LC-Biotin [K3]	P67936	Tropomyosin alpha-4 chain	TPM4	3	536.599	3	1607.78	52.33	1.12728e+06	1.52192e+06	1.18836e+06	2.46	0	0.000408071	0.000173589	0.561	-1.1	-0.00059	6.073e-05	0.0001448
MVQEAEKYKAEDEKQR	1xNHS-LC-Biotin [K7]	P11142	Heat shock cognate 71 kDa protein	HSPA8	1	581.037	4	2321.13	52.38	405042	468982	379001	3.13	0	3.29863e-07	8.56029e-05	0.1342	-0.78	-0.00045	3.294e-05	4.88e-08
GSLGDSDGKHETVNQEEK	1xNHS-LC-Biotin [K9]	P98172	Ephrin-B1	EFNB1	35	757.017	3	2269.04	52.13	6.80582e+07	7.07618e+07	6.92467e+07	5.01	0	7.17845e-09	8.56029e-05	0.477	-1.8	-0.00136	3.294e-05	6.814e-10
HSIDKVTSR	1xNHS-LC-Biotin [K5]	Q8IXI2	Mitochondrial Rho GTPase 1	RHOT1	1	461.246	3	1381.73	52.32	300735	229624	202518	0.74	0	0.0785607	0.00632892	0.3243	-0.94	-0.00043	0.00278	0.03777
KHNLYR	1xNHS-LC-Biotin [K1]	Q96TA1	Protein Niban 2	NIBAN2	1	390.547	3	1169.62	52.38	535570	920083	524494	1.1	0	0.0861034	0.00703578	0.1545	2.11	0.00082	0.00313	0.04131
SCEDIQCTGGKK	2xCarbamidomethyl [C2; C7]; 1xNHS-LC-Biotin [K11]	P19883	Follistatin	FST	5	861.385	2	1721.77	52.48	854025	776487	727510	2.39	0	3.44104e-06	8.56029e-05	0.0586	-1.07	-0.00092	3.294e-05	6.717e-07
GLQEKDK	1xNHS-LC-Biotin [K5]	Q8IWU5	Extracellular sulfatase Sulf-2	SULF2	1	578.805	2	1156.6	51.99	436709	528491	456252	1.6	0	0.0673659	0.00524403	0.2188	-0.12	-7e-05	0.002346	0.03219
NEEATKHLECTK	1xCarbamidomethyl [C10]; 1xNHS-LC-Biotin [K6]	P51114	Fragile X mental retardation syndrome-related protein 1	FXR1	2	600.286	3	1798.85	52.37	467696	496437	457857	2.6	0	8.28836e-05	8.56029e-05	0.3731	-2.29	-0.00137	3.294e-05	2.369e-05
HVSLNKAK	1xNHS-LC-Biotin [K6]	P78527	DNA-dependent protein kinase catalytic subunit	PRKDC	3	618.35	2	1235.69	52.41	471916	719112	426455	1.22	0	0.025439	0.00213425	0.1557	-0.88	-0.00055	0.0009246	0.01203
GYFADHAKHK	1xNHS-LC-Biotin [K8]	Q86XX4	Extracellular matrix protein FRAS1	FRAS1	2	504.919	3	1512.74	52.05	271637	363978	357945	1.97	0	0.00275813	0.000285652	0.1421	1.35	0.00068	0.0001193	0.001223
YEGAKVK	1xNHS-LC-Biotin [K5]	Q14980	Nuclear mitotic apparatus protein 1	NUMA1	2	567.305	2	1133.6	52.49	317645	426317	302182	1.57	0	0.00697793	0.000793452	0.1465	-0.05	-3e-05	0.0003248	0.00326
ADDGCSPNKMK	1xCarbamidomethyl [C5]; 1xNHS-LC-Biotin [K9]	O95274	Ly6/PLAUR domain-containing protein 3	LYPD3	1	781.344	2	1561.68	52.53	225212	324738	356290	1.87	0	0.000245497	8.56029e-05	0.2246	-0.25	-0.0002	3.294e-05	8.094e-05
IHTADKPYK	1xNHS-LC-Biotin [K6]	Q6ZN08	Putative zinc finger protein 66	ZNF66	4	471.251	3	1411.74	52.58	831068	826870	597683	2.01	0	0.0216358	0.00185683	0.1144	-0.38	-0.00018	0.0008372	0.0102
TGVVSSKR	1xNHS-LC-Biotin [K7]	Q14517	Protocadherin Fat 1	FAT1	3	586.825	2	1172.65	52.69	2883757	2417567	2340832	1.88	0	0.00841611	0.000901812	0.3617	-1.99	-0.00117	0.0004031	0.003948
FPHSAHQKYVR	1xNHS-LC-Biotin [K8]	P50914	60S ribosomal protein L14	RPL14	1	570.296	3	1708.87	52.06	207415	165521	184723	1.12	0	0.0947878	0.00767247	0.0268	0.02	1e-05	0.003439	0.04519
SGNIHATKTLDREER	1xNHS-LC-Biotin [K8]	P55287	Cadherin-11	CDH11	10	517.266	4	2066.04	52.37	3.18285e+07	3.04064e+07	2.86706e+07	4.93	0	2.79946e-08	8.56029e-05	0.6531	-0.82	-0.00043	3.294e-05	3.103e-09
KEECPAVR	1xCarbamidomethyl [C4]; 1xNHS-LC-Biotin [K1]	P07237	Protein disulfide-isomerase	P4HB	5	664.328	2	1327.65	52.64	2.36124e+06	2.25871e+06	2138545	2.49	0	0.00118694	0.000226521	0.3976	-0.25	-0.00016	0.0001022	0.0004878
VNKEVER	1xNHS-LC-Biotin [K3]	A0A0B4J2D5	Glutamine amidotransferase-like class 1 domain-containing protein 3B, mitochondrial	GATD3B	2	606.824	2	1212.64	52.63	362393	362685	330775	1.05	0	0.00504267	0.000671557	0.1714	0.77	0.00047	0.0002631	0.00233
KLCEKVYSDCKK	2xCarbamidomethyl [C3; C10]; 1xNHS-LC-Biotin [K5]	O60353	Frizzled-6	FZD6	3	632.984	3	1896.94	52.71	447340	422296	357182	2.18	0	4.15459e-05	8.56029e-05	0.289	-0.58	-0.00037	3.294e-05	1.092e-05
VMTSKMK	1xOxidation [M]; 1xNHS-LC-Biotin [K5]	O75487	Glypican-4	GPC4	10	590.3	2	1179.59	47.67	8.43677e+06	9.29153e+06	8.57202e+06	1.08	0	0.0212718	0.00185683	0.287	-0.69	-0.0004	0.0008372	0.01005
TNYIGHKTK	1xNHS-LC-Biotin [K7]	P07996	Thrombospondin-1	THBS1	2	467.583	3	1400.74	52.76	279185	263252	258915	1.84	0	0.00107894	0.000226521	0.0761	-1.79	-0.00083	0.0001022	0.0004381
QHTLKHFEHVR	1xNHS-LC-Biotin [K5]	P05067	Amyloid-beta precursor protein	APP	13	590.978	3	1770.92	52.49	36778360	3.70975e+07	3.62284e+07	3.6	0	9.95586e-06	8.56029e-05	0.6278	-1.08	-0.00064	3.294e-05	2.196e-06
KRDNTNEIYSGK	1xNHS-LC-Biotin [K1]	P05556	Integrin beta-1	ITGB1	11	588.629	3	1763.87	52.57	3.10104e+07	2.96248e+07	2.78675e+07	4.39	0	1.72191e-07	8.56029e-05	0.6287	-0.65	-0.00038	3.294e-05	2.369e-08
DISENKR	1xNHS-LC-Biotin [K6]	P11142	Heat shock cognate 71 kDa protein	HSPA8	3	600.807	2	1200.6	52.7	7.28847e+06	7.2529e+06	7.01856e+06	1.72	0	0.0947878	0.00767247	0.1977	1.63	0.00098	0.003472	0.04537
AVPTGDASK	1xNHS-LC-Biotin [K9]	P21333	Filamin-A	FLNA	4	592.803	2	1184.6	52.63	1.66555e+06	1.54294e+06	1.45756e+06	1.58	0	0.0200486	0.00185683	0.4241	0.39	0.00023	0.0008372	0.009425
HKNPKTGIYEEK	1xNHS-LC-Biotin [K5]	P27824	Calnexin	CANX	3	594.979	3	1782.92	52.8	528977	424188	540680	2.73	0	0.000106447	8.56029e-05	0.2674	0.67	0.0004	3.294e-05	3.137e-05
KKDLTQTASSTAR	1xNHS-LC-Biotin [K2]	Q9NZM1	Myoferlin	MYOF	2	582.645	3	1745.92	52.52	1.01318e+06	804274	757593	1.05	0	0.00016373	8.56029e-05	0.0857	-0.68	-0.0004	3.294e-05	5.103e-05
CVVEDKNSK	1xCarbamidomethyl [C1]; 1xNHS-LC-Biotin [K6]	Q13449	Limbic system-associated membrane protein	LSAMP	1	709.343	2	1417.68	52.88	833340	681522	583381	2.1	0	0.0020518	0.000285652	0.1048	-2.22	-0.00157	0.0001193	0.0008872
KSNIHCNTIAPNAGSR	1xCarbamidomethyl [C6]; 1xNHS-LC-Biotin [K1]	P51659	Peroxisomal multifunctional enzyme type 2	HSD17B4	3	693.679	3	2079.02	52.96	930150	800537	861116	3.96	0	3.70166e-10	8.56029e-05	0.7449	-0.35	-0.00024	3.294e-05	2.48e-11
KLGSYEHR	1xNHS-LC-Biotin [K1]	P19823	Inter-alpha-trypsin inhibitor heavy chain H2	ITIH2	3	443.566	3	1328.68	52.98	737975	699839	646613	1.58	0	0.00119411	0.000226521	0.1519	4.58	0.00203	0.0001022	0.0004897
ALTQTGGPHVKAR	1xNHS-LC-Biotin [K11]	P21333	Filamin-A	FLNA	4	558.975	3	1674.91	53.01	958360	1.00039e+06	1.00247e+06	4.06	0	1.75358e-07	8.56029e-05	0.6305	-0.08	-4e-05	3.294e-05	2.416e-08
KYHNVGLSK	1xNHS-LC-Biotin [K]	Q14103	Heterogeneous nuclear ribonucleoprotein D0	HNRNPD	3	462.253	3	1384.74	52.79	2.80558e+06	2.06768e+06	1.9831e+06	3.5	0	0.000401439	0.000173589	0.6286	2.07	0.00096	6.073e-05	0.0001421
DGCGCCKVCAK	4xCarbamidomethyl [C3; C5; C6; C9]; 1xNHS-LC-Biotin [K7]	O00622	CCN family member 1	CCN1	12	827.336	2	1653.67	52.37	2.4621e+07	23741035	2.15576e+07	2.2	0	8.69388e-05	8.56029e-05	0.5409	-1.12	-0.00093	3.294e-05	2.505e-05
LGKEGTDR	1xNHS-LC-Biotin [K3]	Q969P0	Immunoglobulin superfamily member 8	IGSF8	3	607.814	2	1214.62	52.91	489268	390266	312481	1.44	0	0.000927072	0.000226521	0.3958	1.15	0.0007	0.0001022	0.0003716
ETGEHLVHVKK	1xNHS-LC-Biotin [K]	P21333	Filamin-A	FLNA	6	404.72	4	1615.86	52.62	885214	1.19901e+06	1.10099e+06	2.01	0.0383	0.000251167	8.56029e-05		-2.77	-0.00112	3.294e-05	8.303e-05
EAVEQQKVK	1xNHS-LC-Biotin [K7]	Q9P2E9	Ribosome-binding protein 1	RRBP1	2	699.378	2	1397.75	52.91	322687	288600	209522	1.9	0	0.00223642	0.000285652	0.1737	1.65	0.00115	0.0001193	0.0009706
KQPHGGQQKPSYGSGYQSHQGQQQSYNQSPYSNYGPPQGK	1xNHS-LC-Biotin [K]	Q12906	Interleukin enhancer-binding factor 3	ILF3	2	950.241	5	4747.18	53.11	139166	672904	715726	5.15	0	2.22214e-06	8.56029e-05	0.0563	-0.09	-9e-05	3.294e-05	4.11e-07
SKPKVVVTK	1xNHS-LC-Biotin [K4]	Q13332	Receptor-type tyrosine-protein phosphatase S	PTPRS	2	662.904	2	1324.8	52.46	370971	236364	413931	1.21	0	0.0522138	0.00412191	0.314	-1.14	-0.00076	0.001885	0.02489
WQQQDKAANK	1xNHS-LC-Biotin [K6]	P55899	IgG receptor FcRn large subunit p51	FCGRT	5	778.387	2	1555.77	52.9	2.05233e+06	2.02312e+06	1.7691e+06	2.14	0	3.05356e-05	8.56029e-05	0.2196	-0.83	-0.00064	3.294e-05	7.707e-06
RKWPEMKRPSSK	1xNHS-LC-Biotin [K7]	Q8IWU5	Extracellular sulfatase Sulf-2	SULF2	2	468.005	4	1869	53.01	1.0367e+06	943938	825753	2.66	0	0.00046243	0.000173589	0.1353	0.24	0.00011	6.073e-05	0.0001675
ANFDKESER	1xNHS-LC-Biotin [K5]	Q14974	Importin subunit beta-1	KPNB1	3	478.895	3	1434.67	53.11	773852	747497	676804	1.71	0	0.000808599	0.000226521	0.1813	1.52	0.00072	8.268e-05	0.0003185
LDQIHETKR	1xNHS-LC-Biotin [K8]	Q5HYI8	Rab-like protein 3	RABL3	2	493.598	3	1478.78	52.6	511728	217169	248252	1.69	0	0.0128077	0.00150608	0.2899	-0.01	0	0.0006321	0.006035
AAAKGNLK	1xNHS-LC-Biotin [K4]	O75832	26S proteasome non-ATPase regulatory subunit 10	PSMD10	3	556.318	2	1111.63	52.58	643627	489253	431566	1.92	0	0.000651104	0.000226521	0.3542	-0.53	-0.00029	8.268e-05	0.0002487
LKGAAVSK	1xNHS-LC-Biotin [K2]	Q10472	Polypeptide N-acetylgalactosaminyltransferase 1	GALNT1	3	556.828	2	1112.65	53.08	777857	546529	706230	2.19	0	0.000445202	0.000173589	0.274	-1.59	-0.00089	6.073e-05	0.0001606
KSHEAEVLK	1xNHS-LC-Biotin [K1]	P16949	Stathmin	STMN1	2	460.583	3	1379.74	53.14	438788	338582	386674	2.71	0	3.63816e-05	8.56029e-05	0.4576	-0.71	-0.00032	3.294e-05	9.383e-06
KLLSHGK	1xNHS-LC-Biotin [K1]	Q02878	60S ribosomal protein L6	RPL6	2	374.555	3	1121.65	52.94	448802	363670	368946	0.87	0.0225	0.00646194	0.000733408		0.47	0.00018	0.0002833	0.003022
LVKPTTEKK	1xNHS-LC-Biotin [K3]	A0AVT1	Ubiquitin-like modifier-activating enzyme 6	UBA6	3	461.607	3	1382.81	52.59	576628	522792	401025	1.57	0	0.012703	0.00150608	0.1656	0.22	0.0001	0.0006321	0.005992
NYENHSSGGKALAQR	1xNHS-LC-Biotin [K10]	Q9UHN6	Cell surface hyaluronidase	CEMIP2	1	657.653	3	1970.95	53	1.11363e+06	970196	1.00184e+06	3.69	0	2.01137e-05	8.56029e-05	0.7263	-3.18	-0.00209	3.294e-05	4.846e-06
QVCKPR	1xCarbamidomethyl [C3]; 1xNHS-LC-Biotin [K4]	P07996	Thrombospondin-1	THBS1	2	563.797	2	1126.59	53.03	584274	539915	571978	1.36	0	0.0354772	0.00272538	0.1176	0.4	0.00022	0.001298	0.01685
ADGKISEQSDAK	1xNHS-LC-Biotin [K4]	P25705	ATP synthase subunit alpha, mitochondrial	ATP5F1A	4	794.388	2	1587.77	52.77	2.51746e+06	2.62759e+06	2.45714e+06	2.9	0	1.8036e-05	8.56029e-05	0.7207	0.41	0.00033	3.294e-05	4.281e-06
LIKHAVQER	1xNHS-LC-Biotin [K3]	Q15029	116 kDa U5 small nuclear ribonucleoprotein component	EFTUD2	1	478.275	3	1432.81	53.32	19207010	18864190	18310512	1.01	0	0.0757851	0.00606834	0.2376	0.11	5e-05	0.002628	0.03625
LKATQVSK	1xNHS-LC-Biotin [K2]	P06396	Gelsolin	GSN	3	607.353	2	1213.7	52.7	557968	494859	516166	2.12	0	0.000520921	0.000226521	0.4953	0.89	0.00054	8.268e-05	0.0001927
SPQEVKPGEKHYNMAK	1xNHS-LC-Biotin [K10]	P78536	Disintegrin and metalloproteinase domain-containing protein 17	ADAM17	5	728.033	3	2182.08	53.18	5.85887e+06	5.92872e+06	5.74287e+06	4.21	0	8.5615e-09	8.56029e-05	0.095	2.38	0.00173	3.294e-05	8.301e-10
ENVPAWEIFK	1xNHS-LC-Biotin [K10]	O60306	RNA helicase aquarius	AQR	1	393.704	4	1571.79	52.7	284144	296939	190395	1.65	0	0.0152246	0.00166677	0.1636	-0.01	-1e-05	0.0007221	0.00715
GVEPKTECER	1xCarbamidomethyl [C8]; 1xNHS-LC-Biotin [K5]	P02786	Transferrin receptor protein 1	TFRC	9	772.366	2	1543.72	52.98	26176340	2.66751e+07	25628390	1.98	0	4.23043e-05	8.56029e-05	0.5556	0.4	0.00031	3.294e-05	1.114e-05
VNPQGPGPEEKR	1xNHS-LC-Biotin [K11]	P35052	Glypican-1	GPC1	6	549.614	3	1646.83	53.21	5.62275e+06	5.36386e+06	5.34265e+06	4.13	0	1.63016e-06	8.56029e-05	0.6755	-1.99	-0.00109	3.294e-05	2.911e-07
VNELTKHR	1xNHS-LC-Biotin [K6]	Q9P2R3	Rabankyrin-5	ANKFY1	3	445.912	3	1335.72	53.23	419518	350691	372817	1.24	0	0.000768746	0.000226521	0.129	1	0.00044	8.268e-05	0.0003013
KKLENEVEQR	1xNHS-LC-Biotin [K2]	P12270	Nucleoprotein TPR	TPR	3	537.957	3	1611.85	53.49	176948	250888	149576	2.35	0	0.000196129	8.56029e-05	0.1021	3.2	0.00172	3.294e-05	6.256e-05
QQLETEKK	1xNHS-LC-Biotin [K7]	P15311	Ezrin	EZR	1	671.856	2	1342.7	53.25	475664	357564	390974	1.33	0	0.0147301	0.00166677	0.188	0.82	0.00055	0.0007221	0.006953
LGSPSGKTGTCR	1xCarbamidomethyl [C11]; 1xNHS-LC-Biotin [K7]	Q09666	Neuroblast differentiation-associated protein AHNAK	AHNAK	3	780.388	2	1559.77	52.86	383389	341243	430271	2.53	0	3.81529e-06	8.56029e-05	0.6285	0.6	0.00046	3.294e-05	7.536e-07
EKTACAINK	1xCarbamidomethyl [C5]; 1xNHS-LC-Biotin [K2]	Q52LJ0	Protein FAM98B	FAM98B	3	687.349	2	1373.69	53.18	734955	661006	621097	2.52	0	0.00046243	0.000173589	0.5278	-1.15	-0.00079	6.073e-05	0.0001673
SKGCGVVK	1xCarbamidomethyl [C4]; 1xNHS-LC-Biotin [K2]	P52272	Heterogeneous nuclear ribonucleoprotein M	HNRNPM	2	587.309	2	1173.61	53.27	1.21113e+06	1.31147e+06	1.48585e+06	2.03	0	0.00828435	0.000901812	0.2611	-0.49	-0.00029	0.0004031	0.00388
EDSQRPGAHLTVKK	1xNHS-LC-Biotin [K13]	P09651	Heterogeneous nuclear ribonucleoprotein A1	HNRNPA1	6	635.673	3	1905	52.84	4.26017e+06	3.73433e+06	3519238	2.98	0	3.16631e-05	8.56029e-05	0.0268	1.04	0.00066	3.294e-05	8.053e-06
RVEHHGTEKSDAVCSSSLPAR	1xCarbamidomethyl [C14]; 1xNHS-LC-Biotin [K9]	Q9Y6Q6	Tumor necrosis factor receptor superfamily member 11A	TNFRSF11A	2	666.326	4	2662.28	52.84	451787	458956	319632	3.76	0	1.16715e-06	8.56029e-05	0.6676	-0.12	-8e-05	3.294e-05	2.001e-07
IKTELCKK	1xCarbamidomethyl [C6]; 1xNHS-LC-Biotin [K]	Q92896	Golgi apparatus protein 1	GLG1	3	453.59	3	1358.75	53.18	210328	600920	243857	1.65	0	0.00646194	0.000733408	0.3939	0.67	0.0003	0.0002833	0.003004
KIVHDYR	1xNHS-LC-Biotin [K1]	Q9H9B4	Sideroflexin-1	SFXN1	1	423.897	3	1269.68	52.88	208865	217526	202633	1.17	0	0.0195479	0.00181487	0.1966	-0.89	-0.00038	0.0008268	0.00917
ALKASAPAPGHH	1xNHS-LC-Biotin [K3]	P56378	ATP synthase subunit ATP5MPL, mitochondrial	ATP5MPL	3	499.266	3	1495.78	52.83	394717	460097	359904	1.34	0	0.000651104	0.000226521	0.1866	-0.06	-3e-05	8.268e-05	0.0002497
DKDTDKFK	1xNHS-LC-Biotin [K2]	Q15056	Eukaryotic translation initiation factor 4H	EIF4H	3	445.892	3	1335.66	53.34	640100	752559	797392	1.65	0	0.000948721	0.000226521	0.3576	-0.73	-0.00033	0.0001022	0.0003818
RNHKCDPEKETVEVSVK	1xCarbamidomethyl [C5]; 1xNHS-LC-Biotin [K4]	Q9ULF5	Zinc transporter ZIP10	SLC39A10	10	798.735	3	2394.19	52.97	5.27086e+06	5.53921e+06	5.36646e+06	4.2	0	2.69858e-12	8.56029e-05	0.4429	-0.34	-0.00027	3.294e-05	1.015e-13
KQLSTR	1xNHS-LC-Biotin [K1]	Q92896	Golgi apparatus protein 1	GLG1	2	536.302	2	1071.6	53.29	594956	466809	427992	1.92	0	0.094147	0.00762531	0.526	-0.31	-0.00017	0.003423	0.045
MIEKHGGYK	1xNHS-LC-Biotin [K4]	O95373	Importin-7	IPO7	3	467.905	3	1401.7	53.32	774808	780312	858257	2.14	0	0.000445202	0.000173589	0.3551	0.09	4e-05	6.073e-05	0.0001609
HRENKVFMR	1xOxidation [M8]; 1xNHS-LC-Biotin [K5]	O14786	Neuropilin-1	NRP1	7	524.603	3	1571.79	52.81	9372971	8842714	8.10698e+06	2.02	0	0.0019597	0.000285652	0.4307	1.26	0.00066	0.0001193	0.000845
KVSAQEVR	1xNHS-LC-Biotin [K1]	P15311	Ezrin	EZR	3	628.346	2	1255.68	52.99	770267	1.01296e+06	869985	2.09	0	0.00051253	0.000226521	0.2823	0.94	0.00059	8.268e-05	0.0001896
NDKEIKDVK	1xNHS-LC-Biotin [K6]	Q8N3J6	Cell adhesion molecule 2	CADM2	1	476.591	3	1427.76	53.32	273947	385945	336343	1.53	0	0.0909913	0.0073819	0.281	0.89	0.00042	0.003342	0.04365
RFHKTLR	1xNHS-LC-Biotin [K4]	P19367	Hexokinase-1	HK1	3	432.916	3	1296.74	53.37	1454906	1.36435e+06	1383869	1.65	0	0.010031	0.00101307	0.2667	-1.51	-0.00065	0.0004555	0.004711
LTDKHQSIEEAK	1xNHS-LC-Biotin [K4]	Q13464	Rho-associated protein kinase 1	ROCK1	3	579.966	3	1737.88	52.99	250421	291511	217080	1.56	0	0.00115188	0.000226521	0.1346	-0.66	-0.00039	0.0001022	0.0004709
NKYNTPK	1xNHS-LC-Biotin [K2]	P46777	60S ribosomal protein L5	RPL5	2	602.312	2	1203.62	53.4	235284	165143	148830	1.15	0	0.0780001	0.00628012	0.2522	-1.46	-0.00088	0.002677	0.03727
KLSAECAK	1xCarbamidomethyl [C6]; 1xNHS-LC-Biotin [K1]	P14735	Insulin-degrading enzyme	IDE	3	623.321	2	1245.63	53.48	1.76622e+06	1.97515e+06	2.04045e+06	1.9	0	0.00118694	0.000226521	0.4632	1.99	0.00124	0.0001022	0.0004889
DRQHTLKHFEHVR	1xNHS-LC-Biotin [K7]	P05067	Amyloid-beta precursor protein	APP	8	681.354	3	2042.05	53.47	3.84771e+06	4.59874e+06	4.3125e+06	3.39	0	1.25547e-07	8.56029e-05	0.6254	-1.19	-0.00081	3.294e-05	1.661e-08
SDEKAAVAGK	1xNHS-LC-Biotin [K4]	P36578	60S ribosomal protein L4	RPL4	3	657.84	2	1314.67	53.41	532860	583969	1.08003e+06	2.64	0	0.000795057	0.000226521	0.6098	-0.27	-0.00018	8.268e-05	0.0003129
SPQEVKPGEK	1xNHS-LC-Biotin [K6]	P78536	Disintegrin and metalloproteinase domain-containing protein 17	ADAM17	4	719.375	2	1437.74	53.22	2.00401e+06	1.94051e+06	1.795e+06	2.35	0	0.000121276	8.56029e-05	0.183	1.3	0.00094	3.294e-05	3.632e-05
ACHPCSPMCKGSR	3xCarbamidomethyl [C2; C5; C9]; 1xNHS-LC-Biotin [K10]	P04626	Receptor tyrosine-protein kinase erbB-2	ERBB2	6	629.603	3	1886.8	53.67	1.75059e+06	1.63961e+06	1.53918e+06	2.95	0	4.25598e-06	8.56029e-05	0.8339	0.1	6e-05	3.294e-05	8.547e-07
GKGEQIAR	1xNHS-LC-Biotin [K2]	P61026	Ras-related protein Rab-10	RAB10	3	599.325	2	1197.64	53.34	917879	1.12853e+06	1763877	2.58	0	0.00458431	0.000619103	0.5853	1.24	0.00074	0.0002475	0.002103
KGDSNSYNVR	1xNHS-LC-Biotin [K1]	P29317	Ephrin type-A receptor 2	EPHA2	9	739.858	2	1478.71	53.48	3.37806e+06	3.47614e+06	3.53287e+06	2.94	0	8.60663e-06	8.56029e-05	0.7211	1.66	0.00122	3.294e-05	1.875e-06
INSGAHKATLR	1xNHS-LC-Biotin [K7]	P04114	Apolipoprotein B-100	APOB	3	502.945	3	1506.82	53.49	389709	380999	294049	2.84	0	3.91141e-05	8.56029e-05	0.5493	0.22	0.00011	3.294e-05	1.015e-05
IQKHQEHILR	1xNHS-LC-Biotin [K3]	Q13263	Transcription intermediary factor 1-beta	TRIM28	8	547.642	3	1640.91	53.71	4.37273e+06	4.95773e+06	4.72554e+06	2.59	0	1.24025e-06	8.56029e-05	0.4595	3.14	0.00172	3.294e-05	2.15e-07
KKYYVK	1xNHS-LC-Biotin [K2]	O14786	Neuropilin-1	NRP1	1	389.891	3	1167.66	53.74	119868040	109090984	107846000	2.62	0	0.0412528	0.00320045	0.126	-0.9	-0.00035	0.001433	0.01956
KQHSLLKR	1xNHS-LC-Biotin [K7]	P62841	40S ribosomal protein S15	RPS15	6	674.898	2	1348.79	53.1	4.85668e+06	4.2389e+06	4.50067e+06	2.69	0	0.000297676	8.56029e-05	0.632	0.74	0.0005	3.294e-05	0.0001008
EYVEHTVKER	1xNHS-LC-Biotin [K8]	O75937	DnaJ homolog subfamily C member 8	DNAJC8	1	543.609	3	1628.81	53.25	527012	513580	568714	1.63	0	0.0019597	0.000285652	0.3497	1.99	0.00108	0.0001193	0.0008418
NQELQKR	1xNHS-LC-Biotin [K6]	Q8WXF1	Paraspeckle component 1	PSPC1	2	627.834	2	1254.66	53.6	232510	246060	224545	1.59	0	0.0462807	0.00353301	0.5849	-1.19	-0.00074	0.001605	0.02198
VLQEGKAR	1xNHS-LC-Biotin [K6]	P11717	Cation-independent mannose-6-phosphate receptor	IGF2R	8	620.349	2	1239.69	53.37	2.45774e+07	2.47153e+07	2.42879e+07	1.56	0	0.00252425	0.000285652	0.3397	1.72	0.00106	0.0001193	0.001106
ANLEKAK	1xNHS-LC-Biotin [K5]	P35579	Myosin-9	MYH9	1	556.811	2	1112.61	53.6	943166	1.00861e+06	1.07074e+06	1.45	0	0.0720148	0.00587088	0.0552	1.82	0.00101	0.002534	0.03445
LHGKPIR	1xNHS-LC-Biotin [K4]	P26599	Polypyrimidine tract-binding protein 1	PTBP1	3	387.231	3	1159.68	53.53	748091	1.02633e+06	785892	1.9	0	0.00372234	0.000491293	0.3895	0.1	4e-05	0.0002073	0.001682
MPGGPKPGGGPGLSTPGGHPKPPHR	1xNHS-LC-Biotin [K]	P23246	Splicing factor, proline- and glutamine-rich	SFPQ	14	678.104	4	2709.39	53.41	3.07783e+06	2.45523e+06	2.88031e+06	3.97	0	2.63456e-07	8.56029e-05	0.5894	2.18	0.00148	3.294e-05	3.807e-08
VCEPYTDHKGR	1xCarbamidomethyl [C2]; 1xNHS-LC-Biotin [K9]	Q3SXP7	Protein shisa-like-1	SHISAL1	1	567.602	3	1700.79	53.48	202993	265666	210925	1.2	0	0.000198416	8.56029e-05	0.3917	1.53	0.00087	3.294e-05	6.335e-05
IKELEQKK	1xNHS-LC-Biotin [K7]	O60925	Prefoldin subunit 1	PFDN1	2	452.264	3	1354.78	53.23	270737	216902	215730	1.28	0.0229	0.00697793	0.000793452		1.23	0.00056	0.0003248	0.003269
AAVAGKKPVVGK	1xNHS-LC-Biotin [K6]	P36578	60S ribosomal protein L4	RPL4	2	488.63	3	1463.88	53.24	792542	673670	716572	2.04	0	0.00281549	0.000359032	0.0588	-1.07	-0.00052	0.0001427	0.001245
KNPIAK	1xNHS-LC-Biotin [K1]	Q14126	Desmoglein-2	DSG2	5	505.296	2	1009.59	53.58	3.82985e+06	4.48418e+06	4374754	1.18	0	0.100705	0.00832781	0.5085	-0.67	-0.00034	0.003732	0.04791
KKGCPPDDIENPR	1xCarbamidomethyl [C4]; 1xNHS-LC-Biotin [K]	P05556	Integrin beta-1	ITGB1	21	622.306	3	1864.9	53.41	3.25404e+06	3.8983e+06	3.37178e+06	4.01	0.0384	3.29863e-07	8.56029e-05		-1.12	-0.0007	3.294e-05	4.877e-08
RNEKIAVHCTVR	1xCarbamidomethyl [C9]; 1xNHS-LC-Biotin [K4]	P62913	60S ribosomal protein L11	RPL11	6	607.991	3	1821.96	53.75	3.9729e+06	4.52571e+06	3997031	4.11	0	1.45255e-07	8.56029e-05	0.4453	1.11	0.00067	3.294e-05	1.958e-08
EIKSQQSEVTR	1xNHS-LC-Biotin [K3]	Q9H299	SH3 domain-binding glutamic acid-rich-like protein 3	SH3BGRL3	5	822.423	2	1643.84	53.66	362779	836806	699243	1.8	0	9.0107e-05	8.56029e-05	0.4778	-1.59	-0.00131	3.294e-05	2.6e-05
QKIVKPVK	1xNHS-LC-Biotin [K2]	P83731	60S ribosomal protein L24	RPL24	2	426.937	3	1278.8	53.69	551634	690412	703400	1.25	0	0.0256574	0.00213425	0.216	-0.98	-0.00042	0.0009246	0.01207
KKPKEPQPEVAAAEEEK	1xNHS-LC-Biotin [K]	O15427	Monocarboxylate transporter 4	SLC16A3	10	749.726	3	2247.17	48.46	1.40533e+06	1.50795e+06	1.44021e+06	3.78	0	1.50647e-07	8.56029e-05	0.0529	-1.93	-0.00144	3.294e-05	2.036e-08
LVKAER	1xNHS-LC-Biotin [K3]	P40227	T-complex protein 1 subunit zeta	CCT6A	3	527.807	2	1054.61	53.4	428473	472809	409230	1.7	0	0.0849114	0.00688515	0.2471	-0.13	-7e-05	0.003064	0.04071
INQQKLK	1xNHS-LC-Biotin [K5]	Q9H4L7	SWI/SNF-related matrix-associated actin-dependent regulator of chromatin subfamily A containing DEAD/H box 1	SMARCAD1	3	605.852	2	1210.7	53.83	767828	559132	510464	1.95	0	0.0643907	0.00498437	0.0718	-1.15	-0.00069	0.002228	0.03074
YISSNVCGPHGKCK	2xCarbamidomethyl [C7; C13]; 1xNHS-LC-Biotin [K12]	P78504	Protein jagged-1	JAG1	8	973.456	2	1945.91	53.49	1.12454e+07	1.24519e+07	11421290	3.69	0	9.5509e-09	8.56029e-05	0.0542	-2.06	-0.00201	3.294e-05	9.377e-10
KLMEECKR	1xCarbamidomethyl [C6]; 1xNHS-LC-Biotin [K]	Q9P0L0	Vesicle-associated membrane protein-associated protein A	VAPA	7	478.242	3	1432.71	52.18	1.736e+06	1.97502e+06	1.74826e+06	2.02	0	0.000145608	8.56029e-05	0.4554	-0.05	-2e-05	3.294e-05	4.47e-05
HYTEAIKR	1xNHS-LC-Biotin [K7]	P31948	Stress-induced-phosphoprotein 1	STIP1	3	452.908	3	1356.71	53.42	334030	400703	316987	1.69	0	0.00771934	0.000854065	0.3609	0.8	0.00036	0.000385	0.003623
GKTIDCK	1xCarbamidomethyl [C6]; 1xNHS-LC-Biotin [K2]	Q9H078	Caseinolytic peptidase B protein homolog	CLPB	3	580.793	2	1160.58	53.49	358410	457469	362303	1.76	0	0.0796901	0.00642977	0.483	-0.56	-0.00032	0.002831	0.03819
DKAKEEELR	1xNHS-LC-Biotin [K]	Q07666	KH domain-containing, RNA-binding, signal transduction-associated protein 1	KHDRBS1	3	486.253	3	1456.75	56.39	2.05069e+06	2.08734e+06	2.15827e+06	1.76	0	0.0024076	0.000285652	0.2841	-0.75	-0.00037	0.0001193	0.001049
AKKPALVAK	1xNHS-LC-Biotin [K]	P29692	Elongation factor 1-delta	EEF1D	5	422.265	3	1264.78	53.84	1.92962e+06	2.62897e+06	1.80388e+06	1.46	0	0.000311333	0.000173589	0.1164	-1.58	-0.00067	6.073e-05	0.0001062
HSLSGRPLKVK	1xNHS-LC-Biotin [K9]	P52272	Heterogeneous nuclear ribonucleoprotein M	HNRNPM	2	520.973	3	1560.9	53.48	633025	747203	507321	1.6	0	0.0154783	0.00166677	0.1625	-0.03	-2e-05	0.0007221	0.007295
GLGKGGAK	1xNHS-LC-Biotin [K4]	P62805	Histone H4	H4C2	6	513.792	2	1026.58	53.31	24413044	23463982	22440764	1.53	0	0.0123943	0.00132214	0.4444	0.08	4e-05	0.0005733	0.005831
TQEKEQIK	1xNHS-LC-Biotin [K4]	P05787	Keratin, type II cytoskeletal 8	KRT8	3	671.854	2	1342.7	54.01	893457	1.13712e+06	847432	2.82	0	0.0027393	0.000285652	0.5248	-2.64	-0.00178	0.0001193	0.001207
KPLKPCCACPETK	3xCarbamidomethyl [C6; C7; C9]; 1xNHS-LC-Biotin [K4]	Q14061	Cytochrome c oxidase copper chaperone	COX17	4	643.312	3	1927.93	54.09	1.79198e+06	1.59925e+06	1340498	3.38	0	3.1224e-06	8.56029e-05	0.213	-2.54	-0.00163	3.294e-05	6.015e-07
EKPYDSK	1xNHS-LC-Biotin [K2]	P16422	Epithelial cell adhesion molecule	EPCAM	3	603.297	2	1205.59	53.81	2.78193e+06	2.31861e+06	2.14103e+06	1.23	0	0.0668632	0.00524403	0.3984	-0.23	-0.00014	0.002315	0.03197
NSPCCKNCQFETAQKK	3xCarbamidomethyl [C4; C5; C8]; 1xNHS-LC-Biotin [K6]	P78536	Disintegrin and metalloproteinase domain-containing protein 17	ADAM17	1	780.35	3	2339.04	53.66	434666	517771	394728	3.18	0	2.86788e-06	8.56029e-05	0.6635	-1.47	-0.00115	3.294e-05	5.485e-07
KCEGLK	1xCarbamidomethyl [C2]; 1xNHS-LC-Biotin [K1]	P18084	Integrin beta-5	ITGB5	2	537.278	2	1073.55	53.69	2941876	2799411	2.86357e+06	2.06	0	0.105502	0.00870832	0.2524	-0.06	-3e-05	0.00389	0.05034
LDIKHNRPR	1xNHS-LC-Biotin [K4]	P21860	Receptor tyrosine-protein kinase erbB-3	ERBB3	4	372.712	4	1487.83	53.65	6.82712e+06	7.36728e+06	6.98699e+06	2.03	0	0.0277104	0.00224068	0.1379	-1.07	-0.0004	0.0009767	0.01313
KKQLTDNLKEK	1xNHS-LC-Biotin [K2]	Q6YHK3	CD109 antigen	CD109	4	421.742	4	1683.95	54.17	6140752	5.84349e+06	4.99044e+06	2.85	0	0.00045006	0.000173589	0.0877	0.06	3e-05	6.073e-05	0.000163
KMTLDR	1xOxidation [M2]; 1xNHS-LC-Biotin [K1]	P01130	Low-density lipoprotein receptor	LDLR	1	559.789	2	1118.57	53.93	2.15774e+06	2.43195e+06	2.14801e+06	1.19	0	0.0849114	0.00688515	0.0756	0.53	0.0003	0.003064	0.04069
LSKHCSQVDSVR	1xCarbamidomethyl [C5]; 1xNHS-LC-Biotin [K3]	Q14247	Src substrate cortactin	CTTN	2	585.628	3	1754.87	53.72	859316	764171	809957	2.95	0	3.74964e-05	8.56029e-05	0.5593	0.84	0.00049	3.294e-05	9.713e-06
IAGQVAAANKK	1xNHS-LC-Biotin [K]	P39019	40S ribosomal protein S19	RPS19	7	705.398	2	1409.79	54.03	1.94164e+06	1.93082e+06	1.84439e+06	3.08	0.0191	3.40437e-05	8.56029e-05		-3.78	-0.00267	3.294e-05	8.715e-06
KTVGHQFR	1xNHS-LC-Biotin [K1]	Q9Y4I1	Unconventional myosin-Va	MYO5A	1	437.904	3	1311.7	53.71	331649	289893	298968	1.22	0	0.000488164	0.000173589	0.3033	-0.74	-0.00032	6.073e-05	0.0001786
SDLGQKR	1xNHS-LC-Biotin [K6]	Q6PJF5	Inactive rhomboid protein 2	RHBDF2	2	571.803	2	1142.6	54.25	1.99595e+06	2.46239e+06	2.04704e+06	1.77	0	0.0481943	0.0036344	0.4689	-0.5	-0.00029	0.001656	0.02291
RRLEEQAAQHKADIEER	1xNHS-LC-Biotin [K11]	Q15149	Plectin	PLEC	3	605.313	4	2418.23	53.95	588488	783737	697508	3.1	0	8.45136e-06	8.56029e-05	0.5968	-0.65	-0.00039	3.294e-05	1.828e-06
KLAPTCK	1xCarbamidomethyl [C6]; 1xNHS-LC-Biotin [K1]	Q96TA1	Protein Niban 2	NIBAN2	3	578.814	2	1156.62	54.29	424873	426148	385676	1.43	0	0.00617309	0.000733408	0.4196	-0.61	-0.00035	0.0002631	0.002877
IAKAVNEK	1xNHS-LC-Biotin [K3]	P06733	Alpha-enolase	ENO1	3	606.345	2	1211.68	54.24	1.58863e+06	1.6194e+06	1.57942e+06	3.09	0	0.000170567	8.56029e-05	0.6149	0.25	0.00015	3.294e-05	5.339e-05
KDQGELER	1xNHS-LC-Biotin [K1]	P35579	Myosin-9	MYH9	3	657.329	2	1313.65	54.3	489304	576022	532263	1.43	0	0.00139071	0.000226521	0.3077	-0.35	-0.00023	0.0001022	0.000582
ISGVNAKK	1xNHS-LC-Biotin [K7]	Q9H223	EH domain-containing protein 4	EHD4	3	578.331	2	1155.66	53.84	542968	490263	589494	1.67	0	0.00239143	0.000285652	0.0659	-0.15	-9e-05	0.0001193	0.001047
ESNVLHEKSK	1xNHS-LC-Biotin [K8]	Q9NX62	Golgi-resident adenosine 3',5'-bisphosphate 3'-phosphatase	BPNT2	2	503.929	3	1509.77	53.85	447129	309614	347507	2.16	0	0.000373832	0.000173589	0.1389	-0.15	-8e-05	6.073e-05	0.0001312
EESGKPGAHVTVK	1xNHS-LC-Biotin [K]	P22626	Heterogeneous nuclear ribonucleoproteins A2/B1	HNRNPA2B1	12	559.959	3	1677.86	54.15	3.84304e+06	4.17761e+06	3.71432e+06	2.56	0	1.98716e-05	8.56029e-05	0.5938	0.02	1e-05	3.294e-05	4.782e-06
VHFKNTR	1xNHS-LC-Biotin [K4]	P18621	60S ribosomal protein L17	RPL17	3	414.225	3	1240.66	54.35	827672	1.01722e+06	829667	1.47	0	0.00316677	0.000424759	0.3878	-1.12	-0.00046	0.0001633	0.001414
VEYAKSGR	1xNHS-LC-Biotin [K5]	P09874	Poly [ADP-ribose] polymerase 1	PARP1	2	624.824	2	1248.64	54.61	804745	417787	402329	1.64	0	0.000965346	0.000226521	0.3902	0.35	0.00022	0.0001022	0.0003888
EAMLKHR	1xNHS-LC-Biotin [K5]	O43707	Alpha-actinin-4	ACTN4	5	408.551	3	1223.64	54.28	1.3645e+06	1.18524e+06	1.0855e+06	1.8	0	0.00161583	0.000285652	0.2222	0.26	0.00011	0.0001022	0.0006815
KQAAVCQVK	1xCarbamidomethyl [C6]; 1xNHS-LC-Biotin [K1]	P11717	Cation-independent mannose-6-phosphate receptor	IGF2R	2	685.867	2	1370.73	54.27	635709	667984	573491	2.63	0	3.98284e-05	8.56029e-05	0.5513	-1.23	-0.00084	3.294e-05	1.039e-05
YTTKHLNDETTSK	1xNHS-LC-Biotin [K4]	Q9NUQ9	CYFIP-related Rac1 interactor B	CYRIB	1	626.308	3	1876.91	54.23	346937	359441	431976	1.86	0	3.77233e-05	8.56029e-05	0.5	-0.21	-0.00013	3.294e-05	9.777e-06
KTYSVPAHQER	1xNHS-LC-Biotin [K1]	P53701	Cytochrome c-type heme lyase	HCCS	2	552.285	3	1654.84	54.22	539769	448954	753462	1.96	0	6.16383e-06	8.56029e-05	0.3316	2.5	0.00138	3.294e-05	1.285e-06
AHPPELKK	1xNHS-LC-Biotin [K7]	P62308	Small nuclear ribonucleoprotein G	SNRPG	2	420.238	3	1258.7	54.36	350701	231422	195195	1.54	0	0.00242388	0.000285652	0.0519	0.88	0.00037	0.0001193	0.00106
VNIGQGSHPQKVK	1xNHS-LC-Biotin [K11]	O75369	Filamin-B	FLNB	3	577.65	3	1730.94	53.95	790770	847744	613253	2.75	0	1.02004e-05	8.56029e-05	0.0873	-1.35	-0.00078	3.294e-05	2.26e-06
ILKNCGQK	1xCarbamidomethyl [C5]; 1xNHS-LC-Biotin [K3]	P53621	Coatomer subunit alpha	COPA	3	650.35	2	1299.69	54.4	580660	467020	439208	2.08	0	0.000647543	0.000226521	0.5529	1.07	0.00069	8.268e-05	0.0002472
SLAGQSGQGKPR	1xNHS-LC-Biotin [K10]	P04920	Anion exchange protein 2	SLC4A2	11	762.901	2	1524.8	54.12	9.0671e+06	9.60236e+06	9.18013e+06	1.93	0	1.76411e-06	8.56029e-05	0.5181	-0.04	-3e-05	3.294e-05	3.18e-07
CGAGKICR	2xCarbamidomethyl [C1; C7]; 1xNHS-LC-Biotin [K5]	Q13443	Disintegrin and metalloproteinase domain-containing protein 9	ADAM9	4	630.805	2	1260.6	54.49	2.96293e+06	2.69255e+06	2.42026e+06	2.32	0	0.00108534	0.000226521	0.6121	1.17	0.00074	0.0001022	0.0004413
RPKPGGWNTGGSR	1xNHS-LC-Biotin [K3]	P04156	Major prion protein	PRNP	8	570.296	3	1708.87	54.38	7.07949e+06	8.58812e+06	8.27147e+06	3.07	0	1.36686e-06	8.56029e-05	0.6515	2.07	0.00118	3.294e-05	2.401e-07
NDKCGDTIK	1xCarbamidomethyl [C4]; 1xNHS-LC-Biotin [K3]	O14786	Neuropilin-1	NRP1	3	695.327	2	1389.65	54.08	6.94965e+06	8.02781e+06	6787358	3.21	0	0.000523749	0.000226521	0.6885	-2.15	-0.00149	8.268e-05	0.0001938
HIVKEFKR	1xNHS-LC-Biotin [K4]	P38646	Stress-70 protein, mitochondrial	HSPA9	2	465.936	3	1395.79	54.56	420284	405885	318380	2.15	0	0.00100548	0.000226521	0.2744	1.32	0.00061	0.0001022	0.0004067
KDEEVLKK	1xNHS-LC-Biotin [K]	O00148	ATP-dependent RNA helicase DDX39A	DDX39A	6	664.367	2	1327.73	54.01	2.8672e+06	3.23725e+06	2.92745e+06	1.83	0	0.000529451	0.000226521	0.0055	-1.73	-0.00115	8.268e-05	0.0001969
NPVYTPKHPK	1xNHS-LC-Biotin [K7]	P22413	Ectonucleotide pyrophosphatase/phosphodiesterase family member 1	ENPP1	9	760.406	2	1519.81	54.16	7.71926e+06	8.13365e+06	7.2468e+06	2.38	0	0.000205426	8.56029e-05	0.1933	-2.26	-0.00171	3.294e-05	6.607e-05
GCVVGTKK	1xCarbamidomethyl [C2]; 1xNHS-LC-Biotin [K7]	P39023	60S ribosomal protein L3	RPL3	3	594.32	2	1187.63	54.58	1760701	1.62673e+06	1.36712e+06	1.86	0	0.0768871	0.00606834	0.0591	3.89	0.00231	0.002644	0.03677
LGDKHATLQK	1xNHS-LC-Biotin [K4]	Q13263	Transcription intermediary factor 1-beta	TRIM28	4	483.934	3	1449.79	54.62	1.30511e+06	1.50245e+06	1.54149e+06	2.63	0	6.31534e-06	8.56029e-05	0.3954	0.47	0.00023	3.294e-05	1.329e-06
LVKEAASR	1xNHS-LC-Biotin [K3]	P47895	Aldehyde dehydrogenase family 1 member A3	ALDH1A3	3	606.844	2	1212.68	54.51	993524	871394	840366	2.67	0	0.00147976	0.000226521	0.5843	2.87	0.00174	0.0001022	0.0006198
AKLKPGAPLKPK	1xNHS-LC-Biotin [K2]	O75369	Filamin-B	FLNB	3	397.5	4	1586.98	54.7	432182	343452	347388	2.54	0	0.000294347	8.56029e-05	0.2323	-0.8	-0.00032	3.294e-05	9.945e-05
QLVKQDSK	1xNHS-LC-Biotin [K4]	Q9UKZ4	Teneurin-1	TENM1	3	642.853	2	1284.7	54.5	331473	210836	226355	1.63	0	0.00182453	0.000285652	0.4479	0.72	0.00046	0.0001193	0.0007802
ILKPVKK	1xNHS-LC-Biotin [K]	P19784	Casein kinase II subunit alpha'	CSNK2A2	3	388.922	3	1164.75	54.15	1011574	961912	904371	2.05	0	0.00374884	0.000491293	0.2829	-2.01	-0.00078	0.0002073	0.001699
KKSCPNPGEIR	1xCarbamidomethyl [C4]; 1xNHS-LC-Biotin [K2]	P08174	Complement decay-accelerating factor	CD55	20	812.917	2	1624.83	54.05	3.83275e+08	4.24469e+08	3.71677e+08	4.09	0	2.74902e-07	8.56029e-05	0.1222	-1.45	-0.00118	3.294e-05	3.997e-08
LVSQKPK	1xNHS-LC-Biotin [K5]	P14314	Glucosidase 2 subunit beta	PRKCSH	3	569.835	2	1138.67	54.21	1151038	1.24079e+06	1.08615e+06	2.02	0	0.010615	0.00101307	0.1584	-1.69	-0.00096	0.0004555	0.004994
KTVQVEQSK	1xNHS-LC-Biotin [K1]	Q16181	Septin-7	SEPTIN7	3	693.376	2	1385.75	54.57	401543	373668	373608	2.24	0	0.000107718	8.56029e-05	0.558	-0.94	-0.00065	3.294e-05	3.176e-05
SVKAPVTK	1xNHS-LC-Biotin [K3]	O00151	PDZ and LIM domain protein 1	PDLIM1	1	584.841	2	1168.68	54.69	359395	326515	367052	2.04	0	0.0159993	0.00171725	0.5245	-0.69	-0.0004	0.0007381	0.007499
KYKASYVR	1xNHS-LC-Biotin [K]	Q8IWU5	Extracellular sulfatase Sulf-2	SULF2	5	677.374	2	1353.73	54.6	1.88009e+06	1.11539e+06	861097	1.86	0	0.00229701	0.000285652	0.3871	4.03	0.00273	0.0001193	0.0009978
SESPKEPEQLRK	1xNHS-LC-Biotin [K5]	P09651	Heterogeneous nuclear ribonucleoprotein A1	HNRNPA1	3	589.642	3	1766.91	54.68	1.20288e+06	1098111	1.03946e+06	3.03	0	1.57849e-05	8.56029e-05	0.6469	0.17	0.0001	3.294e-05	3.695e-06
IYNKTQR	1xNHS-LC-Biotin [K4]	P11387	DNA topoisomerase 1	TOP1	1	631.339	2	1261.67	54.52	241509	226909	240802	1.32	0	0.0133446	0.00162843	0.1894	-0.85	-0.00054	0.0006714	0.006253
CIKPNDAK	1xCarbamidomethyl [C1]; 1xNHS-LC-Biotin [K3]	O00159	Unconventional myosin-Ic	MYO1C	4	642.826	2	1284.64	54.63	378101	339367	316229	1.36	0	0.00420294	0.00055579	0.5074	0.47	0.0003	0.0002275	0.001915
GKSGFNSK	1xNHS-LC-Biotin [K2]	P07910	Heterogeneous nuclear ribonucleoproteins C1/C2	HNRNPC	1	582.298	2	1163.59	54.57	730418	709102	642175	1.77	0	0.00796495	0.000854065	0.4294	0.44	0.00025	0.000385	0.003722
GHFDPAKCR	1xCarbamidomethyl [C8]; 1xNHS-LC-Biotin [K7]	Q08345	Epithelial discoidin domain-containing receptor 1	DDR1	7	713.839	2	1426.67	54.61	1.84617e+06	1.53194e+06	1.50795e+06	2.19	0	0.00126089	0.000226521	0.7854	-1.07	-0.00076	0.0001022	0.0005209
RPGAEATGKVNVK	1xNHS-LC-Biotin [K9]	P54760	Ephrin type-B receptor 4	EPHB4	3	555.975	3	1665.91	54.32	799926	791079	667035	3.18	0	3.93508e-05	8.56029e-05	0.2327	0.28	0.00016	3.294e-05	1.027e-05
ILIQHQKAK	1xNHS-LC-Biotin [K7]	O43670	BUB3-interacting and GLEBS motif-containing protein ZNF207	ZNF207	3	473.286	3	1417.83	54.61	472527	326874	263103	2.49	0	0.00186029	0.000285652	0.0763	5.47	0.00258	0.0001193	0.0007944
IKVEDGGTPQK	1xNHS-LC-Biotin [K2]	Q9HC56	Protocadherin-9	PCDH9	3	755.902	2	1510.79	54.77	464799	333530	372651	2.51	0	0.000205426	8.56029e-05	0.6653	1.78	0.00135	3.294e-05	6.595e-05
GATYGKPVHHGVNQLK	1xNHS-LC-Biotin [K6]	P61313	60S ribosomal protein L15	RPL15	8	512.026	4	2045.07	54.44	2.88315e+06	3.17042e+06	2.46968e+06	3.17	0	2.18201e-06	8.56029e-05	0.5931	3.14	0.0016	3.294e-05	4.026e-07
HGSCKLPGDCR	2xCarbamidomethyl [C4; C10]; 1xNHS-LC-Biotin [K5]	P78504	Protein jagged-1	JAG1	3	542.583	3	1625.73	54.73	37445532	34746520	32507956	2.66	0	0.0027393	0.000285652	0.797	0.29	0.00015	0.0001193	0.001209
CVKLDRPR	1xCarbamidomethyl [C1]; 1xNHS-LC-Biotin [K3]	P10644	cAMP-dependent protein kinase type I-alpha regulatory subunit	PRKAR1A	1	461.584	3	1382.74	54.93	493266	476101	449619	1.99	0	0.0780001	0.00628012	0.3719	-0.48	-0.00022	0.002712	0.03748
AAPDITGHKR	1xNHS-LC-Biotin [K9]	Q9Y639	Neuroplastin	NPTN	13	468.921	3	1404.74	54.26	6639146	7.05564e+06	6.47335e+06	3.28	0	1.42392e-05	8.56029e-05	0.6707	4.17	0.00195	3.294e-05	3.284e-06
KELQAAGK	1xNHS-LC-Biotin [K1]	P06744	Glucose-6-phosphate isomerase	GPI	3	592.329	2	1183.65	54.89	506775	359814	393511	2.16	0	0.000817775	0.000226521	0.3287	0.6	0.00036	8.268e-05	0.0003225
VKHFEAR	1xNHS-LC-Biotin [K2]	Q15392	Delta(24)-sterol reductase	DHCR24	3	409.223	3	1225.65	54.91	357457	371800	412937	1.54	0	0.0148522	0.00166677	0.5	1.98	0.00081	0.0007221	0.00701
LKAEATEAAR	1xNHS-LC-Biotin [K2]	Q15149	Plectin	PLEC	3	699.875	2	1398.74	54.92	524663	464251	477780	2.46	0	1.49468e-05	8.56029e-05	0.5366	1.92	0.00134	3.294e-05	3.459e-06
TKCAEPMR	1xCarbamidomethyl [C3]; 1xNHS-LC-Biotin [K2]	Q15262	Receptor-type tyrosine-protein phosphatase kappa	PTPRK	4	666.319	2	1331.63	55.03	3.49434e+06	3.2169e+06	2.99993e+06	2.5	0	0.00172198	0.000285652	0.544	2.67	0.00178	0.0001193	0.0007327
KGPVVAK	1xNHS-LC-Biotin [K1]	P49750	YLP motif-containing protein 1	YLPM1	2	519.313	2	1037.62	54.87	464964	406976	491419	2.01	0	0.00697793	0.000793452	0.4726	1.52	0.00079	0.0003248	0.003264
QSACNLEKK	1xCarbamidomethyl [C4]; 1xNHS-LC-Biotin [K8]	P35579	Myosin-9	MYH9	3	708.855	2	1416.7	54.63	579538	576560	490929	1.87	0	0.000403638	0.000173589	0.0642	3.59	0.00254	6.073e-05	0.0001432
NNLVKHVK	1xNHS-LC-Biotin [K5]	Q658Y4	Protein FAM91A1	FAM91A1	6	430.917	3	1290.74	54.56	1.04666e+06	1.02351e+06	1.09743e+06	2.36	0	0.000932429	0.000226521	0.161	1.13	0.00049	0.0001022	0.0003738
GNVFKNKR	1xNHS-LC-Biotin [K5]	P84098	60S ribosomal protein L19	RPL19	3	434.576	3	1301.71	54.97	232517	265920	223725	2.19	0	0.018432	0.00176338	0.1872	-0.36	-0.00016	0.0008112	0.008658
GRPCKIVEMSTSK	1xCarbamidomethyl [C4]; 1xOxidation [M9]; 1xNHS-LC-Biotin [K5]	P63241	Eukaryotic translation initiation factor 5A-1	EIF5A	2	616.647	3	1847.92	55.09	316285	339949	340547	2.03	0	8.38797e-05	8.56029e-05	0.4433	4.53	0.00279	3.294e-05	2.4e-05
SGFNSKSGQR	1xNHS-LC-Biotin [K6]	P07910	Heterogeneous nuclear ribonucleoproteins C1/C2	HNRNPC	3	703.847	2	1406.68	55.07	1.20449e+06	1.02937e+06	942311	2.15	0	0.0025072	0.000285652	0.5535	1.55	0.00109	0.0001193	0.001101
VLPTHDASKVK	1xNHS-LC-Biotin [K9]	P21333	Filamin-A	FLNA	6	511.955	3	1533.85	54.96	872395	768413	828400	2.02	0	0.000146467	8.56029e-05	0.104	2.12	0.00108	3.294e-05	4.496e-05
CGGIDKR	1xCarbamidomethyl [C1]; 1xNHS-LC-Biotin [K6]	Q05639	Elongation factor 1-alpha 2	EEF1A2	2	572.785	2	1144.56	54.99	357173	349023	366030	1.81	0	0.0286749	0.00229243	0.4807	2.75	0.00157	0.0009933	0.0136
KPVVGK	1xNHS-LC-Biotin [K1]	P36578	60S ribosomal protein L4	RPL4	1	483.795	2	966.58	55.1	251687	201363	221519	1.23	0	0.063421	0.0049459	0.2602	2.64	0.00128	0.002163	0.03028
FADCKAK	1xCarbamidomethyl [C4]; 1xNHS-LC-Biotin [K5]	P40189	Interleukin-6 receptor subunit beta	IL6ST	1	589.79	2	1178.57	55.07	524077	483402	452610	1.61	0	0.0470385	0.00358278	0.0932	3.42	0.00202	0.001621	0.02232
KEYNALHQR	1xNHS-LC-Biotin [K1]	O60271	C-Jun-amino-terminal kinase-interacting protein 4	SPAG9	2	499.927	3	1497.76	55.03	274347	213566	195180	2.16	0	0.000760198	0.000226521	0.5278	2.31	0.00115	8.268e-05	0.000298
KVTSEDLKR	1xNHS-LC-Biotin [K8]	Q9NPH3	Interleukin-1 receptor accessory protein	IL1RAP	1	472.262	3	1414.77	54.68	429764	283203	379813	1.7	0	0.053049	0.0041693	0.1765	0.42	0.0002	0.001918	0.02538
IKEAVR	1xNHS-LC-Biotin [K2]	P33176	Kinesin-1 heavy chain	KIF5B	4	527.809	2	1054.61	55.08	254481	228658	224628	1.46	0	0.0980411	0.00813274	0.0685	2.21	0.00117	0.003653	0.04681
KAGAEVVK	1xNHS-LC-Biotin [K1]	P54577	Tyrosine--tRNA ligase, cytoplasmic	YARS1	3	570.826	2	1140.64	55.28	724933	690010	590289	1.98	0	0.00249028	0.000285652	0.3232	0.18	0.0001	0.0001193	0.001091
NLPKADK	1xNHS-LC-Biotin [K4]	P05067	Amyloid-beta precursor protein	APP	1	562.811	2	1124.61	55.02	541574	541286	466655	1.02	0	0.106905	0.00880573		0.9	0.00051	0.003922	0.05086
GCPPDDIENPRGSKDIKK	1xCarbamidomethyl [C2]; 1xNHS-LC-Biotin [K14]	P05556	Integrin beta-1	ITGB1	2	592.048	4	2365.16	55.09	260740	281281	192733	2.17	0	0.0209143	0.00185683	0.1889	2.93	0.00173	0.0008372	0.009854
STPKEETVNDPEEAGHR	1xNHS-LC-Biotin [K4]	O00567	Nucleolar protein 56	NOP56	1	745.687	3	2235.03	55.16	158567	277512	238879	1.41	0	0.00692429	0.000793452	0.3546	5.28	0.00393	0.0003248	0.003227
VAETANEEEVKK	1xNHS-LC-Biotin [K11]	P61221	ATP-binding cassette sub-family E member 1	ABCE1	6	843.425	2	1685.84	54.79	432667	481310	374547	2.56	0	4.33422e-06	8.56029e-05	0.0586	1.01	0.00085	3.294e-05	8.667e-07
LKASYK	1xNHS-LC-Biotin [K2]	Q9Y277	Voltage-dependent anion-selective channel protein 3	VDAC3	2	524.796	2	1048.59	55.15	364271	402477	398996	1.79	0	0.0987018	0.00818017	0.2458	-0.24	-0.00013	0.003667	0.0471
IGKPHTVPCK	1xCarbamidomethyl [C9]; 1xNHS-LC-Biotin [K3]	P15880	40S ribosomal protein S2	RPS2	6	492.6	3	1475.79	55.31	776782	694279	724854	1.94	0	0.000133299	8.56029e-05	0.3247	-0.16	-8e-05	3.294e-05	4.052e-05
VVLKHLKK	1xNHS-LC-Biotin [K4]	P78527	DNA-dependent protein kinase catalytic subunit	PRKDC	2	435.281	3	1303.83	54.78	504969	426166	445140	1.19	0	0.0195479	0.00181487	0.1345	-0.13	-6e-05	0.0008268	0.00917
VLGKDGK	1xNHS-LC-Biotin [K4]	Q8NI27	THO complex subunit 2	THOC2	1	528.299	2	1055.59	54.66	1.65081e+06	1.38269e+06	1312345	1.29	0	0.0203902	0.00185683	0.2093	-1.6	-0.00085	0.0008372	0.009566
VKAHGKK	2xNHS-LC-Biotin [K2; K6]	P02042	Hemoglobin subunit delta	HBD	2	482.608	3	1445.81	54.95	521337	455753	483234	1.73	0	0.00305862	0.000424759	0.3757	-1.3	-0.00062	0.0001633	0.001365
KEMQPTHPIR	1xNHS-LC-Biotin [K1]	P63104	14-3-3 protein zeta/delta	YWHAZ	3	525.943	3	1575.81	55.29	759088	826451	952553	2.52	0	4.46626e-05	8.56029e-05	0.6032	0.83	0.00044	3.294e-05	1.178e-05
MEEVSGTKGR	1xNHS-LC-Biotin [K8]	P06213	Insulin receptor	INSR	4	478.237	3	1432.69	55.24	2.24647e+06	1.86802e+06	1.59377e+06	3.03	0	6.76233e-05	8.56029e-05	0.5644	1.96	0.00094	3.294e-05	1.877e-05
SGAALSKK	1xNHS-LC-Biotin [K7]	P09874	Poly [ADP-ribose] polymerase 1	PARP1	3	550.811	2	1100.61	55.38	339880	289298	379063	1.61	0	0.0466583	0.00358278	0.1366	1.9	0.00105	0.001621	0.02225
CLDDHKYK	1xCarbamidomethyl [C1]; 1xNHS-LC-Biotin [K6]	Q99460	26S proteasome non-ATPase regulatory subunit 1	PSMD1	3	473.225	3	1417.66	55.01	361581	298450	292438	1.37	0	0.0137908	0.00166677	0.2555	-0.35	-0.00016	0.0007097	0.006486
KAVAMSK	1xNHS-LC-Biotin [K1]	Q96PK6	RNA-binding protein 14	RBM14	3	537.296	2	1073.58	55.39	238199	230006	272486	1.44	0	0.0109654	0.00101307	0.3681	-0.16	-8e-05	0.0004555	0.005146
LETKAGHPPAVK	1xNHS-LC-Biotin [K4]	P51397	Death-associated protein 1	DAP	4	529.63	3	1586.87	54.9	845375	680137	751454	3.77	0	6.24274e-07	8.56029e-05	0.5464	1.4	0.00074	3.294e-05	9.985e-08
RRPQPYPYPSKK	1xNHS-LC-Biotin [K11]	Q9H3N1	Thioredoxin-related transmembrane protein 1	TMX1	4	619.338	3	1856	55.32	687645	520788	538248	1.88	0	0.00725319	0.000793452	0.0851	0.39	0.00024	0.000345	0.003382
LTQKHYGLHR	1xNHS-LC-Biotin [K4]	O60245	Protocadherin-7	PCDH7	5	531.29	3	1591.85	54.99	572066	645705	509508	2.36	0	0.00147056	0.000226521	0.5381	1.97	0.00105	0.0001022	0.0006169
KFHTVSGSKCEIK	1xCarbamidomethyl [C10]; 1xNHS-LC-Biotin [K9]	Q99729	Heterogeneous nuclear ribonucleoprotein A/B	HNRNPAB	2	620.657	3	1859.95	55.01	161794	204015	165911	1.53	0	0.0212718	0.00185683	0.1895	2.5	0.00155	0.0008372	0.009982
AGPLTKEKPK	1xNHS-LC-Biotin [K6]	P49023	Paxillin	PXN	1	469.94	3	1407.8	55.5	160136	109114	173836	1.13	0	0.0267782	0.00224068	0.115	2.01	0.00094	0.0009767	0.0127
KREDCSPADKPYIDEAR	1xCarbamidomethyl [C5]; 1xNHS-LC-Biotin [K]	Q96DG6	Carboxymethylenebutenolidase homolog	CMBL	7	797.048	3	2389.13	55.47	1.18559e+06	1.25514e+06	1004660	4.6	0	1.88576e-11	8.56029e-05	0.5739	0.86	0.00069	3.294e-05	8.905e-13
YHYQKVAVHR	1xNHS-LC-Biotin [K5]	O75326	Semaphorin-7A	SEMA7A	7	820.431	2	1639.85	55.46	5.86021e+06	5.94237e+06	5.9747e+06	3.19	0	3.27785e-06	8.56029e-05	0.7053	1.62	0.00133	3.294e-05	6.367e-07
EGEDLSKK	1xNHS-LC-Biotin [K7]	Q14126	Desmoglein-2	DSG2	3	622.814	2	1244.62	55.59	1.43045e+06	1.23984e+06	1.28556e+06	2.39	0	0.00143443	0.000226521	0.113	1.08	0.00067	0.0001022	0.0005996
SDLTTKK	1xNHS-LC-Biotin [K6]	Q9H0U4	Ras-related protein Rab-1B	RAB1B	1	566.308	2	1131.61	55.54	1.05238e+06	1.04435e+06	1.13674e+06	1.36	0.0073	0.0668632	0.00524403		0.52	0.00029	0.002346	0.03214
KVVCHFSGK	1xCarbamidomethyl [C4]; 1xNHS-LC-Biotin [K]	Q9NZV1	Cysteine-rich motor neuron 1 protein	CRIM1	9	467.578	3	1400.72	55.56	1.39258e+06	1.57341e+06	1.50658e+06	2.3	0	6.29268e-05	8.56029e-05	0.5957	1.73	0.00081	3.294e-05	1.733e-05
KVTAQDVR	1xNHS-LC-Biotin [K1]	P26038	Moesin	MSN	3	628.345	2	1255.68	55.52	1.23455e+06	1.24951e+06	1.25838e+06	2.52	0	0.00104145	0.000226521	0.3294	0.2	0.00012	0.0001022	0.000423
RQEALPLHQETKQESGSGK	1xNHS-LC-Biotin [K12]	Q86UP2	Kinectin	KTN1	4	616.319	4	2462.25	55.4	475477	357804	434027	2.93	0	0.000117739	8.56029e-05	0.4232	3.99	0.00246	3.294e-05	3.518e-05
IKDVDEK	1xNHS-LC-Biotin [K2]	Q92743	Serine protease HTRA1	HTRA1	3	593.313	2	1185.62	55.58	1.36094e+06	1.43459e+06	1.44437e+06	2.21	0	0.00228169	0.000285652	0.19	0.81	0.00048	0.0001193	0.0009919
LCHDKETYKLQR	1xCarbamidomethyl [C2]; 1xNHS-LC-Biotin [K9]	Q9Y287	Integral membrane protein 2B	ITM2B	6	643.996	3	1929.97	55.59	1.76791e+06	1.33368e+06	1.86102e+06	3.21	0	1.22532e-07	8.56029e-05	0.3832	3.94	0.00253	3.294e-05	1.615e-08
AKQQGDHSLKEHELLEQQKR	1xNHS-LC-Biotin [K10]	Q13435	Splicing factor 3B subunit 2	SF3B2	2	686.111	4	2741.42	55.52	174185	476415	363495	2.85	0	1.77111e-05	8.56029e-05	0.1263	3.08	0.00211	3.294e-05	4.192e-06
ASLEKAGK	1xNHS-LC-Biotin [K5]	P53985	Monocarboxylate transporter 1	SLC16A1	2	571.818	2	1142.62	55.63	877726	1.15991e+06	1.12784e+06	1.9	0	0.00388456	0.00055579	0.2684	4.52	0.00258	0.0002073	0.001766
KGDSSAEELK	1xNHS-LC-Biotin [K1]	P26373	60S ribosomal protein L13	RPL13	2	701.85	2	1402.69	55.61	536804	463541	479298	3.24	0	2.58654e-06	8.56029e-05	0.7068	3.25	0.00228	3.294e-05	4.884e-07
LSVVHEKK	1xNHS-LC-Biotin [K7]	P20810	Calpastatin	CAST	2	426.914	3	1278.72	55.67	175265	220527	262464	1.69	0	0.00245683	0.000285652	0.1716	2.44	0.00104	0.0001193	0.001078
AQHEDQVEQYKK	1xNHS-LC-Biotin [K]	P02545	Prelamin-A/C	LMNA	3	614.637	3	1841.89	55.73	547664	331281	572039	2.5	0	0.00617309	0.000733408	0.016	6.01	0.00369	0.0002631	0.002879
HIKLAK	1xNHS-LC-Biotin [K3]	O95477	Phospholipid-transporting ATPase ABCA1	ABCA1	8	350.216	3	1048.63	55.58	1.09383e+06	1.40005e+06	1.43987e+06	1.28	0	0.0328701	0.00250502	0.4922	0.78	0.00027	0.001153	0.01563
VLQHMKAVQADQERER	1xNHS-LC-Biotin [K6]	Q96AG4	Leucine-rich repeat-containing protein 59	LRRC59	1	570.047	4	2277.16	55.69	288108	281279	241424	2.98	0	3.14142e-06	8.56029e-05	0.4698	2.42	0.00138	3.294e-05	6.083e-07
HLNDETTSKQIK	1xNHS-LC-Biotin [K9]	Q9NUQ9	CYFIP-related Rac1 interactor B	CYRIB	3	584.971	3	1752.89	55.63	366494	457211	406363	2.88	0	0.00855021	0.000901812	0.1458	2.61	0.00153	0.0004031	0.004019
LKGPKLK	1xNHS-LC-Biotin [K5]	Q09666	Neuroblast differentiation-associated protein AHNAK	AHNAK	4	374.907	3	1122.71	55.66	2.30146e+06	3.16815e+06	3.78308e+06	2.06	0	0.0028349	0.000359032	0.2767	-0.02	-1e-05	0.0001427	0.001257
AVTKYTSSK	1xNHS-LC-Biotin [K4]	Q16778	Histone H2B type 2-E	H2BC21	7	662.354	2	1323.7	55.73	2.55954e+07	2.66869e+07	2.48107e+07	2.78	0	0.000623205	0.000226521	0.4964	3	0.00199	8.268e-05	0.000237
IHISKK	1xNHS-LC-Biotin [K5]	P27635	60S ribosomal protein L10	RPL10	2	355.547	3	1064.63	55.8	1.10528e+06	1.11299e+06	1.05634e+06	1.91	0	0.0190609	0.00181487	0.0785	-0.88	-0.00031	0.0008268	0.008974
VKLPSGSKK	1xNHS-LC-Biotin [K8]	P62917	60S ribosomal protein L8	RPL8	5	428.257	3	1282.76	55.78	4.51107e+06	4.79471e+06	2.76377e+06	1.47	0	0.0073097	0.000793452	0.1156	1.14	0.00049	0.000345	0.003412
LHQAMKGVGTR	1xNHS-LC-Biotin [K6]	P04083	Annexin A1	ANXA1	3	512.943	3	1536.81	55.33	390953	399795	374845	2.03	0	9.73636e-05	8.56029e-05	0.3054	0.61	0.00031	3.294e-05	2.843e-05
IKEIVKK	1xNHS-LC-Biotin [K6]	P07900	Heat shock protein HSP 90-alpha	HSP90AA1	3	399.586	3	1196.74	55.26	324823	256487	279184	1.45	0	0.092244	0.00747367	0.0345	-0.14	-6e-05	0.003373	0.0441
KLEAAEER	1xNHS-LC-Biotin [K1]	P16949	Stathmin	STMN1	2	642.832	2	1284.66	55.75	552525	551690	535304	1.85	0	0.00297506	0.000424759	0.4649	-3.75	-0.00241	0.0001633	0.001326
VGPTCADEKSPCQPNPCHGAAPCR	4xCarbamidomethyl [C5; C12; C17; C23]; 1xNHS-LC-Biotin [K9]	O00468	Agrin	AGRN	4	1002.44	3	3005.29	55.77	486232	554772	516856	3.25	0	2.19522e-10	8.56029e-05	0.7723	-0.57	-0.00057	3.294e-05	1.379e-11
IHHSGAKVVLSK	1xNHS-LC-Biotin [K7]	Q99832	T-complex protein 1 subunit eta	CCT7	3	404.484	4	1614.91	56	1.05001e+06	757626	466798	1.55	0	0.00106	0.000226521	0.071	-0.91	-0.00037	0.0001022	0.000431
TKEVVCTNCPTGTTGKR	2xCarbamidomethyl [C6; C9]; 1xNHS-LC-Biotin [K]	P11047	Laminin subunit gamma-1	LAMC1	5	750.036	3	2248.09	51.13	257015	578256	368374	2.87	0	7.91177e-07	8.56029e-05	0.6341	2.62	0.00196	3.294e-05	1.298e-07
KQVNKLIHAR	1xNHS-LC-Biotin [K5]	O15031	Plexin-B2	PLXNB2	1	515.972	3	1545.9	56	229514	295805	202946	1.89	0	0.000633512	0.000226521	0.2857	-1.8	-0.00093	8.268e-05	0.000241
FQKPKQLK	1xNHS-LC-Biotin [K5]	P35579	Myosin-9	MYH9	4	452.599	3	1355.79	55.86	1.90186e+06	1.984e+06	1.79956e+06	1.88	0	0.0714872	0.00577335	0.1862	-2.24	-0.00101	0.002534	0.03417
GVTECYECHPKPTQR	2xCarbamidomethyl [C5; C8]; 1xNHS-LC-Biotin [K11]	Q9UBT2	SUMO-activating enzyme subunit 2	UBA2	2	734.337	3	2200.99	55.71	553844	535631	754287	1.44	0	0.034882	0.00261265	0.4306	1.5	0.0011	0.001224	0.01653
KAATALK	1xNHS-LC-Biotin [K1]	Q15084	Protein disulfide-isomerase A6	PDIA6	1	521.308	2	1041.61	55.95	633492	404843	438352	2.3	0	0.0147301	0.00166677	0.4391	-3.43	-0.00178	0.0007221	0.006928
ADADTMKAMR	1xOxidation [M]; 1xNHS-LC-Biotin [K7]	P50281	Matrix metalloproteinase-14	MMP14	5	732.838	2	1464.66	55.61	685443	634018	651895	1.93	0	0.000226574	8.56029e-05	0.399	2.42	0.00178	3.294e-05	7.368e-05
ECPNPKPDKAPLQK	1xCarbamidomethyl [C2]; 1xNHS-LC-Biotin [K]	O75326	Semaphorin-7A	SEMA7A	13	981.001	2	1961	55.8	5.04962e+06	4.79231e+06	4.17574e+06	2.27	0	2.68945e-05	8.56029e-05	0.2731	-1.91	-0.00187	3.294e-05	6.693e-06
KLINTDKEK	1xNHS-LC-Biotin [K1]	P53992	Protein transport protein Sec24C	SEC24C	1	476.601	3	1427.79	55.96	234845	216596	258655	1.41	0	0.0101942	0.00101307	0.2979	-2.1	-0.001	0.0004555	0.004797
KTGQAPGYSYTAANKNK	1xNHS-LC-Biotin [K15]	P99999	Cytochrome c	CYCS	1	713.361	3	2138.07	55.88	520164	317854	299285	2.67	0	0.00045006	0.000173589	0.1199	-0.37	-0.00027	6.073e-05	0.0001627
TKTHYHAMHADCLQELR	1xCarbamidomethyl [C12]; 1xOxidation [M8]; 1xNHS-LC-Biotin [K2]	Q29983	MHC class I polypeptide-related sequence A	MICA	5	822.722	3	2466.15	55.65	1.60171e+06	2.27922e+06	2.10739e+06	4.07	0	8.15532e-09	8.56029e-05	0.7764	1.08	0.00088	3.294e-05	7.861e-10
FGGQHCEIDKSK	1xCarbamidomethyl [C6]; 1xNHS-LC-Biotin [K10]	P00749	Urokinase-type plasminogen activator	PLAU	3	582.276	3	1744.81	55.95	445793	553626	463123	2.7	0	0.000186145	8.56029e-05	0.0667	-1.15	-0.00067	3.294e-05	5.904e-05
STMKPVQK	1xNHS-LC-Biotin [K4]	P11021	Endoplasmic reticulum chaperone BiP	HSPA5	3	629.337	2	1257.67	56	1.55082e+06	1.70638e+06	1.42754e+06	1.66	0	0.0142525	0.00166677	0.4277	-2.04	-0.00128	0.0007221	0.006676
KATKYLK	1xNHS-LC-Biotin [K4]	P18621	60S ribosomal protein L17	RPL17	3	397.571	3	1190.7	55.59	346132	419312	436335	1.75	0	0.0223838	0.00185683	0.2971	2.08	0.00083	0.0008372	0.01053
KASDSELER	1xNHS-LC-Biotin [K1]	Q15149	Plectin	PLEC	3	687.339	2	1373.67	55.91	819456	1.04429e+06	830064	2.17	0	0.000105816	8.56029e-05	0.3779	-2.03	-0.00139	3.294e-05	3.122e-05
NKLQGER	1xNHS-LC-Biotin [K2]	P16144	Integrin beta-4	ITGB4	3	592.317	2	1183.63	55.99	876920	844234	969744	2.07	0	0.0109654	0.00101307	0.4686	1.15	0.00068	0.0004555	0.005173
GEFCGQKGTK	1xCarbamidomethyl [C4]; 1xNHS-LC-Biotin [K7]	Q8IWA5	Choline transporter-like protein 2	SLC44A2	3	725.844	2	1450.68	55.99	917950	1.03363e+06	878317	1.94	0	0.000426258	0.000173589	0.2887	-0.15	-0.00011	6.073e-05	0.0001522
LKAVQAQGGESQQEAQR	1xNHS-LC-Biotin [K2]	Q14980	Nuclear mitotic apparatus protein 1	NUMA1	3	723.035	3	2167.09	56.02	233331	184598	324900	3.01	0	5.29831e-07	8.56029e-05	0.6246	-0.64	-0.00046	3.294e-05	8.337e-08
TGKIYDDHR	1xNHS-LC-Biotin [K3]	Q9UKZ4	Teneurin-1	TENM1	5	481.906	3	1443.7	56.16	1.50735e+06	1.5614e+06	1308530	2.63	0	0.000114982	8.56029e-05	0.7034	0.02	1e-05	3.294e-05	3.426e-05
TLTHIKDQK	1xNHS-LC-Biotin [K6]	Q29980	MHC class I polypeptide-related sequence B	MICB	7	711.892	2	1422.78	56.07	3.30102e+06	3.22527e+06	3.55733e+06	3	0	0.000132515	8.56029e-05	0.3833	-0.34	-0.00024	3.294e-05	4.006e-05
TKHLHLR	1xNHS-LC-Biotin [K2]	P09960	Leukotriene A-4 hydrolase	LTA4H	3	415.241	3	1243.71	55.58	219175	375153	353050	1.5	0	0.00714165	0.000793452	0.3133	-0.4	-0.00016	0.000345	0.003333
HHPHFLTHKLADQR	1xNHS-LC-Biotin [K9]	O00159	Unconventional myosin-Ic	MYO1C	3	519.772	4	2076.07	55.71	390743	650085	722406	2.77	0	1.07728e-05	8.56029e-05	0.5271	-2.17	-0.00113	3.294e-05	2.405e-06
VKANLEK	1xNHS-LC-Biotin [K2]	P35579	Myosin-9	MYH9	3	570.826	2	1140.64	56.21	5564064	5805041	5097011	2.51	0	0.00828435	0.000901812	0.3506	0.09	5e-05	0.0004031	0.003882
LHNGKLPTR	1xNHS-LC-Biotin [K5]	P98160	Basement membrane-specific heparan sulfate proteoglycan core protein	HSPG2	1	458.927	3	1374.77	56.17	451683	443167	446764	1.82	0	0.104805	0.00870832	0.3022	-1.01	-0.00046	0.00389	0.0498
IVNKNNVR	1xNHS-LC-Biotin [K4]	P08581	Hepatocyte growth factor receptor	MET	9	648.366	2	1295.73	56.23	3.60574e+07	3.73045e+07	3.44739e+07	2.34	0	0.000665563	0.000226521	0.3291	-0.83	-0.00054	8.268e-05	0.0002558
KAVVVCPKDEDYKQR	1xCarbamidomethyl [C6]; 1xNHS-LC-Biotin [K8]	Q00839	Heterogeneous nuclear ribonucleoprotein U	HNRNPU	5	725.372	3	2174.11	56.08	946241	1.06267e+06	1.13394e+06	4.24	0	1.45255e-07	8.56029e-05	0.2689	-3.35	-0.00242	3.294e-05	1.963e-08
GLPGSGKTHVAK	1xNHS-LC-Biotin [K7]	P49750	YLP motif-containing protein 1	YLPM1	1	497.61	3	1490.81	56.18	897344	621794	634753	1.75	0	0.0867038	0.00714029	0.3486	0.45	0.00023	0.003182	0.04165
AKLKPGAPVR	1xNHS-LC-Biotin [K2]	Q14315	Filamin-C	FLNC	1	459.28	3	1375.82	56.31	447807	250074	386660	1.39	0	0.103424	0.00846731	0.259	0.12	6e-05	0.003811	0.04933
VDVKGPK	1xNHS-LC-Biotin [K4]	Q09666	Neuroblast differentiation-associated protein AHNAK	AHNAK	1	541.308	2	1081.61	56.11	319565	406424	439020	1.62	0	0.0202186	0.00185683	0.2407	1.97	0.00107	0.0008372	0.009526
VTSKGAGLSK	1xNHS-LC-Biotin [K4]	O75369	Filamin-B	FLNB	6	643.861	2	1286.71	56.15	798900	849081	811645	2.68	0	3.2832e-05	8.56029e-05	0.5672	0.45	0.00029	3.294e-05	8.386e-06
LAQYESKK	1xNHS-LC-Biotin [K7]	P24534	Elongation factor 1-beta	EEF1B2	3	653.346	2	1305.69	56.26	553585	521045	443354	1.93	0	0.00187239	0.000285652	0.0829	-1.57	-0.00102	0.0001193	0.0007995
KILSACEK	1xCarbamidomethyl [C6]; 1xNHS-LC-Biotin [K1]	P53621	Coatomer subunit alpha	COPA	3	429.898	3	1287.68	56.17	608949	703750	672158	1.17	0	0.00139932	0.000226521	0.1624	-1.16	-0.0005	0.0001022	0.0005831
IPKVQK	1xNHS-LC-Biotin [K3]	P0DMV9	Heat shock 70 kDa protein 1B	HSPA1B	2	526.32	2	1051.63	56.31	552412	547711	559009	1.37	0	0.104805	0.00870832	0.1825	-0.5	-0.00026	0.00389	0.04998
RTDKDTEITCSER	1xCarbamidomethyl [C10]; 1xNHS-LC-Biotin [K4]	P16422	Epithelial cell adhesion molecule	EPCAM	5	650.639	3	1949.91	55.85	2.4964e+06	2318395	2.32763e+06	4.07	0	2.73186e-06	8.56029e-05	0.7494	-2.01	-0.00131	3.294e-05	5.203e-07
KGAAIPAK	1xNHS-LC-Biotin [K1]	P19338	Nucleolin	NCL	1	547.823	2	1094.64	55.87	872364	936940	943274	1.95	0	0.0267782	0.00224068	0.3333	0.37	0.0002	0.0009767	0.01268
EHLHIVKR	1xNHS-LC-Biotin [K7]	P49257	Protein ERGIC-53	LMAN1	3	457.594	3	1370.77	56.15	546760	607453	618081	2.01	0	0.00210667	0.000285652	0.3085	-3.2	-0.00146	0.0001193	0.0009128
VTSAHKGPDETLR	1xNHS-LC-Biotin [K6]	P22234	Multifunctional protein ADE2	PAICS	6	583.969	3	1749.9	56.32	2.16589e+06	2.22033e+06	2.46392e+06	3.94	0	1.25542e-06	8.56029e-05	0.5685	-2.27	-0.00132	3.294e-05	2.174e-07
AKLHELNQK	1xNHS-LC-Biotin [K2]	Q13813	Spectrin alpha chain, non-erythrocytic 1	SPTAN1	2	473.93	3	1419.78	56.21	515724	351313	422626	1.78	0	0.00149835	0.000226521	0.427	-1.26	-0.0006	0.0001022	0.0006282
LYEGKTK	1xNHS-LC-Biotin [K5]	P22234	Multifunctional protein ADE2	PAICS	3	589.317	2	1177.63	56.26	754757	709754	621061	1.83	0	0.0153509	0.00166677	0.1421	-1.29	-0.00076	0.0007221	0.007236
MAEEKLTHK	1xNHS-LC-Biotin [K5]	P16949	Stathmin	STMN1	1	475.912	3	1425.72	55.86	496011	374837	437674	0.74	0	0.0757851	0.00606834	0.027	-1.73	-0.00082	0.002628	0.03636
KLHAVPAGNTVK	1xNHS-LC-Biotin [K1]	P22455	Fibroblast growth factor receptor 4	FGFR4	3	525.3	3	1573.89	56.42	612227	558781	597316	2.65	0	4.12961e-05	8.56029e-05	0.5698	-2.65	-0.00139	3.294e-05	1.084e-05
TGIYEEKHAK	1xNHS-LC-Biotin [K7]	P27824	Calnexin	CANX	2	505.593	3	1514.77	56.28	984274	855962	854907	2.59	0	5.44777e-05	8.56029e-05	0.0193	-2.39	-0.00121	3.294e-05	1.477e-05
YSKTAVK	1xNHS-LC-Biotin [K3]	Q14512	Fibroblast growth factor-binding protein 1	FGFBP1	2	568.311	2	1135.62	55.86	235760	367530	368199	1.14	0	0.00889605	0.000901812	0.1316	-2.66	-0.00151	0.00042	0.004184
HKNEMLR	1xNHS-LC-Biotin [K2]	Q9NVI7	ATPase family AAA domain-containing protein 3A	ATAD3A	2	422.886	3	1266.64	56.27	322492	526628	401757	0.99	0	0.0223838	0.00185683	0.2828	-1.38	-0.00058	0.0008372	0.01057
NTKGGDAPAAGEDA	1xNHS-LC-Biotin [K3]	P62851	40S ribosomal protein S25	RPS25	3	806.866	2	1612.73	56.09	673938	555746	524401	2.09	0	0.0074822	0.000854065	0.7368	-1.82	-0.00147	0.000366	0.003493
IDGSANLKSQDDRDK	1xNHS-LC-Biotin [K8]	P54709	Sodium/potassium-transporting ATPase subunit beta-3	ATP1B3	6	667.66	3	2000.97	56.39	5.48253e+06	5.64852e+06	5.49511e+06	4.02	0	6.7557e-08	8.56029e-05	0.3507	-2.91	-0.00194	3.294e-05	8.31e-09
KSVAFKK	1xNHS-LC-Biotin [K1]	P07305	Histone H1.0	H1-0	2	382.894	3	1146.67	55.92	435601	442075	421172	1.09	0	0.0114211	0.00101307	0.0642	-1.63	-0.00062	0.0004747	0.005379
LQVKEHQHEEIQNVR	1xNHS-LC-Biotin [K4]	Q6DD88	Atlastin-3	ATL3	6	742.719	3	2226.14	56.38	1.73944e+06	1.8406e+06	1.3037e+06	3.43	0	1.99221e-07	8.56029e-05	0.6735	-0.81	-0.0006	3.294e-05	2.783e-08
IEKGQVR	1xNHS-LC-Biotin [K3]	P09874	Poly [ADP-ribose] polymerase 1	PARP1	3	584.828	2	1168.65	56.04	529142	472897	622026	2.28	0	0.00925761	0.000901812	0.443	-0.85	-0.0005	0.00042	0.004357
KTLDSVAKER	1xNHS-LC-Biotin [K8]	P02545	Prelamin-A/C	LMNA	4	743.407	2	1485.81	55.99	1131792	1095541	1122576	3.21	0	1.07077e-05	8.56029e-05	0.6542	-2.33	-0.00173	3.294e-05	2.386e-06
KLLNKHGIK	1xNHS-LC-Biotin [K5]	O76021	Ribosomal L1 domain-containing protein 1	RSL1D1	3	463.951	3	1389.84	56.35	492635	602529	482114	1.98	0	0.000640485	0.000226521	0.2828	-0.26	-0.00012	8.268e-05	0.0002451
KIEISQHAK	1xNHS-LC-Biotin [K1]	P61513	60S ribosomal protein L37a	RPL37A	3	464.927	3	1392.77	56.54	978292	785102	805964	2.03	0	0.000174595	8.56029e-05	0.1823	-0.75	-0.00035	3.294e-05	5.504e-05
VTKPCTPK	1xCarbamidomethyl [C5]; 1xNHS-LC-Biotin [K3]	P21741	Midkine	MDK	2	635.338	2	1269.67	56.09	267269	239013	263697	2.01	0	0.000467468	0.000173589	0.5224	-0.76	-0.00048	6.073e-05	0.0001702
AARPKDLPR	1xNHS-LC-Biotin [K5]	P41221	Protein Wnt-5a	WNT5A	2	454.927	3	1362.77	56.49	645167	547734	525987	1.8	0	0.00617309	0.000733408	0.3778	-0.98	-0.00045	0.0002631	0.002873
VKNAQLAGAK	1xNHS-LC-Biotin [K2]	Q04609	Glutamate carboxypeptidase 2	FOLH1	2	669.88	2	1338.76	56.37	344462	372023	324569	1.54	0	0.000278203	8.56029e-05	0.3571	-2.6	-0.00174	3.294e-05	9.342e-05
CKHGKCR	2xCarbamidomethyl [C1; C6]; 2xNHS-LC-Biotin [K2; K5]	O94813	Slit homolog 2 protein	SLIT2	2	541.93	3	1623.77	56.49	239895	326986	215918	1.05	0	0.0648797	0.00498437	0.0857	0.38	0.0002	0.002228	0.03104
KAPQHTAVGFK	1xNHS-LC-Biotin [K1]	O43242	26S proteasome non-ATPase regulatory subunit 3	PSMD3	3	508.278	3	1522.82	56.72	985622	901855	988500	2.59	0	1.76411e-06	8.56029e-05	0.529	0.64	0.00032	3.294e-05	3.192e-07
KEVPIHR	1xNHS-LC-Biotin [K1]	Q7KZF4	Staphylococcal nuclease domain-containing protein 1	SND1	3	406.565	3	1217.68	56.43	487787	559058	515162	1.87	0	0.0193841	0.00181487	0.5455	-0.98	-0.0004	0.0008268	0.009108
KEYAQRIPSGGDGK	1xNHS-LC-Biotin [K1]	P56199	Integrin alpha-1	ITGA1	3	615.648	3	1844.93	56.22	856132	751845	776985	2.08	0	0.000340348	0.000173589	0.4375	-1.87	-0.00115	6.073e-05	0.0001173
YHDTPYKPPAGR	1xNHS-LC-Biotin [K7]	Q6NSJ0	Myogenesis-regulating glycosidase	MYORG	1	435.968	4	1740.85	56.57	194695	249138	189331	1.3	0	0.0274744	0.00224068	0.2615	-0.45	-0.0002	0.0009767	0.01295
EGEDERLPPKSR	1xNHS-LC-Biotin [K10]	Q9H6B4	CXADR-like membrane protein	CLMP	5	584.63	3	1751.87	56.74	350596	355164	391662	2.51	0	0.000493477	0.000173589	0.4861	0.76	0.00045	6.073e-05	0.0001807
KKLTGIK	1xNHS-LC-Biotin [K2]	P23528	Cofilin-1	CFL1	2	376.24	3	1126.7	56.72	372389	311158	370924	1.52	0	0.0478065	0.0036344	0.1842	3.45	0.0013	0.001656	0.02278
APVKSCTECVR	2xCarbamidomethyl [C6; C9]; 1xNHS-LC-Biotin [K4]	P16144	Integrin beta-4	ITGB4	6	823.396	2	1645.79	56.6	1.27257e+06	1.24212e+06	1.21901e+06	2.58	0	0.000229191	8.56029e-05	0.7248	-0.8	-0.00066	3.294e-05	7.485e-05
FEHLKR	1xNHS-LC-Biotin [K5]	Q9P0V9	Septin-10	SEPTIN10	2	390.215	3	1168.63	56.64	392878	404036	313173	1.49	0	0.00676615	0.000793452	0.1074	0.98	0.00038	0.0003248	0.003159
MVTSESKNVK	1xNHS-LC-Biotin [K7]	P02786	Transferrin receptor protein 1	TFRC	10	487.919	3	1461.74	56.15	1.19664e+08	1.16361e+08	1.16318e+08	2.66	0	1.23107e-05	8.56029e-05	0.1654	-0.79	-0.00039	3.294e-05	2.801e-06
KCSESIPK	1xCarbamidomethyl [C2]; 1xNHS-LC-Biotin [K1]	P09874	Poly [ADP-ribose] polymerase 1	PARP1	3	644.326	2	1287.64	56.67	1.20102e+06	1.26338e+06	1.103e+06	2.01	0	0.00132394	0.000226521	0.3731	0.27	0.00017	0.0001022	0.0005505
IYIKEKK	1xNHS-LC-Biotin [K6]	Q13501	Sequestosome-1	SQSTM1	2	420.918	3	1260.74	56.55	260392	234137	199689	1.67	0	0.044067	0.00320045	0.0419	-0.23	-0.0001	0.001481	0.021
ALEKEAASEK	1xNHS-LC-Biotin [K4]	Q06481	Amyloid-like protein 2	APLP2	3	707.866	2	1414.72	56.69	737825	766450	714400	2.57	0	6.48432e-05	8.56029e-05	0.5447	-0.51	-0.00036	3.294e-05	1.795e-05
MKEKWEK	1xNHS-LC-Biotin [K2]	Q9BZM4	UL16-binding protein 3	ULBP3	1	439.894	3	1317.67	56.2	452741	521891	481328	1.25	0	0.0714872	0.00577335	0.256	-1.08	-0.00047	0.002534	0.03426
LKHFEK	1xNHS-LC-Biotin [K2]	Q9Y2X3	Nucleolar protein 58	NOP58	2	380.879	3	1140.62	56.73	449314	385198	397351	1	0	0.0653715	0.00498437	0.15	-0.45	-0.00017	0.002228	0.03124
AKLKPGAPLRPK	1xNHS-LC-Biotin [K2]	P21333	Filamin-A	FLNA	6	404.502	4	1614.99	56.08	1.26948e+06	1.60033e+06	1.50851e+06	2.22	0	3.72707e-05	8.56029e-05	0.1396	-0.29	-0.00012	3.294e-05	9.637e-06
LAKPER	1xNHS-LC-Biotin [K3]	P12814	Alpha-actinin-1	ACTN1	3	526.8	2	1052.59	56.71	477662	468175	440209	1.32	0	0.0808306	0.00653212	0.3182	1.22	0.00064	0.002864	0.03872
EVEEEPGIHSLKHNKR	1xNHS-LC-Biotin [K12]	Q9Y4L1	Hypoxia up-regulated protein 1	HYOU1	5	561.043	4	2241.14	56.71	1.36253e+06	1.12828e+06	1.12084e+06	2.65	0	1.60745e-05	8.56029e-05	0.1774	2.7	0.00151	3.294e-05	3.755e-06
KIVEACK	1xCarbamidomethyl [C6]; 1xNHS-LC-Biotin [K1]	Q9NT62	Ubiquitin-like-conjugating enzyme ATG3	ATG3	1	593.819	2	1186.63	57.11	729211	913078	843703	1.13	0	0.0185871	0.00176338	0.2655	-1.29	-0.00076	0.0008112	0.008771
AQAQAAAEKLRK	1xNHS-LC-Biotin [K9]	Q15149	Plectin	PLEC	3	541.971	3	1623.9	56.41	867501	936986	1.03903e+06	3.65	0	7.57674e-06	8.56029e-05	0.1014	-1.32	-0.00071	3.294e-05	1.626e-06
KTTHFVEGGDAGNREDQINR	1xNHS-LC-Biotin [K1]	P18124	60S ribosomal protein L7	RPL7	2	646.565	4	2583.24	56.7	469993	410711	432890	3	0	0.000270438	8.56029e-05	0.57	0.69	0.00045	3.294e-05	9.021e-05
GGEPNQRPELKNHIDR	1xNHS-LC-Biotin [K11]	Q14118	Dystroglycan	DAG1	6	733.706	3	2199.11	56.49	5.24324e+06	5948621	5.6057e+06	2.66	0	2.44921e-08	8.56029e-05	0.6241	-2.68	-0.00196	3.294e-05	2.681e-09
EDSQRPGAHLTVK	1xNHS-LC-Biotin [K13]	P09651	Heterogeneous nuclear ribonucleoprotein A1	HNRNPA1	5	592.976	3	1776.91	56.74	1.4662e+06	1.46477e+06	1.41933e+06	2.54	0	0.000695558	0.000226521	0.5315	3.44	0.00204	8.268e-05	0.0002691
NLSGPDKR	1xNHS-LC-Biotin [K7]	Q6EMK4	Vasorin	VASN	3	613.321	2	1225.64	56.51	702210	789106	854555	1.91	0	0.0210922	0.00185683	0.5445	-0.89	-0.00055	0.0008372	0.009974
TGKVTVEK	1xNHS-LC-Biotin [K3]	Q15149	Plectin	PLEC	3	600.835	2	1200.67	56.48	962163	999329	986070	2.43	0	0.00110482	0.000226521	0.0864	-2.09	-0.00125	0.0001022	0.0004498
EDSVKPGAHLTVKK	1xNHS-LC-Biotin [K13]	P51991	Heterogeneous nuclear ribonucleoprotein A3	HNRNPA3	4	616.673	3	1848	56.44	1.72324e+06	1.38222e+06	1627500	3.06	0	3.81529e-06	8.56029e-05	0.0425	-0.45	-0.00028	3.294e-05	7.546e-07
ETEVVQGKDR	1xNHS-LC-Biotin [K8]	Q13641	Trophoblast glycoprotein	TPBG	6	750.379	2	1499.75	56.59	1.43595e+06	1.43393e+06	1.60775e+06	3.2	0	0.000153511	8.56029e-05	0.6875	-1.36	-0.00102	3.294e-05	4.731e-05
EVVCTNCPTGTTGKR	2xCarbamidomethyl [C4; C7]; 1xNHS-LC-Biotin [K14]	P11047	Laminin subunit gamma-1	LAMC1	6	1009.98	2	2018.95	56.79	521100	420996	374179	1.57	0	3.50873e-05	8.56029e-05	0.6815	0.83	0.00083	3.294e-05	9.034e-06
GQDGIGSKAEK	1xNHS-LC-Biotin [K8]	P09874	Poly [ADP-ribose] polymerase 1	PARP1	2	714.86	2	1428.72	56.86	322632	306920	309033	1.68	0	0.000196129	8.56029e-05	0.2202	-1.07	-0.00077	3.294e-05	6.269e-05
YQKSYR	1xNHS-LC-Biotin [K3]	P62249	40S ribosomal protein S16	RPS16	2	592.3	2	1183.59	56.56	598720	587936	602510	1.34	0	0.109758	0.00899901	0.5075	-0.17	-0.0001	0.004048	0.05234
CRTEYEVKDQAAK	1xCarbamidomethyl [C1]; 1xNHS-LC-Biotin [K8]	Q9H074	Polyadenylate-binding protein-interacting protein 1	PAIP1	1	646.313	3	1936.93	56.72	176067	174660	207187	1.76	0	0.00307991	0.000424759	0.2557	-1.06	-0.00068	0.0001633	0.001378
DKEGDDQSHWR	1xNHS-LC-Biotin [K2]	Q16790	Carbonic anhydrase 9	CA9	6	571.256	3	1711.75	56.78	7.96169e+06	7.81929e+06	7.18991e+06	4.7	0	9.04319e-08	8.56029e-05	0.7915	2.31	0.00132	3.294e-05	1.154e-08
QLAQKVPHK	1xNHS-LC-Biotin [K5]	O75643	U5 small nuclear ribonucleoprotein 200 kDa helicase	SNRNP200	6	694.399	2	1387.79	56.93	3.76948e+06	4.01292e+06	4.09506e+06	1.69	0	0.00134853	0.000226521	0.5562	1.95	0.00135	0.0001022	0.0005606
KSLECTK	1xCarbamidomethyl [C5]; 1xNHS-LC-Biotin [K1]	P19438	Tumor necrosis factor receptor superfamily member 1A	TNFRSF1A	3	602.806	2	1204.61	56.95	558492	702441	593756	1.3	0	0.0153509	0.00166677	0.3538	-0.85	-0.00051	0.0007221	0.007204
SKGQESFK	1xNHS-LC-Biotin [K2]	P06748	Nucleophosmin	NPM1	6	625.316	2	1249.62	57.15	4232603	4579309	4.46382e+06	2.3	0	0.0105294	0.00101307	0.6043	0.36	0.00023	0.0004555	0.004961
DGSLSDKR	1xNHS-LC-Biotin [K7]	Q8N8Z6	Discoidin, CUB and LCCL domain-containing protein 1	DCBLD1	3	608.803	2	1216.6	56.75	1.6902e+06	1.49836e+06	1.29961e+06	2.23	0	0.021453	0.00185683	0.3722	-0.71	-0.00043	0.0008372	0.01014
SSFSHYSGLKHEDKR	1xNHS-LC-Biotin [K10]	Q8NC51	Plasminogen activator inhibitor 1 RNA-binding protein	SERBP1	2	530.013	4	2117.02	56.65	242407	245855	299673	2.94	0	2.11674e-06	8.56029e-05	0.1837	2.4	0.00127	3.294e-05	3.901e-07
VNKHAFSGGR	1xNHS-LC-Biotin [K3]	P23381	Tryptophan--tRNA ligase, cytoplasmic	WARS1	1	471.247	3	1411.73	56.61	224400	206759	283426	2.24	0	0.00396862	0.00055579	0.5	0.7	0.00033	0.0002275	0.001809
TKAGDLR	1xNHS-LC-Biotin [K2]	P12956	X-ray repair cross-complementing protein 6	XRCC6	2	550.301	2	1099.59	57.03	708192	720290	741396	1.7	0	0.0169564	0.00171725	0.0529	1.19	0.00066	0.0007381	0.00797
NFMKTHNTCK	1xCarbamidomethyl [C9]; 1xNHS-LC-Biotin [K4]	Q07954	Prolow-density lipoprotein receptor-related protein 1	LRP1	2	540.588	3	1619.75	57.04	283676	398319	337506	1.6	0	0.00178958	0.000285652	0.425	0.59	0.00032	0.0001193	0.000764
KVVKQASEGPLK	1xNHS-LC-Biotin [K4]	P04406	Glyceraldehyde-3-phosphate dehydrogenase	GAPDH	5	811.969	2	1622.93	57.18	3.25189e+06	3.07867e+06	2.8884e+06	2.94	0	1.10508e-07	8.56029e-05	0.2245	0.36	0.00029	3.294e-05	1.438e-08
AFNKGEK	1xNHS-LC-Biotin [K4]	P05556	Integrin beta-1	ITGB1	3	566.794	2	1132.58	57.05	668121	673026	748016	1.57	0	0.00777994	0.000854065	0.3057	-0.52	-0.00029	0.000385	0.003636
KTAKLHVAVK	1xNHS-LC-Biotin [K4]	Q12906	Interleukin enhancer-binding factor 3	ILF3	5	478.626	3	1433.87	56.99	1.9865e+06	2.04324e+06	2.15319e+06	3.54	0	1.45006e-05	8.56029e-05	0.1836	-1.02	-0.00049	3.294e-05	3.348e-06
KAHQDIHTQLQDVK	1xNHS-LC-Biotin [K1]	O00461	Golgi integral membrane protein 4	GOLIM4	3	500.765	4	2000.04	56.72	5479210	328133	320542	2.22	0	0.00162609	0.000285652	0.2297	0.62	0.00031	0.0001193	0.0006899
KASAAQLR	1xNHS-LC-Biotin [K1]	P61081	NEDD8-conjugating enzyme Ubc12	UBE2M	3	592.334	2	1183.66	57.05	436247	459020	370560	1.57	0	0.00159552	0.000226521	0.3822	0.1	6e-05	0.0001022	0.0006745
KCATGNALCGK	2xCarbamidomethyl [C2; C9]; 1xNHS-LC-Biotin [K1]	Q13443	Disintegrin and metalloproteinase domain-containing protein 9	ADAM9	6	759.864	2	1518.72	57.15	2.66837e+06	3.07294e+06	2.76454e+06	3.48	0	5.87477e-07	8.56029e-05	0.7529	-0.6	-0.00046	3.294e-05	9.315e-08
LVAGKLKK	1xNHS-LC-Biotin [K5]	P04843	Dolichyl-diphosphooligosaccharide--protein glycosyltransferase subunit 1	RPN1	3	399.258	3	1195.76	57.35	675796	728849	860855	1.88	0	0.000375892	0.000173589	0.1755	-0.58	-0.00023	6.073e-05	0.0001321
QVHPDTGISSK	1xNHS-LC-Biotin [K11]	Q16778	Histone H2B type 2-E	H2BC21	4	503.261	3	1507.76	57.4	1.32663e+06	922807	567071	2.43	0	0.000799542	0.000226521	0.5309	7.02	0.00353	8.268e-05	0.0003145
ECGPDNKCESNLQMR	2xCarbamidomethyl [C2; C8]; 1xOxidation [M14]; 1xNHS-LC-Biotin [K7]	P26006	Integrin alpha-3	ITGA3	7	1096.96	2	2192.92	56.96	1.17702e+07	12141558	1.14088e+07	3.33	0	2.6341e-06	8.56029e-05	0.8258	-2.18	-0.0024	3.294e-05	4.981e-07
ENLKDTMTK	1xOxidation [M7]; 1xNHS-LC-Biotin [K4]	P48509	CD151 antigen	CD151	3	717.853	2	1434.7	56.91	671790	734086	695728	1.86	0	0.00228169	0.000285652	0.4839	1.97	0.00142	0.0001193	0.0009964
SDSHGPKEDGGFR	1xNHS-LC-Biotin [K7]	Q07065	Cytoskeleton-associated protein 4	CKAP4	5	576.597	3	1727.78	57.34	884865	946508	2.86232e+06	2.78	0	1.2461e-05	8.56029e-05	0.6978	-2.19	-0.00126	3.294e-05	2.834e-06
ALAEEAKR	1xNHS-LC-Biotin [K7]	Q15149	Plectin	PLEC	3	613.831	2	1226.66	56.95	1349192	1458671	1266809	2.28	0	0.0101942	0.00101307	0.3991	-0.52	-0.00032	0.0004555	0.004779
LRQEVKQNLH	1xNHS-LC-Biotin [K6]	Q15785	Mitochondrial import receptor subunit TOM34	TOMM34	2	535.296	3	1603.87	56.95	941410	947829	1.02086e+06	2.56	0	0.0182784	0.00176338	0.5508	-0.77	-0.00041	0.0007931	0.008579
KADALK	1xNHS-LC-Biotin [K1]	Q86V81	THO complex subunit 4	ALYREF	2	492.781	2	984.555	56.94	2.01252e+06	2.12046e+06	2.1877e+06	2.08	0	0.0867038	0.00714029	0.0865	-0.89	-0.00044	0.003164	0.04146
ILQEHEQIKK	1xNHS-LC-Biotin [K9]	Q14152	Eukaryotic translation initiation factor 3 subunit A	EIF3A	5	535.631	3	1604.88	57.15	1.33737e+06	1.24282e+06	1.3332e+06	3.19	0	3.72707e-05	8.56029e-05	0.0596	-2.18	-0.00116	3.294e-05	9.655e-06
KSCPVVR	1xCarbamidomethyl [C3]; 1xNHS-LC-Biotin [K1]	P61221	ATP-binding cassette sub-family E member 1	ABCE1	3	592.817	2	1184.63	56.75	633680	1.15695e+06	593977	1.86	0	0.00543122	0.000671557	0.4247	-0.26	-0.00015	0.0002631	0.002513
KYDDVTEK	1xNHS-LC-Biotin [K1]	P51572	B-cell receptor-associated protein 31	BCAP31	2	668.826	2	1336.65	58.01	756820	1.17706e+06	1.4421e+06	1.81	0	0.000707191	0.000226521	0.5138	-0.63	-0.00042	8.268e-05	0.0002741
TPKTLK	1xNHS-LC-Biotin [K3]	Q15262	Receptor-type tyrosine-protein phosphatase kappa	PTPRK	3	513.804	2	1026.6	57.4	12765647	12891041	12054592	1.6	0	0.092244	0.00747367	0.2438	-1.48	-0.00076	0.003373	0.044
KHICPYR	1xCarbamidomethyl [C4]; 1xNHS-LC-Biotin [K1]	P14384	Carboxypeptidase M	CPM	3	438.227	3	1312.67	56.92	606053	486740	680325	1.64	0	0.00165735	0.000285652	0.4024	-0.19	-8e-05	0.0001193	0.0007023
VGQGYPHDPPKVK	1xNHS-LC-Biotin [K11]	P61081	NEDD8-conjugating enzyme Ubc12	UBE2M	3	587.643	3	1760.92	57.49	849013	728761	642297	2.6	0	5.5594e-06	8.56029e-05	0.0692	-0.11	-7e-05	3.294e-05	1.149e-06
SSQPLASKQEK	1xNHS-LC-Biotin [K8]	P17096	High mobility group protein HMG-I/HMG-Y	HMGA1	5	771.403	2	1541.8	57.11	3.09099e+06	3.34689e+06	3.01936e+06	2.78	0	0.000347972	0.000173589	0.2338	-0.73	-0.00056	6.073e-05	0.0001211
FKDPNAPK	1xNHS-LC-Biotin [K2]	P09429	High mobility group protein B1	HMGB1	2	628.329	2	1255.65	57.38	411177	462510	410376	2.13	0	0.0861034	0.00703578	0.4178	-0.37	-0.00023	0.00313	0.04131
SSTPIKGPK	1xNHS-LC-Biotin [K6]	O75509	Tumor necrosis factor receptor superfamily member 21	TNFRSF21	4	627.35	2	1253.69	57.58	3.39002e+06	3.21989e+06	3530692	1.96	0	0.00339609	0.000424759	0.3622	0.18	0.00011	0.0001633	0.001528
LKEHCKVEYQIK	1xCarbamidomethyl [C5]; 1xNHS-LC-Biotin [K2]	Q96DG6	Carboxymethylenebutenolidase homolog	CMBL	7	638.671	3	1914	57.43	1.62247e+06	1.49534e+06	1.49785e+06	3.63	0	1.82967e-08	8.56029e-05	0.3912	-0.14	-9e-05	3.294e-05	1.936e-09
AKLAEQAER	1xNHS-LC-Biotin [K2]	P63104	14-3-3 protein zeta/delta	YWHAZ	4	677.861	2	1354.71	57.42	1.26761e+06	1154208	1.10018e+06	1.7	0	0.00142556	0.000226521	0.3588	-0.54	-0.00036	0.0001022	0.0005967
GEPSNEPSTETNKTQEQSDVKLPKGK	1xNHS-LC-Biotin [K24]	Q9ULF5	Zinc transporter ZIP10	SLC39A10	2	792.644	4	3167.55	57.49	727060	634595	711539	2.75	0	0.000281366	8.56029e-05	0.0255	0.33	0.00026	3.294e-05	9.445e-05
IGQIKSK	1xNHS-LC-Biotin [K5]	O94813	Slit homolog 2 protein	SLIT2	3	556.829	2	1112.65	57.32	10472728	9921075	9572371	2.13	0	0.0200486	0.00185683	0.216	0.65	0.00036	0.0008372	0.009472
NVKEDSEMK	1xNHS-LC-Biotin [K3]	Q9NYQ6	Cadherin EGF LAG seven-pass G-type receptor 1	CELSR1	3	709.837	2	1418.67	57.59	819202	810447	870229	2.3	0	0.00092175	0.000226521	0.6348	0.9	0.00064	8.268e-05	0.0003682
KDPGNEVKLK	1xNHS-LC-Biotin [K8]	O75521	Enoyl-CoA delta isomerase 2	ECI2	2	733.905	2	1466.8	57.41	373001	232829	144959	2.21	0	0.00138215	0.000226521	0.181	-0.13	-9e-05	0.0001022	0.0005779
TITQVKK	1xNHS-LC-Biotin [K]	P12270	Nucleoprotein TPR	TPR	2	578.841	2	1156.68	57.46	306480	286457	307039	1.82	0	0.092244	0.00747367	0.044	-0.21	-0.00012	0.003373	0.04421
GVSKAVEHINK	1xNHS-LC-Biotin [K4]	P06733	Alpha-enolase	ENO1	6	760.916	2	1520.83	57.63	4840532	4.37784e+06	4.63444e+06	2.84	0	7.4908e-07	8.56029e-05	0.5387	-0.21	-0.00016	3.294e-05	1.22e-07
KCPELSCSK	2xCarbamidomethyl [C2; C7]; 1xNHS-LC-Biotin [K1]	Q9NZV1	Cysteine-rich motor neuron 1 protein	CRIM1	3	724.341	2	1447.67	57.47	327096	815625	888977	2.06	0	0.000221422	8.56029e-05	0.5874	0.14	0.0001	3.294e-05	7.202e-05
NYKGYEK	1xNHS-LC-Biotin [K3]	Q14847	LIM and SH3 domain protein 1	LASP1	2	620.805	2	1240.6	57.16	294592	223381	293900	1.19	0	0.0814051	0.00663643	0.5126	0.34	0.00021	0.002932	0.03908
INVKESK	1xNHS-LC-Biotin [K4]	Q14517	Protocadherin Fat 1	FAT1	4	578.823	2	1156.64	57.27	1479215	1480633	1.39626e+06	2.05	0	0.0107015	0.00101307	0.278	-0.45	-0.00026	0.0004555	0.005053
GTVSVTKSGR	1xNHS-LC-Biotin [K7]	Q01973	Inactive tyrosine-protein kinase transmembrane receptor ROR1	ROR1	5	665.861	2	1330.71	57.65	1.03805e+06	1.03359e+06	1234556	2.53	0	0.000388472	0.000173589	0.5455	0.5	0.00033	6.073e-05	0.0001368
EKQLAAENR	1xNHS-LC-Biotin [K2]	P35579	Myosin-9	MYH9	3	699.364	2	1397.72	57.62	510536	609572	782272	2.01	0	0.00254142	0.000285652	0.4726	0.46	0.00032	0.0001193	0.001119
RNEIDAEPPAKR	1xNHS-LC-Biotin [K11]	Q8TDN6	Ribosome biogenesis protein BRX1 homolog	BRIX1	3	578.971	3	1734.9	57.64	383932	215848	265293	2.36	0	0.017241	0.00176338	0.6314	1.64	0.00095	0.0007746	0.008097
ENEVQSLHSK	1xNHS-LC-Biotin [K10]	Q86UP2	Kinectin	KTN1	2	503.918	3	1509.74	57.64	632399	706867	669158	1.45	0	0.0136779	0.00166677	0.1448	0.91	0.00046	0.0007097	0.006438
LSDYKGK	1xNHS-LC-Biotin [K5]	P32119	Peroxiredoxin-2	PRDX2	3	575.302	2	1149.6	57.41	1.92979e+06	2.12649e+06	1.81721e+06	1.34	0	0.00834994	0.000901812	0.2537	0.16	9e-05	0.0004031	0.00393
KVMVIVTDGESHDNHRLK	1xNHS-LC-Biotin [K18]	P56199	Integrin alpha-1	ITGA1	2	484.254	5	2417.24	57.48	189580	86862.8	124759	1.57	0	0.00229701	0.000285652	0.1911	0.15	7e-05	0.0001193	0.001003
YMAQGKHIGK	1xNHS-LC-Biotin [K6]	P49327	Fatty acid synthase	FASN	4	736.382	2	1471.75	57.56	498066	608966	583277	2.41	0	5.31828e-05	8.56029e-05	0.4689	0.63	0.00046	3.294e-05	1.439e-05
NYKGNSIK	1xNHS-LC-Biotin [K3]	Q13098	COP9 signalosome complex subunit 1	GPS1	2	631.833	2	1262.66	57.63	862349	911179	1.0432e+06	1.83	0	0.0011382	0.000226521	0.1257	2.03	0.00128	0.0001022	0.0004668
SGSGKVYQGPAK	1xNHS-LC-Biotin [K5]	P51659	Peroxisomal multifunctional enzyme type 2	HSD17B4	2	759.391	2	1517.78	57.65	321049	399979	474949	1.76	0	0.00149835	0.000226521	0.4773	-2.01	-0.00153	0.0001022	0.0006295
KKITGIR	1xNHS-LC-Biotin [K]	Q8N8Z6	Discoidin, CUB and LCCL domain-containing protein 1	DCBLD1	4	577.857	2	1154.71	57.19	1.44271e+06	383234	1.31823e+06	1.55	0	0.034882	0.00261265	0.129	-0.87	-0.0005	0.001206	0.01647
KVLNTK	1xNHS-LC-Biotin [K1]	Q6ZVL6	UPF0606 protein KIAA1549L	KIAA1549L	2	521.309	2	1041.61	57.28	451994	442038	478157	1.42	0	0.117174	0.00973397	0.0775	-1.13	-0.00059	0.0043	0.05554
KAAKVVPVK	1xNHS-LC-Biotin [K1]	P19338	Nucleolin	NCL	1	426.938	3	1278.8	57.95	333430	179480	164510	2.32	0	0.0433489	0.00320045	0.056	1.37	0.00059	0.001464	0.02066
ASSKDVVR	1xNHS-LC-Biotin [K4]	Q9P000	COMM domain-containing protein 9	COMMD9	2	600.824	2	1200.64	57.26	214376	304356	321985	1.27	0	0.0149752	0.00166677	0.1969	-0.38	-0.00023	0.0007221	0.007029
FHVEEEGKGK	1xNHS-LC-Biotin [K8]	P00558	Phosphoglycerate kinase 1	PGK1	5	749.872	2	1498.74	57.38	2.68934e+06	2.37041e+06	2.08976e+06	3.4	0	1.13773e-05	8.56029e-05	0.1618	0.09	7e-05	3.294e-05	2.565e-06
KDSDSFK	1xNHS-LC-Biotin [K1]	P05556	Integrin beta-1	ITGB1	3	389.189	3	1165.56	57.68	8.63794e+07	8.58181e+07	8.87621e+07	1.45	0	0.0198802	0.00181487	0.4552	-1.65	-0.00064	0.0008268	0.009371
KVAQDQLR	1xNHS-LC-Biotin [K1]	P33908	Mannosyl-oligosaccharide 1,2-alpha-mannosidase IA	MAN1A1	1	648.858	2	1296.71	57.82	269521	198820	185041	1.19	0	0.00183636	0.000285652	0.2437	0.11	7e-05	0.0001193	0.000783
TGCYEKVK	1xCarbamidomethyl [C3]; 1xNHS-LC-Biotin [K6]	O75954	Tetraspanin-9	TSPAN9	3	662.325	2	1323.64	57.74	346679	329780	396891	1.75	0	0.00147976	0.000226521	0.1829	-0.45	-0.0003	0.0001022	0.0006206
HMETQAKDLR	1xNHS-LC-Biotin [K7]	Q16787	Laminin subunit alpha-3	LAMA3	2	523.262	3	1567.77	57.34	303464	236666	226104	1.13	0	0.0485847	0.00368924	0.3274	-0.09	-5e-05	0.001673	0.02309
AYKAEFKK	1xNHS-LC-Biotin [K3]	P50995	Annexin A11	ANXA11	1	441.909	3	1323.71	58.23	6190291	6127382	5.71538e+06	1.56	0	0.030967	0.00233944	0.2885	-1.13	-0.0005	0.001101	0.01469
YRPKYCGSCVDGR	2xCarbamidomethyl [C6; C9]; 1xNHS-LC-Biotin [K4]	O00622	CCN family member 1	CCN1	2	652.968	3	1956.89	57.86	299945	357947	399567	3.24	0	5.26622e-07	8.56029e-05	0.7654	0.47	0.00031	3.294e-05	8.273e-08
IGQDYKGR	1xNHS-LC-Biotin [K6]	P13611	Versican core protein	VCAN	1	638.333	2	1275.65	57.75	299484	260879	222447	1.55	0	0.00448542	0.000619103	0.4645	5.08	0.00324	0.0002475	0.00205
VHKQLVR	1xNHS-LC-Biotin [K3]	P33176	Kinesin-1 heavy chain	KIF5B	3	406.91	3	1218.71	57.67	415621	242446	368486	1.53	0	0.0210922	0.00185683	0.3791	0.09	3e-05	0.0008372	0.009938
AVTKYTSAK	1xNHS-LC-Biotin [K4]	O60814	Histone H2B type 1-K	H2BC12	3	654.355	2	1307.7	57.89	4.03774e+06	4570705	4.31566e+06	1.93	0	0.0221943	0.00185683	0.5337	-0.18	-0.00012	0.0008372	0.01049
VKIQAATDSK	1xNHS-LC-Biotin [K2]	Q9UHN6	Cell surface hyaluronidase	CEMIP2	10	700.385	2	1399.76	57.63	3.73268e+07	3.42966e+07	3.51737e+07	3.42	0	1.62706e-05	8.56029e-05	0.6667	1.65	0.00116	3.294e-05	3.807e-06
KGCPPDDIENPRGSKDIK	1xCarbamidomethyl [C3]; 1xNHS-LC-Biotin [K15]	P05556	Integrin beta-1	ITGB1	18	789.059	3	2365.16	57.77	6.50967e+06	6.0045e+06	6.10874e+06	3.73	0	1.03988e-08	8.56029e-05	0.2064	-1.11	-0.00088	3.294e-05	1.031e-09
LEKPAKYDDIKK	1xNHS-LC-Biotin [K]	P04406	Glyceraldehyde-3-phosphate dehydrogenase	GAPDH	21	596.329	3	1786.98	57.95	1.4393e+07	1.4956e+07	1.37939e+07	3.78	0	2.60263e-08	8.56029e-05	0.463	-2.13	-0.00127	3.294e-05	2.861e-09
QLVKDR	1xNHS-LC-Biotin [K4]	Q15084	Protein disulfide-isomerase A6	PDIA6	4	549.31	2	1097.61	57.85	609699	474126	591275	1.16	0	0.0720148	0.00587088	0.2845	-0.09	-5e-05	0.002534	0.03444
YITKSGTR	1xNHS-LC-Biotin [K4]	P06744	Glucose-6-phosphate isomerase	GPI	3	632.839	2	1264.67	57.87	447355	356604	452534	1.14	0	0.00234368	0.000285652	0.2456	-0.94	-0.0006	0.0001193	0.001022
LAKEVAK	1xNHS-LC-Biotin [K3]	P18206	Vinculin	VCL	3	549.323	2	1097.64	57.55	1.02971e+06	786005	948096	2.41	0	0.00133208	0.000226521	0.2573	-0.16	-9e-05	0.0001022	0.000555
EVQQKIEK	1xNHS-LC-Biotin [K5]	P37802	Transgelin-2	TAGLN2	3	670.866	2	1340.72	57.63	1.78505e+06	1.83575e+06	1.84816e+06	2.27	0	0.00889605	0.000901812	0.3128	0.18	0.00012	0.00042	0.004175
TVTPAKAVTTPGKK	1xNHS-LC-Biotin [K6]	P19338	Nucleolin	NCL	3	580.002	3	1737.99	57.6	806672	756476	900877	1.78	0	0.000309596	8.56029e-05	0.3146	-0.68	-0.00039	3.294e-05	0.0001056
VLLQGKGDSEHKR	1xNHS-LC-Biotin [K6]	P35579	Myosin-9	MYH9	6	602.66	3	1805.97	58.13	1.15529e+06	1.07266e+06	1.24103e+06	2.85	0	2.5624e-05	8.56029e-05	0.3649	-1.59	-0.00095	3.294e-05	6.356e-06
ISPKSTGSVR	1xNHS-LC-Biotin [K4]	P61221	ATP-binding cassette sub-family E member 1	ABCE1	3	685.875	2	1370.75	57.93	582027	597353	411215	1.3	0	0.000237214	8.56029e-05	0.2154	-1.75	-0.0012	3.294e-05	7.803e-05
LQASNVTNKNDPK	1xNHS-LC-Biotin [K9]	Q9UKM9	RNA-binding protein Raly	RALY	4	884.456	2	1767.91	57.66	233218	297976	268239	2.82	0	2.20868e-06	8.56029e-05	0.227	-0.17	-0.00015	3.294e-05	4.083e-07
CDLTTKK	1xCarbamidomethyl [C1]; 1xNHS-LC-Biotin [K6]	P62820	Ras-related protein Rab-1A	RAB1A	4	602.807	2	1204.61	57.67	737855	810575	844688	1.96	0	0.00661207	0.000733408	0.1224	0.03	2e-05	0.0003045	0.003084
LGNDFHTNKR	1xNHS-LC-Biotin [K9]	P08708	40S ribosomal protein S17	RPS17	4	770.886	2	1540.77	57.97	5.06272e+06	4.1384e+06	2.91274e+06	3.6	0	3.44574e-05	8.56029e-05	0.6833	-3.2	-0.00247	3.294e-05	8.819e-06
RDHALLEEQSK	1xNHS-LC-Biotin [K11]	O43707	Alpha-actinin-4	ACTN4	1	555.618	3	1664.84	57.61	150824	178799	334421	1.59	0	0.00189686	0.000285652	0.3396	-2.02	-0.00112	0.0001193	0.0008116
TEKIYDDHR	1xNHS-LC-Biotin [K3]	Q6N022	Teneurin-4	TENM4	9	758.367	2	1515.73	58.08	25939366	28145043	2.12019e+07	3.29	0	5.92598e-05	8.56029e-05	0.6292	0.2	0.00015	3.294e-05	1.619e-05
NHKCDPEKETVEVSVK	1xCarbamidomethyl [C4]; 1xNHS-LC-Biotin [K]	Q9ULF5	Zinc transporter ZIP10	SLC39A10	19	746.699	3	2238.09	58.26	15233164	1.70526e+07	1.52411e+07	4.61	0	3.2983e-09	8.56029e-05	0.5792	-2.66	-0.00199	3.294e-05	2.85e-10
MTSGKIK	1xNHS-LC-Biotin [K5]	P30101	Protein disulfide-isomerase A3	PDIA3	3	552.3	2	1103.6	57.92	6.90115e+06	9230804	6.13703e+06	1.66	0	0.0763347	0.00606834	0.1867	-2.72	-0.0015	0.002644	0.03667
SGLGSGPKCCH	2xCarbamidomethyl [C9; C10]; 1xNHS-LC-Biotin [K8]	O14880	Microsomal glutathione S-transferase 3	MGST3	2	749.832	2	1498.66	58.16	972996	796758	665443	2.68	0	0.000426258	0.000173589	0.7127	-1.85	-0.00138	6.073e-05	0.000153
STLTKAER	1xNHS-LC-Biotin [K5]	P17480	Nucleolar transcription factor 1	UBTF	2	622.838	2	1244.67	58.81	619436	613187	211317	1.12	0	0.0118972	0.00113699	0.1161	1.38	0.00086	0.0005141	0.0056
VKLDGSR	1xNHS-LC-Biotin [K2]	P62081	40S ribosomal protein S7	RPS7	3	557.306	2	1113.61	57.63	1.04135e+06	1.17876e+06	1212377	1.58	0	0.0176775	0.00176338	0.4873	-3.18	-0.00177	0.0007746	0.008286
QKYNVR	1xNHS-LC-Biotin [K2]	P61254	60S ribosomal protein L26	RPL26	2	573.808	2	1146.61	57.82	768889	654955	768934	1.4	0	0.0409119	0.00316089	0.3714	-0.89	-0.00051	0.001397	0.01936
VKESITR	1xNHS-LC-Biotin [K2]	P21333	Filamin-A	FLNA	2	586.329	2	1171.65	58.09	681966	643823	513408	1.81	0	0.00995051	0.00101307	0.4586	0.9	0.00053	0.0004555	0.004693
DAVTYTEHAKR	1xNHS-LC-Biotin [K10]	P62805	Histone H4	H4C2	6	543.94	3	1629.81	58.21	2.82403e+06	3.02305e+06	2.26058e+06	3.81	0	8.09985e-06	8.56029e-05	0.5538	-0.25	-0.00014	3.294e-05	1.752e-06
VIQGCGNPKVNPQGPGPEEKR	1xCarbamidomethyl [C5]; 1xNHS-LC-Biotin [K9]	P35052	Glypican-1	GPC1	2	867.44	3	2600.31	58.21	1.1716e+06	1242328	977195	4.09	0	2.50946e-08	8.56029e-05	0.4866	-0.52	-0.00045	3.294e-05	2.759e-09
RRHDSAQLVLKK	1xNHS-LC-Biotin [K11]	Q13443	Disintegrin and metalloproteinase domain-containing protein 9	ADAM9	2	597.346	3	1790.02	58.09	4.08141e+06	3.9087e+06	1.48845e+06	1.93	0	0.0203902	0.00185683	0.0777	0.43	0.00026	0.0008372	0.00961
EGANKLR	1xNHS-LC-Biotin [K5]	P51648	Aldehyde dehydrogenase family 3 member A2	ALDH3A2	2	563.805	2	1126.6	58.49	3.33185e+06	1.95623e+06	1.35767e+06	1.37	0	0.0239627	0.00202491	0.4015	-1.07	-0.0006	0.0008906	0.01134
HVKEAFR	1xNHS-LC-Biotin [K3]	Q14566	DNA replication licensing factor MCM6	MCM6	5	613.329	2	1225.65	58.25	382371	621882	377292	2.02	0	0.00136522	0.000226521	0.4851	-0.87	-0.00053	0.0001022	0.0005693
KVEKVVVSNR	1xNHS-LC-Biotin [K]	P07900	Heat shock protein HSP 90-alpha	HSP90AA1	6	748.933	2	1496.86	57.85	4.21137e+06	4.27484e+06	3.79497e+06	3.71	0	4.02962e-06	8.56029e-05	0.2695	-2.05	-0.00154	3.294e-05	8.007e-07
VLVKAK	1xNHS-LC-Biotin [K4]	Q13009	T-lymphoma invasion and metastasis-inducing protein 1	TIAM1	1	498.817	2	996.627	57.26	979450	840511	1.00841e+06	1.2	0	0.0903696	0.00733033	0.2083	-0.1	-5e-05	0.003327	0.04339
KITIGQAPTEKGHTR	1xNHS-LC-Biotin [K11]	P11586	C-1-tetrahydrofolate synthase, cytoplasmic	MTHFD1	7	659.364	3	1976.07	58.18	1.10284e+06	1.1131e+06	967105	4.05	0	1.37526e-07	8.56029e-05	0.5309	0.83	0.00054	3.294e-05	1.839e-08
VESKGLEK	1xNHS-LC-Biotin [K4]	P23229	Integrin alpha-6	ITGA6	9	614.833	2	1228.66	58.07	1.86917e+07	2.00183e+07	1.64177e+07	1.96	0	0.00114502	0.000226521	0.1071	-2.19	-0.00135	0.0001022	0.0004692
MHLAGKTEQAK	1xNHS-LC-Biotin [K6]	Q13442	28 kDa heat- and acid-stable phosphoprotein	PDAP1	6	776.903	2	1552.8	57.87	1.51594e+06	1.7947e+06	1.55901e+06	2.63	0	5.42601e-06	8.56029e-05	0.2966	1.24	0.00096	3.294e-05	1.119e-06
VADISGDTQKAK	1xNHS-LC-Biotin [K10]	Q7KZF4	Staphylococcal nuclease domain-containing protein 1	SND1	3	786.41	2	1571.81	58.37	632591	508468	422992	2.92	0	5.66158e-06	8.56029e-05	0.1473	1.26	0.00099	3.294e-05	1.175e-06
LSSDVCPTSDKSK	1xCarbamidomethyl [C6]; 1xNHS-LC-Biotin [K11]	P11717	Cation-independent mannose-6-phosphate receptor	IGF2R	4	881.922	2	1762.84	58.41	808203	833475	1.18319e+06	2.95	0	1.89316e-05	8.56029e-05	0.1153	1.42	0.00125	3.294e-05	4.527e-06
KLMHVR	1xNHS-LC-Biotin [K1]	O43674	NADH dehydrogenase [ubiquinone] 1 beta subcomplex subunit 5, mitochondrial	NDUFB5	1	374.88	3	1122.63	58.26	282382	201971	190333	0.63	0	0.0135659	0.00166677	0.0635	-0.52	-0.00019	0.0006908	0.006356
SKFSPENTRK	1xNHS-LC-Biotin [K2]	P01008	Antithrombin-III	SERPINC1	1	511.601	3	1532.79	58.03	591534	447538	356557	1.73	0	0.00703203	0.000793452	0.3468	0.19	0.0001	0.000345	0.003289
EQCCYNCGKPGHLAR	3xCarbamidomethyl [C3; C4; C7]; 1xNHS-LC-Biotin [K9]	P62633	Cellular nucleic acid-binding protein	CNBP	1	730.322	3	2188.95	58.17	330773	381716	285595	2.45	0	3.14214e-07	8.56029e-05	0.7347	-0.03	-2e-05	3.294e-05	4.65e-08
HQGVMVGMGQKDSYVGDEAQSKR	2xOxidation [M5; M8]; 1xNHS-LC-Biotin [K11]	P60709	Actin, cytoplasmic 1	ACTB	3	720.338	4	2878.33	58.43	437654	310232	402566	4.37	0	2.95662e-09	8.56029e-05	0.4691	1.26	0.0009	3.294e-05	2.523e-10
MVQEAEKYKAEDEK	1xNHS-LC-Biotin [K7]	P11142	Heat shock cognate 71 kDa protein	HSPA8	2	679.662	3	2036.97	58.18	502821	378086	300585	2.19	0	0.000101504	8.56029e-05	0.0913	2.66	0.00181	3.294e-05	2.981e-05
AKAGCAPLMR	1xCarbamidomethyl [C5]; 1xOxidation [M9]; 1xNHS-LC-Biotin [K2]	Q9H461	Frizzled-8	FZD8	2	715.361	2	1429.71	58.48	1.13126e+06	965305	947740	1.9	0	0.000520921	0.000226521	0.2684	2.9	0.00207	8.268e-05	0.0001929
TKTHYHAMHADCLQELRR	1xCarbamidomethyl [C12]; 1xNHS-LC-Biotin [K2]	Q29983	MHC class I polypeptide-related sequence A	MICA	7	652.321	4	2606.25	58.18	2.90198e+06	2.86964e+06	2.59068e+06	5.21	0	7.53597e-09	8.56029e-05	0.6583	3.6	0.00234	3.294e-05	7.192e-10
TCQLDANECEAKPCVNAKSCK	4xCarbamidomethyl [C2; C9; C14; C20]; 1xNHS-LC-Biotin [K18]	P78504	Protein jagged-1	JAG1	5	941.417	3	2822.24	58.53	4.03572e+06	4.36006e+06	4.23945e+06	5.11	0	9.32043e-11	8.56029e-05	0.0724	-0.71	-0.00066	3.294e-05	5.302e-12
AVQADGQVKECYQSHR	1xCarbamidomethyl [C11]; 1xNHS-LC-Biotin [K9]	Q8WUM4	Programmed cell death 6-interacting protein	PDCD6IP	2	739.02	3	2215.04	58.6	301654	245156	281005	2.33	0	8.8181e-06	8.56029e-05	1	3.59	0.00265	3.294e-05	1.928e-06
ALKSEVQK	1xNHS-LC-Biotin [K3]	Q86UP2	Kinectin	KTN1	3	621.35	2	1241.69	58.51	435116	379306	339322	2.01	0	0.00475472	0.000619103	0.4726	1.14	0.00071	0.0002475	0.002194
KLSSETYSQAK	1xNHS-LC-Biotin [K1]	Q08J23	RNA cytosine C(5)-methyltransferase NSUN2	NSUN2	2	790.905	2	1580.8	58.38	276214	225044	238362	1.74	0	4.74359e-05	8.56029e-05	0.477	1.88	0.00149	3.294e-05	1.263e-05
VYKEVK	1xNHS-LC-Biotin [K3]	P24539	ATP synthase F(0) complex subunit B1, mitochondrial	ATP5PB	2	552.81	2	1104.61	58.51	261753	204947	203666	1.12	0	0.0543214	0.00422219	0.1161	-0.14	-8e-05	0.001933	0.02603
KGATPGKALVATPGKK	1xNHS-LC-Biotin [K7]	P19338	Nucleolin	NCL	3	621.702	3	1863.09	58.79	215526	133833	104988	3.05	0	0.000178714	8.56029e-05	0.1934	1.83	0.00114	3.294e-05	5.644e-05
KIFRDEGGK	1xNHS-LC-Biotin [K1]	P12236	ADP/ATP translocase 3	SLC25A6	6	694.874	2	1388.74	58.68	1.0319e+06	982449	1.0098e+06	1.86	0	0.000158078	8.56029e-05	0.2957	3.56	0.00247	3.294e-05	4.903e-05
VSLEPHQGPGTPESKK	1xNHS-LC-Biotin [K15]	Q14980	Nuclear mitotic apparatus protein 1	NUMA1	2	677.353	3	2030.04	58.69	246073	263708	198283	1.42	0	0.00259375	0.000285652	0.1197	3.9	0.00264	0.0001193	0.001142
LMAKDAGGK	1xNHS-LC-Biotin [K4]	Q14517	Protocadherin Fat 1	FAT1	3	615.325	2	1229.64	58.67	1.08553e+06	1.06223e+06	1.11785e+06	2.81	0	0.000156236	8.56029e-05	0.4377	3.26	0.002	3.294e-05	4.849e-05
LTCQVEHDGQPAVSK	1xCarbamidomethyl [C3]; 1xNHS-LC-Biotin [K15]	P78324	Tyrosine-protein phosphatase non-receptor type substrate 1	SIRPA	2	669.994	3	2007.96	58.29	457611	330551	358134	1.97	0	0.00186029	0.000285652	0.4518	2.26	0.00151	0.0001193	0.0007979
EITEKQIDDNRK	1xNHS-LC-Biotin [K5]	P23229	Integrin alpha-6	ITGA6	6	609.983	3	1827.93	58.72	9.61685e+06	8.70065e+06	9.22628e+06	3.31	0	8.10639e-07	8.56029e-05	0.5801	4.11	0.00251	3.294e-05	1.341e-07
AKTGTDKTLVK	1xNHS-LC-Biotin [K7]	Q14019	Coactosin-like protein	COTL1	4	750.928	2	1500.85	58.83	563453	421788	478084	2.09	0	1.03249e-05	8.56029e-05	0.4163	2.36	0.00177	3.294e-05	2.293e-06
SCLIHTSEKK	1xCarbamidomethyl [C2]; 1xNHS-LC-Biotin [K9]	Q13433	Zinc transporter ZIP6	SLC39A6	6	771.396	2	1541.78	58.73	8.04258e+06	8.50963e+06	8.4357e+06	2.36	0	0.000150832	8.56029e-05	0.0508	1.99	0.00153	3.294e-05	4.637e-05
VLGEKGK	1xNHS-LC-Biotin [K5]	P14618	Pyruvate kinase PKM	PKM	2	535.31	2	1069.61	58.91	1.36053e+06	1.19484e+06	1.36613e+06	1.55	0	0.0663632	0.00514397	0.1742	4.47	0.00239	0.002297	0.03185
YAQQDLKK	1xNHS-LC-Biotin [K7]	O14817	Tetraspanin-4	TSPAN4	5	666.856	2	1332.7	58.76	4.59898e+06	4.90841e+06	4.66087e+06	2.42	0	0.00266542	0.000285652	0.0661	4.28	0.00285	0.0001193	0.001179
SHYKVGENADSQIK	1xNHS-LC-Biotin [K4]	P07305	Histone H1.0	H1-0	4	957.976	2	1914.94	58.71	924267	617688	455729	3.87	0	5.76821e-09	8.56029e-05	0.7442	3.24	0.0031	3.294e-05	5.339e-10
NLRPEDSGKYTCR	1xCarbamidomethyl [C12]; 1xNHS-LC-Biotin [K9]	Q8N441	Fibroblast growth factor receptor-like 1	FGFRL1	4	645.647	3	1934.92	58.43	1.50482e+06	1.51266e+06	1.47997e+06	3.48	0	1.00164e-05	8.56029e-05	0.7443	3.29	0.00212	3.294e-05	2.221e-06
AKLGDSHDLQR	1xNHS-LC-Biotin [K2]	Q13813	Spectrin alpha chain, non-erythrocytic 1	SPTAN1	3	526.942	3	1578.81	58.71	264046	267364	227205	3.28	0	1.48819e-06	8.56029e-05	0.5335	3.99	0.0021	3.294e-05	2.641e-07
LEKIHPTGK	1xNHS-LC-Biotin [K3]	P35244	Replication protein A 14 kDa subunit	RPA3	3	454.594	3	1361.76	58.91	373754	652204	635962	2.54	0	0.000401439	0.000173589	0.4567	4.65	0.00211	6.073e-05	0.0001423
EIKVTSSR	1xNHS-LC-Biotin [K3]	P28827	Receptor-type tyrosine-protein phosphatase mu	PTPRM	3	629.846	2	1258.68	58.44	1.13665e+06	915237	946784	1.68	0	0.022768	0.0019129	0.0893	1.45	0.00091	0.0008372	0.01072
LGANMKK	1xNHS-LC-Biotin [K6]	P13797	Plastin-3	PLS3	1	550.803	2	1100.6	58.7	361300	337798	261666	1.38	0	0.0601131	0.00463276	0.029	3.46	0.0019	0.002009	0.02876
EKGNIQLSYSDGDDCGHGKK	1xCarbamidomethyl [C15]; 1xNHS-LC-Biotin [K19]	P11717	Cation-independent mannose-6-phosphate receptor	IGF2R	1	637.551	4	2547.16	58.74	152530	249831	268202	2.06	0	0.0643907	0.00498437	0.0485	7.83	0.00498	0.002228	0.03079
VKAEGPGLSK	1xNHS-LC-Biotin [K2]	O75369	Filamin-B	FLNB	3	662.871	2	1324.73	58.74	451562	336271	352604	1.92	0	0.00014733	8.56029e-05	0.4896	3.85	0.00255	3.294e-05	4.536e-05
ELHAIKER	1xNHS-LC-Biotin [K6]	Q9BUQ8	Probable ATP-dependent RNA helicase DDX23	DDX23	6	445.581	3	1334.72	58.41	1.18106e+06	892459	574810	2.37	0	0.00270208	0.000285652	0.4473	3.1	0.00138	0.0001193	0.00119
KQEFKSK	2xNHS-LC-Biotin [K1; K5]	Q8WZ42	Titin	TTN	3	524.949	3	1572.83	57	2.43073e+07	24352265	23319826	1.57	0	0.0861034	0.00703578	0.1401	2.92	0.00153	0.00313	0.04125
KLQAQMK	1xNHS-LC-Biotin [K1]	P35580	Myosin-10	MYH10	1	593.332	2	1185.65	58.8	562596	502692	473312	1.56	0	0.113414	0.00928593	0.4744	6.36	0.00377	0.004156	0.054
QLAQKVPHKLNNPK	1xNHS-LC-Biotin [K5]	O75643	U5 small nuclear ribonucleoprotein 200 kDa helicase	SNRNP200	4	652.044	3	1954.11	58.92	523947	767698	834764	2.51	0	0.00101731	0.000226521	0.4422	5.79	0.00377	0.0001022	0.0004128
KCRPIICDK	2xCarbamidomethyl [C2; C7]; 1xNHS-LC-Biotin [K1]	Q9NZV1	Cysteine-rich motor neuron 1 protein	CRIM1	3	510.267	3	1528.78	58.48	528410	441357	439398	1.9	0	0.000380043	0.000173589	0.3632	3.85	0.00196	6.073e-05	0.0001338
IVGGKVCPK	1xCarbamidomethyl [C7]; 1xNHS-LC-Biotin [K5]	P08709	Coagulation factor VII	F7	3	648.862	2	1296.72	55.1	4.74353e+06	5.22702e+06	4.5114e+06	1.73	0	0.106905	0.00880573	0.3353	-0.08	-5e-05	0.003905	0.0508
ILPEEKVLR	1xNHS-LC-Biotin [K6]	O95602	DNA-directed RNA polymerase I subunit RPA1	POLR1A	1	359.714	4	1435.83	58.86	784145	1.54442e+06	1431645	1.18	0.0248	0.106905	0.00880573		0.02	1e-05	0.003905	0.05077
ELKGVSSSQENGK	1xNHS-LC-Biotin [K3]	Q8NFZ8	Cell adhesion molecule 4	CADM4	3	851.43	2	1701.85	58.59	373127	346175	325695	1.65	0	0.00259375	0.000285652	0.4545	2.43	0.00206	0.0001193	0.001139
KYAEAVTR	1xNHS-LC-Biotin [K1]	P00558	Phosphoglycerate kinase 1	PGK1	2	638.843	2	1276.67	58.99	1.15891e+06	1.35711e+06	1.26189e+06	2.14	0	0.00508005	0.000671557	0.4953	5.35	0.00342	0.0002631	0.002353
GKEGSALSHVR	1xNHS-LC-Biotin [K2]	Q3MHD2	Protein LSM12 homolog	LSM12	3	493.93	3	1479.77	58.94	267195	452489	436654	2.63	0	2.22214e-06	8.56029e-05	0.5589	2.13	0.00105	3.294e-05	4.12e-07
HVLTAAHCIHDGKTYVK	1xCarbamidomethyl [C8]; 1xNHS-LC-Biotin [K13]	O95084	Serine protease 23	PRSS23	3	573.049	4	2289.16	58.99	273857	399820	248610	2.63	0	5.03795e-05	8.56029e-05	0.3498	5.28	0.00302	3.294e-05	1.357e-05
LHAATSKNNNLAVTSK	1xNHS-LC-Biotin [K7]	P21283	V-type proton ATPase subunit C 1	ATP6V1C1	5	670.028	3	2008.06	58.74	1.30958e+06	1.58406e+06	1.61666e+06	3.42	0	2.74851e-06	8.56029e-05	0.4708	2.18	0.00146	3.294e-05	5.215e-07
RLEEQAAQHKADIEER	1xNHS-LC-Biotin [K10]	Q15149	Plectin	PLEC	6	754.718	3	2262.13	58.94	4.50074e+06	3.92295e+06	3.89299e+06	4.39	0	6.27992e-10	8.56029e-05	0.6424	4.19	0.00316	3.294e-05	4.471e-11
NKPGVYTK	1xNHS-LC-Biotin [K]	P07477	Trypsin-1	PRSS1	8	623.336	2	1245.67	59.18	4.59613e+06	4.76871e+06	4.92786e+06	1.96	0	0.000846029	0.000226521	0.5969	-0.71	-0.00044	8.268e-05	0.0003352
KLAYRPPK	1xNHS-LC-Biotin [K1]	P08574	Cytochrome c1, heme protein, mitochondrial	CYC1	1	437.928	3	1311.76	59.26	413746	541796	658038	1.88	0	0.117174	0.00973397	0.4149	5.84	0.00255	0.0043	0.0557
KKVHPAVVIR	1xNHS-LC-Biotin [K2]	P62829	60S ribosomal protein L23	RPL23	8	495.977	3	1485.91	58.77	1.63251e+06	1.72138e+06	2.14958e+06	2.76	0	0.000442791	0.000173589	0.0688	5.86	0.0029	6.073e-05	0.0001596
EGHKIIPSNR	1xNHS-LC-Biotin [K4]	Q7Z5N4	Protein sidekick-1	SDK1	6	745.4	2	1489.79	59.14	3.41931e+06	4.53981e+06	4.73961e+06	2.57	0	0.00109828	0.000226521	0.4981	-1.09	-0.00082	0.0001022	0.0004492
KFAETQPK	1xNHS-LC-Biotin [K1]	P26641	Elongation factor 1-gamma	EEF1G	4	644.343	2	1287.68	59.25	2.06663e+06	2.02068e+06	2.02668e+06	2.68	0	0.000965346	0.000226521	0.6194	1.31	0.00085	0.0001022	0.0003879
LKSECFSKR	1xCarbamidomethyl [C5]; 1xNHS-LC-Biotin [K8]	O75882	Attractin	ATRN	2	498.591	3	1493.76	59.14	275928	311493	304934	1.86	0	0.00349296	0.000491293	0.2688	-1.69	-0.00084	0.0001854	0.001577
HQASGTVWLKHQHDR	1xNHS-LC-Biotin [K10]	Q13683	Integrin alpha-7	ITGA7	6	713.694	3	2139.07	59.33	2.53948e+06	2.28323e+06	2.86433e+06	4.07	0	8.56096e-10	8.56029e-05	0.6978	0.19	0.00014	3.294e-05	6.307e-11
MIMDDSKRK	1xNHS-LC-Biotin [K7]	O14786	Neuropilin-1	NRP1	5	488.245	3	1462.72	59.35	3.7515e+06	4.76738e+06	4.27761e+06	2.82	0	5.22317e-05	8.56029e-05	0.0745	0	0	3.294e-05	1.411e-05
AAQEEYVKR	1xNHS-LC-Biotin [K8]	P04075	Fructose-bisphosphate aldolase A	ALDOA	2	716.866	2	1432.73	59.11	327860	411674	334054	1.4	0	0.0134548	0.00166677	0.2643	-0.94	-0.00067	0.0006714	0.00633
YLEKGK	1xNHS-LC-Biotin [K4]	P13747	HLA class I histocompatibility antigen, alpha chain E	HLA-E	2	538.793	2	1076.58	59.25	447005	561613	315897	1.3	0	0.088523	0.00723411	0.1385	-1.86	-0.001	0.00328	0.04248
MHFSKTK	1xNHS-LC-Biotin [K5]	Q15629	Translocating chain-associated membrane protein 1	TRAM1	3	406.543	3	1217.62	59.39	458436	476449	437575	1.35	0	0.00809103	0.000901812	0.2074	-0.95	-0.00039	0.0004031	0.003806
THISKGTLGK	1xNHS-LC-Biotin [K5]	P12956	X-ray repair cross-complementing protein 6	XRCC6	2	460.927	3	1380.77	59.43	471662	386958	329813	2.31	0	0.000574313	0.000226521	0.4242	-0.68	-0.00032	8.268e-05	0.0002163
ETDAFQPHKQTR	1xNHS-LC-Biotin [K9]	P14543	Nidogen-1	NID1	1	599.629	3	1796.87	59.37	316369	426735	289397	2.36	0	0.000438007	0.000173589	0.5636	-1.92	-0.00115	6.073e-05	0.000158
EKLAAAER	1xNHS-LC-Biotin [K2]	O95477	Phospholipid-transporting ATPase ABCA1	ABCA1	2	613.831	2	1226.66	59.48	921695	1.04125e+06	976246	1.87	0	0.0130197	0.00150608	0.369	-0.94	-0.00057	0.0006321	0.006132
KLEEVK	1xNHS-LC-Biotin [K1]	P34925	Tyrosine-protein kinase RYK	RYK	2	542.807	2	1084.61	59.48	768238	1.06816e+06	893426	2.17	0	0.0615144	0.00473507	0.1429	-0.32	-0.00017	0.002113	0.02942
EATNPPVIQEEKPKK	1xNHS-LC-Biotin [K]	P30101	Protein disulfide-isomerase A3	PDIA3	4	683.036	3	2047.09	59.15	387470	545873	420281	1.51	0	0.000988046	0.000226521	0.0265	1.41	0.00096	0.0001022	0.0003984
KPGIGGR	1xNHS-LC-Biotin [K1]	Q8TCZ2	CD99 antigen-like protein 2	CD99L2	3	512.291	2	1023.58	59.2	6.58099e+06	5.98691e+06	6319445	1.11	0	0.00697793	0.000793452	0.5045	-2.66	-0.00136	0.0003248	0.003251
RLESKIR	1xNHS-LC-Biotin [K5]	P05783	Keratin, type I cytoskeletal 18	KRT18	4	620.863	2	1240.72	59.6	2.93335e+06	3.34061e+06	3.20041e+06	2.31	0	0.0402372	0.00299125	0.1515	-0.2	-0.00012	0.001379	0.01908
IEKVPKVCR	1xCarbamidomethyl [C8]; 1xNHS-LC-Biotin [K6]	P48307	Tissue factor pathway inhibitor 2	TFPI2	3	489.944	3	1467.82	59.16	832025	945615	863631	2.49	0	0.000204242	8.56029e-05	0.3614	-0.66	-0.00032	3.294e-05	6.576e-05
HGESGSMAVFHQTQGPSYSESKR	1xOxidation [M7]; 1xNHS-LC-Biotin [K22]	P15151	Poliovirus receptor	PVR	7	716.328	4	2862.29	59.29	2.90653e+06	2.69489e+06	1.62636e+06	6.13	0	5.98236e-09	8.56029e-05	0.8091	-0.82	-0.00059	3.294e-05	5.552e-10
VKMVDELKR	1xOxidation [M3]; 1xNHS-LC-Biotin [K2]	P16144	Integrin beta-4	ITGB4	2	491.604	3	1472.8	59.76	614596	486577	313563	1.77	0	0.115657	0.00964032	0.3729	0.01	1e-05	0.004254	0.05504
HIKELGR	1xNHS-LC-Biotin [K3]	P50281	Matrix metalloproteinase-14	MMP14	11	596.338	2	1191.67	59.69	28475267	32397325	31628622	2.64	0	0.00351765	0.000491293	0.3826	1.79	0.00106	0.0001854	0.00159
FSKSATSPEGK	1xNHS-LC-Biotin [K3]	P13639	Elongation factor 2	EEF2	5	739.37	2	1477.74	59.56	2.23868e+06	2.50835e+06	2.28044e+06	2.66	0	1.1799e-05	8.56029e-05	0.5827	-2.46	-0.00182	3.294e-05	2.657e-06
EKPYDSKSLR	1xNHS-LC-Biotin [K7]	P16422	Epithelial cell adhesion molecule	EPCAM	12	521.273	3	1561.8	59.68	1.91517e+07	2.21719e+07	21595954	3.32	0	8.59071e-05	8.56029e-05	0.6114	0.84	0.00044	3.294e-05	2.472e-05
VVGKYCEK	1xCarbamidomethyl [C6]; 1xNHS-LC-Biotin [K4]	Q00610	Clathrin heavy chain 1	CLTC	3	661.335	2	1321.66	59.17	868552	870258	586749	1.55	0	0.00270208	0.000285652	0.4387	-1.77	-0.00117	0.0001193	0.001191
AQAAAPASVPAQAPKR	1xNHS-LC-Biotin [K15]	P47914	60S ribosomal protein L29	RPL29	5	625.009	3	1873.01	59.45	719488	854602	765524	3.33	0	2.27711e-07	8.56029e-05	0.7027	0.14	9e-05	3.294e-05	3.235e-08
VFSGKSER	1xNHS-LC-Biotin [K5]	P14866	Heterogeneous nuclear ribonucleoprotein L	HNRNPL	3	624.823	2	1248.64	59.47	463475	410740	483247	1.82	0	0.00158548	0.000226521	0.5165	-1.34	-0.00084	0.0001022	0.000671
VKLPSGSK	1xNHS-LC-Biotin [K2]	P62917	60S ribosomal protein L8	RPL8	2	577.832	2	1154.66	59.14	512378	674499	553165	1.71	0	0.00875587	0.000901812	0.5673	-2.3	-0.00133	0.00042	0.004109
DVKPKPIADAK	1xNHS-LC-Biotin [K]	P27816	Microtubule-associated protein 4	MAP4	3	507.621	3	1520.85	59.12	154563	540687	634436	1.21	0	0.0152246	0.00166677	0.1736	-1.89	-0.00096	0.0007221	0.007162
NALAHVGAKER	1xNHS-LC-Biotin [K9]	Q96KN1	Protein LRATD2	LRATD2	3	502.274	3	1504.81	59.51	478764	523190	565139	2.73	0	3.48309e-06	8.56029e-05	0.4652	1.14	0.00057	3.294e-05	6.823e-07
WIESKHK	1xNHS-LC-Biotin [K5]	P27797	Calreticulin	CALR	4	422.894	3	1266.67	59.6	711878	578660	700442	1.97	0	0.000731119	0.000226521	0.1574	1.42	0.0006	8.268e-05	0.0002844
VHAKDPDAANSPIR	1xNHS-LC-Biotin [K4]	P55287	Cadherin-11	CDH11	23	915.469	2	1829.93	59.33	1.21769e+08	1.36446e+08	128089198	4.65	0	3.25847e-09	8.56029e-05	0.8323	-0.53	-0.00048	3.294e-05	2.808e-10
KYAYSAASGGR	1xNHS-LC-Biotin [K1]	P17301	Integrin alpha-2	ITGA2	11	735.364	2	1469.72	59.75	9.04512e+07	9.40285e+07	9.24489e+07	3.09	0	3.48309e-06	8.56029e-05	0.7055	-0.57	-0.00042	3.294e-05	6.806e-07
KPLTSSSAAPQRPISTQR	1xNHS-LC-Biotin [K1]	Q15691	Microtubule-associated protein RP/EB family member 1	MAPRE1	2	755.41	3	2264.22	58.82	700906	831596	371349	1.86	0	0.0042948	0.00055579	0.1774	-0.53	-0.0004	0.0002275	0.001965
AVKDATNTGIK	1xNHS-LC-Biotin [K3]	P50579	Methionine aminopeptidase 2	METAP2	3	728.896	2	1456.78	59.58	641670	383940	420100	2.3	0	4.205e-05	8.56029e-05	0.5217	1.04	0.00076	3.294e-05	1.108e-05
ITTAKENYDNAK	1xNHS-LC-Biotin [K5]	O75882	Attractin	ATRN	5	853.924	2	1706.84	59.65	940602	938907	864961	2.31	0	1.29413e-06	8.56029e-05	0.5974	-0.44	-0.00038	3.294e-05	2.26e-07
GGGGHDALKGPNVCGSR	1xCarbamidomethyl [C14]; 1xNHS-LC-Biotin [K9]	P35555	Fibrillin-1	FBN1	4	659.985	3	1977.94	59.58	821716	635616	356792	3.43	0	8.18991e-05	8.56029e-05	0.6939	1.09	0.00072	3.294e-05	2.334e-05
VINDKHDDVMAK	1xNHS-LC-Biotin [K5]	Q99460	26S proteasome non-ATPase regulatory subunit 1	PSMD1	3	575.289	3	1723.85	59.68	675205	675916	555213	2.7	0	1.27669e-05	8.56029e-05	0.4815	1.67	0.00096	3.294e-05	2.904e-06
SSPTDKHTLVK	1xNHS-LC-Biotin [K6]	P20020	Plasma membrane calcium-transporting ATPase 1	ATP2B1	1	517.945	3	1551.82	59.38	44700.1	266317	361006	1.38	0	0.050575	0.00401828	0.1014	0.93	0.00048	0.001816	0.02408
RNPDTQWITKPVHKHR	1xNHS-LC-Biotin [K14]	P61313	60S ribosomal protein L15	RPL15	2	588.818	4	2352.25	59.49	331111	408631	369106	3.34	0	2.47105e-05	8.56029e-05	0.2096	-0.47	-0.00028	3.294e-05	6.074e-06
ALYKPKQEVK	1xNHS-LC-Biotin [K6]	Q6YHK3	CD109 antigen	CD109	9	771.94	2	1542.87	59.73	3.39144e+07	3.33392e+07	3.24199e+07	2.68	0	4.97767e-05	8.56029e-05	0.2201	0.78	0.0006	3.294e-05	1.336e-05
KFSNQYK	1xNHS-LC-Biotin [K1]	P51149	Ras-related protein Rab-7a	RAB7A	3	627.323	2	1253.63	59.73	887521	926446	903419	2.21	0	0.0152246	0.00166677	0.4434	3.33	0.00209	0.0007221	0.007177
MKASGTLR	1xNHS-LC-Biotin [K2]	Q02543	60S ribosomal protein L18a	RPL18A	3	601.823	2	1202.64	59.64	516137	480405	489251	1.5	0	0.00129987	0.000226521	0.2533	0.12	7e-05	0.0001022	0.0005384
QKEQTFR	1xNHS-LC-Biotin [K2]	A1L0T0	2-hydroxyacyl-CoA lyase 2	ILVBL	3	638.328	2	1275.65	59.25	524266	563993	531538	1.51	0	0.0146092	0.00166677	0.3907	-2.01	-0.00128	0.0007221	0.006876
VAHSDKPGSTSTASFR	1xNHS-LC-Biotin [K6]	Q9P0L0	Vesicle-associated membrane protein-associated protein A	VAPA	3	662.995	3	1986.97	59.7	758427	814740	699469	3.9	0	2.12963e-06	8.56029e-05	0.7	0.79	0.00052	3.294e-05	3.925e-07
LTCQVEHDGQPAVSKSHDLK	1xCarbamidomethyl [C3]; 1xNHS-LC-Biotin [K15]	P78324	Tyrosine-protein phosphatase non-receptor type substrate 1	SIRPA	14	863.422	3	2588.26	59.5	13864121	16835657	1.58338e+07	6.57	0	1.29339e-17	8.56029e-05	0.2542	-2.77	-0.00239	3.294e-05	1.164e-19
NVAKLQK	1xNHS-LC-Biotin [K4]	Q14204	Cytoplasmic dynein 1 heavy chain 1	DYNC1H1	2	570.334	2	1139.66	59.34	1.39009e+06	1.40313e+06	1.48944e+06	1.77	0	0.0134548	0.00166677	0.4181	-0.14	-8e-05	0.0006714	0.006325
NLKNEITKK	1xNHS-LC-Biotin [K8]	P53621	Coatomer subunit alpha	COPA	1	476.274	3	1426.81	59.69	317098	338616	236472	1.46	0	0.0304428	0.00233944	0.089	0.09	4e-05	0.001101	0.01439
ALVKEQGDR	1xNHS-LC-Biotin [K4]	Q9BR76	Coronin-1B	CORO1B	1	677.86	2	1354.71	59.63	168211	228729	171877	0.93	0	0.0643907	0.00498437	0.0323	-0.91	-0.00062	0.002228	0.03093
LKAVER	1xNHS-LC-Biotin [K2]	Q9P2D3	HEAT repeat-containing protein 5B	HEATR5B	1	527.807	2	1054.61	59.73	895510	897570	856018	1.67	0	0.094147	0.00762531	0.1078	-0.33	-0.00018	0.003423	0.04504
VEKIHEKV	1xNHS-LC-Biotin [K3]	Q07065	Cytoskeleton-associated protein 4	CKAP4	2	440.916	3	1320.73	59.82	1.03881e+06	942839	901943	1.41	0	0.00247349	0.000285652	0.2128	0.3	0.00013	0.0001193	0.001085
FSKQAAENEK	1xNHS-LC-Biotin [K3]	Q9ULF5	Zinc transporter ZIP10	SLC39A10	3	745.868	2	1490.73	59.55	550474	617552	542735	3.77	0	9.20073e-06	8.56029e-05	0.6923	-0.75	-0.00056	3.294e-05	2.013e-06
KTGQAPGYSYTAANK	1xNHS-LC-Biotin [K1]	P99999	Cytochrome c	CYCS	6	948.47	2	1895.93	59.66	985333	894344	914454	2.74	0	2.6505e-08	8.56029e-05	0.6569	0.42	0.0004	3.294e-05	2.918e-09
VINHKLYK	1xNHS-LC-Biotin [K5]	P22102	Trifunctional purine biosynthetic protein adenosine-3	GART	1	451.928	3	1353.77	59.77	304990	431806	245803	1.45	0	0.0947878	0.00767247	0.3172	-0.89	-0.0004	0.003455	0.04524
VMTNKLK	1xOxidation [M2]; 1xNHS-LC-Biotin [K5]	Q9Y625	Glypican-6	GPC6	3	594.827	2	1188.65	59.46	916419	1.02744e+06	950048	1.91	0	0.0101122	0.00101307	0.1832	-0.5	-0.0003	0.0004555	0.004741
VLVRPSKPK	1xNHS-LC-Biotin [K7]	Q9H6B4	CXADR-like membrane protein	CLMP	3	454.948	3	1362.83	60.06	1.93731e+06	2.0124e+06	1.78282e+06	1.15	0	0.0250079	0.00207816	0.287	-0.33	-0.00015	0.0009067	0.01178
KYIHVAK	1xNHS-LC-Biotin [K1]	P25205	DNA replication licensing factor MCM3	MCM3	3	399.898	3	1197.68	59.92	317448	215750	228584	1.32	0.0075	0.00388456	0.00055579		-0.76	-0.0003	0.0002073	0.001767
KQEYNGKIPR	1xNHS-LC-Biotin [K]	O75326	Semaphorin-7A	SEMA7A	8	786.423	2	1571.84	59.9	7223924	6.51677e+06	6.35662e+06	3.28	0	5.87162e-06	8.56029e-05	0.6494	1.7	0.00133	3.294e-05	1.222e-06
ILCNKCTTR	2xCarbamidomethyl [C3; C6]; 1xNHS-LC-Biotin [K5]	Q13642	Four and a half LIM domains protein 1	FHL1	3	752.876	2	1504.74	59.8	325720	273824	305427	2.3	0	6.10661e-05	8.56029e-05	0.4783	0.83	0.00063	3.294e-05	1.684e-05
KFHEAQLSEK	1xNHS-LC-Biotin [K1]	O75694	Nuclear pore complex protein Nup155	NUP155	1	519.272	3	1555.79	59.91	367371	285652	157812	1.49	0	0.00135685	0.000226521	0.1342	4.68	0.00243	0.0001022	0.0005655
ELCHVCCMKK	3xCarbamidomethyl [C3; C6; C7]; 1xNHS-LC-Biotin [K]	O14672	Disintegrin and metalloproteinase domain-containing protein 10	ADAM10	6	852.381	2	1703.76	59.54	1.82082e+06	1.97406e+06	1.7617e+06	2.59	0	0.000171566	8.56029e-05	0.0541	-0.79	-0.00067	3.294e-05	5.376e-05
YMVKSCGK	1xCarbamidomethyl [C6]; 1xNHS-LC-Biotin [K4]	P27635	60S ribosomal protein L10	RPL10	3	656.316	2	1311.63	59.93	1.08817e+06	920288	918024	2.07	0	0.00268368	0.000285652	0.3333	-1.16	-0.00076	0.0001193	0.001183
QAKNLPK	1xNHS-LC-Biotin [K3]	P05067	Amyloid-beta precursor protein	APP	3	569.326	2	1137.64	59.64	2.70771e+06	3207870	3.20229e+06	1.48	0	0.0405733	0.00304684	0.4054	0.2	0.00011	0.001397	0.0193
LACKEAVR	1xCarbamidomethyl [C3]; 1xNHS-LC-Biotin [K4]	P17987	T-complex protein 1 subunit alpha	TCP1	1	643.341	2	1285.68	60.02	2.0319e+06	1.81553e+06	1.86192e+06	2.87	0	0.00171101	0.000285652	0.2369	-0.49	-0.00032	0.0001193	0.0007276
KLEDGPK	1xNHS-LC-Biotin [K1]	P68104	Elongation factor 1-alpha 1	EEF1A1	7	563.303	2	1125.6	52.28	7.64538e+06	7.23585e+06	6.88445e+06	2.2	0	0.00226649	0.000285652	0.3682	0.75	0.00042	0.0001193	0.0009893
LYTKHGTLK	1xNHS-LC-Biotin [K4]	Q5JPE7	Nodal modulator 2	NOMO2	2	467.264	3	1399.78	59.58	355432	455716	519213	1.95	0	0.0284307	0.00229243	0.4615	-0.2	-0.0001	0.0009933	0.01343
CIIPNHEKK	1xCarbamidomethyl [C1]; 1xNHS-LC-Biotin [K8]	P35579	Myosin-9	MYH9	3	493.259	3	1477.77	60.02	753932	690982	536006	2.36	0	0.000323743	0.000173589	0.0551	-2.22	-0.00109	6.073e-05	0.0001113
VIKSYAK	1xNHS-LC-Biotin [K3]	P35998	26S proteasome regulatory subunit 7	PSMC2	1	574.333	2	1147.65	60	899283	945515	993117	1.08	0	0.037633	0.00299125	0.1852	3.08	0.00177	0.001379	0.0178
DYVQKAQTK	1xNHS-LC-Biotin [K5]	P35580	Myosin-10	MYH10	3	710.368	2	1419.73	59.81	788868	767833	737468	2.35	0	0.0011114	0.000226521	0.3745	-1.29	-0.00091	0.0001022	0.0004539
NREQVGKFK	1xNHS-LC-Biotin [K7]	Q9HC84	Mucin-5B	MUC5B	3	482.262	3	1444.77	59.67	464517	637131	526669	2.06	0	0.00765928	0.000854065	0.1942	-0.25	-0.00012	0.000385	0.003586
TTKPLDR	1xNHS-LC-Biotin [K3]	P55287	Cadherin-11	CDH11	1	585.321	2	1169.63	60.06	393096	407686	487973	1.42	0	0.00472007	0.000619103	0.0282	-0.31	-0.00018	0.0002475	0.002175
AHAPKWESK	1xNHS-LC-Biotin [K5]	Q9Y4C0	Neurexin-3	NRXN3	7	464.908	3	1392.71	59.72	1.41469e+06	1.53018e+06	1.13261e+06	2.05	0	0.000430922	0.000173589	0.3659	-0.11	-5e-05	6.073e-05	0.0001543
AAGKGDVPTKRPPVLR	1xNHS-LC-Biotin [K4]	P62424	60S ribosomal protein L7a	RPL7A	3	501.041	4	2001.14	60.18	389248	420867	454083	2.74	0	0.00158548	0.000226521	0.3613	0.34	0.00017	0.0001022	0.0006704
KKDSQICELK	1xCarbamidomethyl [C7]; 1xNHS-LC-Biotin [K2]	P55145	Mesencephalic astrocyte-derived neurotrophic factor	MANF	3	529.946	3	1587.82	60.06	867406	896869	1.04871e+06	2.63	0	2.02862e-06	8.56029e-05	0.0798	0.81	0.00043	3.294e-05	3.721e-07
TVGRPAFKR	1xNHS-LC-Biotin [K8]	P11717	Cation-independent mannose-6-phosphate receptor	IGF2R	2	457.596	3	1370.77	60.1	1.9576e+06	1.92593e+06	2016046	2.31	0	0.00719718	0.000793452	0.4978	-0.15	-7e-05	0.000345	0.003371
KFLKGR	1xNHS-LC-Biotin [K4]	Q96MM7	Heparan-sulfate 6-O-sulfotransferase 2	HS6ST2	2	363.22	3	1087.64	60.03	359445	464843	444026	1.7	0	0.0202186	0.00185683	0.1353	0.59	0.00021	0.0008372	0.009492
LLNSSKAR	1xNHS-LC-Biotin [K6]	Q15149	Plectin	PLEC	3	614.347	2	1227.69	60.14	2254077	2.30493e+06	2.01679e+06	2.14	0	0.0027393	0.000285652	0.4065	-0.29	-0.00018	0.0001193	0.00121
LHAVPAAKTVK	1xNHS-LC-Biotin [K8]	P11362	Fibroblast growth factor receptor 1	FGFR1	4	491.959	3	1473.86	59.67	466444	446361	502615	2.49	0	0.000580588	0.000226521	0.1084	0.74	0.00036	8.268e-05	0.0002186
KLKDPTLR	1xNHS-LC-Biotin [K1]	Q9UBU9	Nuclear RNA export factor 1	NXF1	1	437.26	3	1309.77	60.16	233210	268419	255388	1.13	0	0.0272403	0.00224068	0.0177	-1.56	-0.00068	0.0009767	0.01284
YNTPKYR	1xNHS-LC-Biotin [K5]	P46777	60S ribosomal protein L5	RPL5	2	640.826	2	1280.65	60.2	304017	316573	246098	1.34	0	0.00995051	0.00101307	0.1866	-0.06	-4e-05	0.0004555	0.004684
TQEQSDVKLPKGK	1xNHS-LC-Biotin [K11]	Q9ULF5	Zinc transporter ZIP10	SLC39A10	3	599.657	3	1796.96	60.21	1.25681e+06	1311185	1.23563e+06	2.78	0	2.22214e-06	8.56029e-05	0.1187	-0.01	0	3.294e-05	4.125e-07
LSGLPKHR	1xNHS-LC-Biotin [K6]	P07195	L-lactate dehydrogenase B chain	LDHB	3	416.241	3	1246.71	59.91	1.22543e+06	777772	1.1305e+06	2.13	0	0.00213474	0.000285652	0.3756	0.02	1e-05	0.0001193	0.0009222
EDSVKPGAHLTVK	1xNHS-LC-Biotin [K]	P51991	Heterogeneous nuclear ribonucleoprotein A3	HNRNPA3	9	430.733	4	1719.91	68.24	775214	1.57574e+06	1.21547e+06	1.19	0	0.000149949	8.56029e-05	0.0588	1.32	0.00057	3.294e-05	4.61e-05
KTCLPR	1xCarbamidomethyl [C3]; 1xNHS-LC-Biotin [K1]	P42892	Endothelin-converting enzyme 1	ECE1	3	371.868	3	1113.59	60.25	774482	1269286	1128597	1.4	0	0.00594354	0.000671557	0.3714	-0.18	-7e-05	0.0002631	0.00277
SKEYFSKQK	1xNHS-LC-Biotin [K7]	Q06830	Peroxiredoxin-1	PRDX1	5	742.384	2	1483.76	60.17	1.52436e+06	1384984	1.52467e+06	1.88	0	0.0181261	0.00176338	0.1117	-0.18	-0.00013	0.0007931	0.008552
AFEDEKK	1xNHS-LC-Biotin [K6]	Q9UQ80	Proliferation-associated protein 2G4	PA2G4	2	603.297	2	1205.59	59.92	648507	480516	468516	1.85	0	0.00719718	0.000793452	0.0865	-0.11	-6e-05	0.000345	0.003358
GHLSGLAKR	1xNHS-LC-Biotin [K8]	Q15149	Plectin	PLEC	7	426.576	3	1277.71	60.23	4.49457e+06	4.43963e+06	3.99829e+06	2.27	0	0.000124916	8.56029e-05	0.696	-0.36	-0.00015	3.294e-05	3.758e-05
GGKNSTWSGESK	1xNHS-LC-Biotin [K3]	P19338	Nucleolin	NCL	1	788.876	2	1576.74	59.69	221698	365839	363938	2.59	0	7.76091e-05	8.56029e-05	0.4286	1.7	0.00134	3.294e-05	2.193e-05
LWHKAK	1xNHS-LC-Biotin [K4]	P30533	Alpha-2-macroglobulin receptor-associated protein	LRPAP1	2	374.548	3	1121.63	60.35	536516	626491	425700	1.23	0	0.0808306	0.00653212	0.122	-0.73	-0.00027	0.002864	0.03871
KLPEPESR	1xNHS-LC-Biotin [K1]	P43121	Cell surface glycoprotein MUC18	MCAM	2	647.845	2	1294.68	60.01	561836	460103	514854	1.23	0	0.0195479	0.00181487	0.3496	0.71	0.00046	0.0008268	0.009172
VESRDKLPQPVQPDPVSHCK	1xCarbamidomethyl [C19]; 1xNHS-LC-Biotin [K6]	P05556	Integrin beta-1	ITGB1	9	664.591	4	2655.34	60.25	1.76719e+06	1979878	1.86627e+06	3.15	0	1.46131e-06	8.56029e-05	0.5302	1.64	0.00109	3.294e-05	2.575e-07
GSTKYSYK	1xNHS-LC-Biotin [K4]	P20138	Myeloid cell surface antigen CD33	CD33	3	636.82	2	1272.63	60.08	7379952	7050009	7477020	2.31	0	0.0325916	0.00244883	0.4459	2.69	0.00171	0.001135	0.01539
NIIHGSDSVKSAEK	1xNHS-LC-Biotin [K10]	P22392	Nucleoside diphosphate kinase B	NME2	5	912.47	2	1823.93	59.95	2.51921e+06	1.98427e+06	2.02933e+06	2.87	0	2.71582e-07	8.56029e-05	0.1603	0.63	0.00058	3.294e-05	3.942e-08
IHCAVKSLNR	1xCarbamidomethyl [C3]; 1xNHS-LC-Biotin [K6]	P08581	Hepatocyte growth factor receptor	MET	1	512.942	3	1536.81	60.24	289270	286995	251460	1.36	0	0.0279485	0.00229243	0.2206	-0.93	-0.00048	0.0009767	0.01317
KLNIGGKR	1xNHS-LC-Biotin [K7]	Q9UL25	Ras-related protein Rab-21	RAB21	3	408.914	3	1224.72	60.19	303345	371194	447629	1.63	0	0.0031889	0.000424759	0.2638	1.56	0.00064	0.0001633	0.001422
FKCCGGEDYR	2xCarbamidomethyl [C3; C4]; 1xNHS-LC-Biotin [K2]	O95858	Tetraspanin-15	TSPAN15	3	815.844	2	1630.68	60.47	560427	557723	417993	2.61	0	0.000102718	8.56029e-05	0.6743	0.06	5e-05	3.294e-05	3.011e-05
DHLITKR	1xNHS-LC-Biotin [K6]	P06756	Integrin alpha-V	ITGAV	5	407.898	3	1221.68	60.49	839403	986247	1.00357e+06	1.89	0	0.0437067	0.00320045	0.5979	0.78	0.00032	0.001464	0.02078
LEEVAKR	1xNHS-LC-Biotin [K6]	O43169	Cytochrome b5 type B	CYB5B	1	592.331	2	1183.65	60.32	174676	230516	263664	1.83	0	0.00796495	0.000854065	0.4754	2.88	0.00171	0.000385	0.003723
GAKEEHGGLIR	1xNHS-LC-Biotin [K3]	P26368	Splicing factor U2AF 65 kDa subunit	U2AF2	3	502.603	3	1505.79	60.51	345076	414609	320312	2.42	0	0.000254047	8.56029e-05	0.4174	2.54	0.00127	3.294e-05	8.416e-05
FNEEVKK	1xNHS-LC-Biotin [K]	P05106	Integrin beta-3	ITGB3	4	411.549	3	1232.63	60.35	3.2659e+06	3.87817e+06	3.41915e+06	1.43	0	0.0373181	0.00299125	0.0839	-0.6	-0.00025	0.001379	0.01769
YHEEFEKSR	1xNHS-LC-Biotin [K7]	Q14847	LIM and SH3 domain protein 1	LASP1	2	521.914	3	1563.73	60.68	415883	601143	188256	1.69	0	0.0317695	0.00239409	0.5266	0.56	0.00029	0.001118	0.01505
VKDLCQR	1xCarbamidomethyl [C5]; 1xNHS-LC-Biotin [K2]	Q8IWU5	Extracellular sulfatase Sulf-2	SULF2	6	629.327	2	1257.64	60.47	8.50206e+06	8.91142e+06	8.07799e+06	2.37	0	0.0165389	0.00171725	0.4557	1.4	0.00088	0.0007381	0.007763
SKMIYASSK	1xOxidation [M3]; 1xNHS-LC-Biotin [K2]	P23528	Cofilin-1	CFL1	3	685.346	2	1369.69	60.55	503904	537089	303027	1.82	0	0.00156562	0.000226521	0.5714	0.18	0.00012	0.0001022	0.0006593
TVQGSGHQEHINIHKLR	1xNHS-LC-Biotin [K15]	Q14247	Src substrate cortactin	CTTN	2	574.057	4	2293.2	60.42	616831	699446	704485	1.56	0	0.00445299	0.000619103	0.2821	3.14	0.0018	0.0002475	0.002037
AINTAVKSGR	1xNHS-LC-Biotin [K7]	Q14204	Cytoplasmic dynein 1 heavy chain 1	DYNC1H1	3	678.378	2	1355.75	60.5	394527	280357	298675	2.26	0	0.00039925	0.000173589	0.615	2.23	0.00151	6.073e-05	0.0001411
SSCQKIVER	1xCarbamidomethyl [C3]; 1xNHS-LC-Biotin [K5]	Q96F81	Protein dispatched homolog 1	DISP1	3	723.364	2	1445.72	60.47	323603	375078	363990	2.31	0	0.000870438	0.000226521	0.6667	-1.8	-0.0013	8.268e-05	0.0003451
RTTLSSKMYHTK	1xNHS-LC-Biotin [K7]	O94907	Dickkopf-related protein 1	DKK1	3	597.981	3	1791.92	60.56	485250	483821	391868	2.45	0	0.0027771	0.000285652	0.4776	2.29	0.00137	0.0001193	0.001227
KVDISKVSSK	1xNHS-LC-Biotin [K6]	P27816	Microtubule-associated protein 4	MAP4	3	477.276	3	1429.81	60.63	274407	317410	346323	1.95	0	0.0113284	0.00101307	0.3436	2.65	0.00126	0.0004747	0.005346
IGKQPYR	1xNHS-LC-Biotin [K3]	Q96KN1	Protein LRATD2	LRATD2	2	600.832	2	1200.66	60.85	1.71007e+06	1.80372e+06	1617499	1.83	0	0.00821934	0.000901812	0.3825	0.44	0.00026	0.0004031	0.003852
LKEEISK	1xNHS-LC-Biotin [K2]	P38646	Stress-70 protein, mitochondrial	HSPA9	1	593.331	2	1185.65	60.56	340578	355920	270257	1.98	0	0.00337235	0.000424759	0.0707	0.61	0.00036	0.0001633	0.001511
SYKVSTSGPR	1xNHS-LC-Biotin [K3]	P05787	Keratin, type II cytoskeletal 8	KRT8	3	710.866	2	1420.73	60.32	1.04462e+06	1.26535e+06	1112395	2.52	0	0.000373832	0.000173589	0.6786	0.05	4e-05	6.073e-05	0.0001313
STCYGGYKR	1xCarbamidomethyl [C3]; 1xNHS-LC-Biotin [K8]	P35555	Fibrillin-1	FBN1	2	715.833	2	1430.66	60.72	391557	431928	476618	2.01	0	0.00206536	0.000285652	0.6766	2.6	0.00186	0.0001193	0.0008927
DLHDANTDLIGRHPKQEK	1xNHS-LC-Biotin [K15]	P53985	Monocarboxylate transporter 1	SLC16A1	3	607.312	4	2426.22	60.68	648960	578709	574337	2.66	0	0.000238576	8.56029e-05	0.0752	0.74	0.00045	3.294e-05	7.819e-05
FQCGQKTLRPR	1xCarbamidomethyl [C3]; 1xNHS-LC-Biotin [K6]	P00749	Urokinase-type plasminogen activator	PLAU	2	577.304	3	1729.9	60.5	2.17152e+06	2.43623e+06	1.95859e+06	1.38	0	0.00925761	0.000901812	0.3043	-0.13	-8e-05	0.00042	0.004345
ILKSPQEVKPGEK	1xNHS-LC-Biotin [K3]	P78536	Disintegrin and metalloproteinase domain-containing protein 17	ADAM17	6	598.005	3	1792	60.99	3.31059e+06	2.96736e+06	3.35661e+06	3.02	0	7.09216e-08	8.56029e-05	0.4735	-1.23	-0.00073	3.294e-05	8.793e-09
KIIKDGEQHEDLNEVAK	1xNHS-LC-Biotin [K4]	O95831	Apoptosis-inducing factor 1, mitochondrial	AIFM1	5	769.065	3	2305.19	60.65	1.21081e+06	1.40723e+06	1.29705e+06	4.57	0	3.93329e-11	8.56029e-05	0.151	-2.62	-0.00201	3.294e-05	2.02e-12
VGDKIATR	1xNHS-LC-Biotin [K4]	P29401	Transketolase	TKT	1	599.834	2	1198.66	60.64	411576	358773	316639	2.51	0	0.000885475	0.000226521	0.5378	-0.25	-0.00015	8.268e-05	0.0003535
SKDGVCVR	1xCarbamidomethyl [C6]; 1xNHS-LC-Biotin [K2]	P55786	Puromycin-sensitive aminopeptidase	NPEPPS	2	630.316	2	1259.62	60.65	328787	858118	805442	1.34	0	0.0164022	0.00171725	0.3731	0.23	0.00014	0.0007381	0.007728
LVVKGGK	1xNHS-LC-Biotin [K4]	P35268	60S ribosomal protein L22	RPL22	1	520.321	2	1039.63	60.68	529503	568824	476042	1.74	0	0.0466583	0.00358278	0.3046	1.18	0.00061	0.001621	0.0222
HFFHKVSER	1xNHS-LC-Biotin [K5]	O95140	Mitofusin-2	MFN2	1	509.263	3	1525.77	60.44	82906.7	84940.8	165167	1.36	0	0.0382699	0.00299125	0.4485	0.6	0.0003	0.001379	0.01819
VKAEGPGLSR	1xNHS-LC-Biotin [K2]	P21333	Filamin-A	FLNA	1	676.871	2	1352.74	60.76	1.31316e+06	1.31662e+06	1.1784e+06	1.59	0	5.61402e-05	8.56029e-05	0.4591	-0.22	-0.00015	3.294e-05	1.527e-05
KVTVTNPDTGR	1xNHS-LC-Biotin [K1]	Q12860	Contactin-1	CNTN1	2	763.905	2	1526.8	60.74	513533	400907	418469	2.64	0	1.0451e-05	8.56029e-05	0.7008	1.94	0.00148	3.294e-05	2.333e-06
DSYVGDEAQSKR	1xNHS-LC-Biotin [K11]	P60709	Actin, cytoplasmic 1	ACTB	6	847.399	2	1693.79	60.67	1.14873e+07	1.16833e+07	1.04033e+07	3.62	0	1.92788e-05	8.56029e-05	0.7901	3.94	0.00333	3.294e-05	4.597e-06
VCEGPKAVAAPRPDR	1xCarbamidomethyl [C2]; 1xNHS-LC-Biotin [K6]	O75534	Cold shock domain-containing protein E1	CSDE1	2	654.676	3	1962	60.37	270076	336212	251195	1.73	0	0.00527181	0.000671557	0.4104	3.69	0.00241	0.0002631	0.002437
LKGPKFK	1xNHS-LC-Biotin [K5]	Q09666	Neuroblast differentiation-associated protein AHNAK	AHNAK	9	386.235	3	1156.69	61.05	31089040	30894110	30928634	1.91	0	0.00759973	0.000854065	0.1675	-1.68	-0.00065	0.000385	0.003568
VYIYHSSSK	1xNHS-LC-Biotin [K9]	P26006	Integrin alpha-3	ITGA3	15	711.859	2	1422.71	60.5	8.17297e+06	7.85254e+06	7.33925e+06	2.32	0	0.00170012	0.000285652	0.6724	2.01	0.00143	0.0001193	0.0007212
HFELGGDKKR	1xNHS-LC-Biotin [K]	Q969Q0	60S ribosomal protein L36a-like	RPL36AL	6	509.27	3	1525.79	60.9	587296	672351	694252	2.59	0	1.17277e-05	8.56029e-05	0.0386	0.45	0.00023	3.294e-05	2.638e-06
DQEKEYYEPQHR	1xNHS-LC-Biotin [K4]	P36941	Tumor necrosis factor receptor superfamily member 3	LTBR	3	654.299	3	1960.89	60.57	521164	418010	394591	3.18	0	5.73075e-06	8.56029e-05	0.7264	-2.33	-0.00153	3.294e-05	1.189e-06
SYGKNIDSK	1xNHS-LC-Biotin [K4]	O15031	Plexin-B2	PLXNB2	8	675.842	2	1350.67	60.66	20575572	1.88317e+07	1.78448e+07	3.09	0	0.000296007	8.56029e-05	0.6796	2.96	0.002	3.294e-05	0.0001005
EVKLNER	1xNHS-LC-Biotin [K3]	Q99985	Semaphorin-3C	SEMA3C	2	613.834	2	1226.66	60.49	236046	241556	244304	1.61	0	0.0284307	0.00229243	0.3354	3.22	0.00197	0.0009933	0.01344
YMGKGVSK	1xNHS-LC-Biotin [K4]	P06733	Alpha-enolase	ENO1	3	604.812	2	1208.62	60.94	935409	998174	869713	1.76	0	0.00189686	0.000285652	0.3523	0.01	0	0.0001193	0.0008124
GAAIPAKGAK	1xNHS-LC-Biotin [K7]	P19338	Nucleolin	NCL	2	611.852	2	1222.7	60.85	912870	862760	790000	1.32	0	0.0624622	0.00483752	0.1742	-0.81	-0.00049	0.002163	0.03001
KVGDDIAK	1xNHS-LC-Biotin [K1]	P30050	60S ribosomal protein L12	RPL12	1	592.82	2	1184.63	60.93	397452	540291	637902	1.71	0	0.00109828	0.000226521	0.3743	-1.22	-0.00072	0.0001022	0.0004477
DGNGEVTDKPVK	1xNHS-LC-Biotin [K9]	Q14126	Desmoglein-2	DSG2	6	799.397	2	1597.79	60.96	1.54017e+06	1.18621e+06	1.18771e+06	3.26	0	2.3974e-05	8.56029e-05	0.1718	-1.02	-0.00082	3.294e-05	5.897e-06
YGLEECTCASSDGKDDKELCHVCCMKK	5xCarbamidomethyl [C6; C8; C20; C23; C24]; 1xOxidation [M25]; 1xNHS-LC-Biotin [K26]	O14672	Disintegrin and metalloproteinase domain-containing protein 10	ADAM10	6	909.629	4	3635.51	61.96	1.63055e+06	633514	531154	5.9	0	2.20873e-09	8.56029e-05	0.0119	-3.63	-0.0033	3.294e-05	1.818e-10
KYLHPSSYTK	1xNHS-LC-Biotin [K1]	Q13617	Cullin-2	CUL2	3	521.606	3	1562.8	61	298140	337320	465036	1.87	0	0.000384236	0.000173589	0.369	-0.71	-0.00037	6.073e-05	0.0001351
KVEKVTISNR	1xNHS-LC-Biotin [K4]	P08238	Heat shock protein HSP 90-beta	HSP90AB1	2	756.932	2	1512.86	60.97	1.24466e+06	1.29056e+06	1.38453e+06	3.75	0	3.72372e-06	8.56029e-05	0.336	-0.5	-0.00038	3.294e-05	7.359e-07
MTLAHIKDQK	1xOxidation [M1]; 1xNHS-LC-Biotin [K7]	Q29983	MHC class I polypeptide-related sequence A	MICA	6	513.939	3	1539.8	61.02	853546	722361	839301	2.64	0	0.000210229	8.56029e-05	0.1742	-0.26	-0.00013	3.294e-05	6.799e-05
KLENEVEQR	1xNHS-LC-Biotin [K1]	P12270	Nucleoprotein TPR	TPR	3	742.382	2	1483.76	60.78	735335	648375	536489	2.43	0	0.00014733	8.56029e-05	0.4486	-0.34	-0.00025	3.294e-05	4.518e-05
LAADVGKSGTER	1xNHS-LC-Biotin [K7]	P12236	ADP/ATP translocase 3	SLC25A6	3	771.902	2	1542.79	61.02	416783	507329	335792	2.87	0	5.26622e-07	8.56029e-05	0.5087	0.84	0.00065	3.294e-05	8.241e-08
QIKEFHR	1xNHS-LC-Biotin [K3]	Q12874	Splicing factor 3A subunit 3	SF3A3	2	432.901	3	1296.69	60.7	502262	425789	469815	1.36	0	0.0235574	0.00202491	0.25	0.04	2e-05	0.0008906	0.01112
YHQIGSGKCEIK	1xCarbamidomethyl [C9]; 1xNHS-LC-Biotin [K8]	O14979	Heterogeneous nuclear ribonucleoprotein D-like	HNRNPDL	3	586.961	3	1758.87	61.13	1.01158e+06	963777	907225	2.73	0	7.13054e-06	8.56029e-05	0.37	1.11	0.00065	3.294e-05	1.521e-06
VIAKPK	1xNHS-LC-Biotin [K4]	Q92692	Nectin-2	NECTIN2	4	497.81	2	994.612	61.46	15848430	16398667	16161391	1.46	0	0.0534705	0.0041693	0.1781	0.48	0.00024	0.001918	0.0255
RNNKFDLKK	1xNHS-LC-Biotin [K]	P08581	Hepatocyte growth factor receptor	MET	13	376.213	4	1501.83	57.76	1.46088e+07	1.54095e+07	1.50329e+07	2.08	0	0.00438893	0.000619103	0.4183	-1.16	-0.00044	0.0002475	0.002015
VNASASSLKK	1xNHS-LC-Biotin [K9]	Q16658	Fascin	FSCN1	2	672.371	2	1343.74	60.77	445301	229766	470305	2.44	0	0.000291052	8.56029e-05	0.0738	-0.35	-0.00024	3.294e-05	9.807e-05
KAASQPTSLAPEK	1xNHS-LC-Biotin [K1]	Q96N66	Lysophospholipid acyltransferase 7	MBOAT7	3	833.944	2	1666.88	60.99	381000	255592	381030	2.65	0	2.59359e-05	8.56029e-05	0.6491	-2.05	-0.00171	3.294e-05	6.42e-06
GMLPHKTK	1xNHS-LC-Biotin [K6]	P40429	60S ribosomal protein L13a	RPL13A	4	417.563	3	1250.67	61.25	629807	769620	878726	1.63	0	0.00279622	0.000359032	0.2331	0.16	7e-05	0.0001193	0.001236
KLSGCSQDCEDLK	2xCarbamidomethyl [C5; C9]; 1xNHS-LC-Biotin [K1]	Q07954	Prolow-density lipoprotein receptor-related protein 1	LRP1	6	939.923	2	1878.84	61.17	649959	692604	733845	2.93	0	4.83669e-08	8.56029e-05	0.5734	-0.67	-0.00063	3.294e-05	5.74e-09
VTNNVKDVTK	1xNHS-LC-Biotin [K6]	P21583	Kit ligand	KITLG	3	728.896	2	1456.78	60.82	920737	1.03347e+06	797712	2.81	0	2.09847e-05	8.56029e-05	0.3594	0.8	0.00058	3.294e-05	5.057e-06
DDGELPKSR	1xNHS-LC-Biotin [K7]	Q9Y6N7	Roundabout homolog 1	ROBO1	2	678.336	2	1355.66	60.9	729599	742857	803437	1.79	0	0.0373181	0.00299125	0.6425	0.99	0.00067	0.001379	0.01773
YVQKGEYR	1xNHS-LC-Biotin [K4]	P16070	CD44 antigen	CD44	12	691.35	2	1381.69	60.69	1.04319e+08	94392774	9.1032e+07	1.42	0	0.000846029	0.000226521	0.3732	-0.47	-0.00033	8.268e-05	0.0003354
AQLEPVASPAKKPK	1xNHS-LC-Biotin [K]	Q15149	Plectin	PLEC	6	601.678	3	1803.02	61.48	1.3958e+06	1.686e+06	1.74242e+06	3.77	0	6.75577e-07	8.56029e-05	0.0345	0.1	6e-05	3.294e-05	1.09e-07
TQNVLGEKGRR	1xNHS-LC-Biotin [K8]	P23396	40S ribosomal protein S3	RPS3	3	532.959	3	1596.86	61.17	677637	713069	652121	2.32	0	0.053049	0.0041693	0.4914	-0.38	-0.0002	0.001918	0.02534
LLEQYKEESKK	1xNHS-LC-Biotin [K]	Q00839	Heterogeneous nuclear ribonucleoprotein U	HNRNPU	4	578.643	3	1733.91	60.89	766579	1.41114e+06	1.48653e+06	2.59	0	3.46661e-05	8.56029e-05	0.0656	-0.15	-8e-05	3.294e-05	8.925e-06
KVMSQNFTNCHTKIR	1xCarbamidomethyl [C10]; 1xNHS-LC-Biotin [K13]	Q13283	Ras GTPase-activating protein-binding protein 1	G3BP1	4	735.036	3	2203.09	61.18	303862	776492	336110	2.26	0	2.4266e-05	8.56029e-05	0.0133	0.61	0.00045	3.294e-05	5.986e-06
RIVDGKVVSETNDTK	1xNHS-LC-Biotin [K6]	P05783	Keratin, type I cytoskeletal 18	KRT18	3	667.356	3	2000.05	61.11	233027	295153	245223	1.8	0	0.000421642	0.000173589	0.4667	1.95	0.0013	6.073e-05	0.0001503
HKFSDVTGK	1xNHS-LC-Biotin [K2]	Q9NZM1	Myoferlin	MYOF	5	453.237	3	1357.69	61.23	2.24481e+06	2.5845e+06	2.36712e+06	2.77	0	1.8036e-05	8.56029e-05	0.6498	1.72	0.00078	3.294e-05	4.287e-06
NIEEHASADVEK	1xNHS-LC-Biotin [K12]	P61006	Ras-related protein Rab-8A	RAB8A	2	560.935	3	1680.79	61.38	760802	534858	609647	1.62	0	0.030967	0.00233944	0.4012	0.76	0.00043	0.001101	0.01463
MIMDDSKR	1xOxidation [M]; 1xNHS-LC-Biotin [K7]	O14786	Neuropilin-1	NRP1	12	675.814	2	1350.62	55.23	2.60201e+06	2.61871e+06	2.5004e+06	2.06	0	0.00291406	0.000424759	0.3981	0.22	0.00015	0.0001633	0.001298
LCEDKYK	1xCarbamidomethyl [C2]; 1xNHS-LC-Biotin [K5]	Q8ND76	Cyclin-Y	CCNY	2	647.813	2	1294.62	61.33	560847	439935	481554	1.91	0	0.0256574	0.00213425	0.1099	0.92	0.0006	0.0009246	0.01208
AGPLSGKK	1xNHS-LC-Biotin [K7]	P17844	Probable ATP-dependent RNA helicase DDX5	DDX5	3	548.813	2	1096.62	61.4	688039	582394	566048	1.66	0	0.109039	0.00890106	0.0542	0.38	0.00021	0.004017	0.05202
GTGASGSFKLNKK	1xNHS-LC-Biotin [K9]	P16401	Histone H1.5	H1-5	5	545.297	3	1633.87	61.3	1.47485e+06	1.37013e+06	1.37991e+06	4.22	0	8.20548e-07	8.56029e-05	0.1256	1.65	0.0009	3.294e-05	1.356e-07
MLPDKDCR	1xCarbamidomethyl [C7]; 1xOxidation [M1]; 1xNHS-LC-Biotin [K5]	P23528	Cofilin-1	CFL1	2	695.319	2	1389.63	61.11	583275	332960	328593	1.01	0	0.00194694	0.000285652	0.4851	-0.48	-0.00034	0.0001193	0.0008352
TGQIKEVER	1xNHS-LC-Biotin [K5]	Q00610	Clathrin heavy chain 1	CLTC	5	699.874	2	1398.74	61.35	1.1354e+06	1.05695e+06	1.24005e+06	2.35	0	9.06459e-05	8.56029e-05	0.5617	-0.66	-0.00046	3.294e-05	2.621e-05
KAAEVLNK	1xNHS-LC-Biotin [K1]	P52272	Heterogeneous nuclear ribonucleoprotein M	HNRNPM	3	606.345	2	1211.68	60.96	502635	540529	493549	2.24	0	0.000507013	0.000226521	0.3571	0.16	0.0001	8.268e-05	0.0001865
SQSGGKFTCDCNK	2xCarbamidomethyl [C9; C11]; 1xNHS-LC-Biotin [K6]	P78504	Protein jagged-1	JAG1	6	914.395	2	1827.78	61.52	7.30093e+06	6.21102e+06	5.41418e+06	3.46	0	3.8397e-07	8.56029e-05	0.6763	0.43	0.0004	3.294e-05	5.815e-08
TKTYQVAHMK	1xNHS-LC-Biotin [K2]	P33527	Multidrug resistance-associated protein 1	ABCC1	1	515.936	3	1545.79	61.27	213173	288266	195742	1.19	0	0.0489776	0.00379957	0.0588	1.01	0.00052	0.001691	0.02331
LGLAKSIHHAR	1xNHS-LC-Biotin [K5]	P46781	40S ribosomal protein S9	RPS9	5	386.225	4	1541.87	61.62	450494	1.48138e+07	642710	2.22	0	1.37306e-05	8.56029e-05	0.482	2.19	0.00084	3.294e-05	3.162e-06
TCSSNLTLTSGSKHK	1xCarbamidomethyl [C2]; 1xNHS-LC-Biotin [K13]	Q9H5V8	CUB domain-containing protein 1	CDCP1	3	653.993	3	1959.96	61.34	351293	341622	300516	3.36	0	3.91032e-07	8.56029e-05	0.0595	0.85	0.00055	3.294e-05	5.91e-08
LKPGAPLRPK	1xNHS-LC-Biotin [K2]	P21333	Filamin-A	FLNA	3	472.624	3	1415.86	61.37	557539	521695	487804	1.99	0	0.000237214	8.56029e-05	0.4271	2.03	0.00096	3.294e-05	7.787e-05
IAHAKAVAAEAQDTATR	1xNHS-LC-Biotin [K5]	O15230	Laminin subunit alpha-5	LAMA5	2	688.364	3	2063.07	61.23	925793	963763	1.01961e+06	5.22	0	3.37944e-09	8.56029e-05	0.7011	3.3	0.00227	3.294e-05	2.926e-10
HSKDPHKTGPEDTTVLIETK	1xNHS-LC-Biotin [K3]	Q8N0W4	Neuroligin-4, X-linked	NLGN4X	3	643.836	4	2572.31	61.36	714957	781551	742991	3.91	0	2.68945e-05	8.56029e-05	0.2353	5.22	0.00335	3.294e-05	6.676e-06
HTVGHIILSEHKGVK	1xNHS-LC-Biotin [K12]	Q12866	Tyrosine-protein kinase Mer	MERTK	3	499.277	4	1994.1	61.33	1.06344e+06	827821	957030	3.46	0	0.000142223	8.56029e-05	0.1532	-6.32	-0.00315	3.294e-05	4.344e-05
AQHEDQVEQYKKELEK	1xNHS-LC-Biotin [K12]	P02545	Prelamin-A/C	LMNA	4	586.042	4	2341.15	61.17	294614	420556	416619	2.07	0	0.00617309	0.000733408	0.0531	-0.51	-0.0003	0.0002631	0.002866
CKGPLPTDCCHEQCAAGCTGPK	5xCarbamidomethyl [C1; C9; C10; C14; C18]; 1xNHS-LC-Biotin [K2]	P04626	Receptor tyrosine-protein kinase erbB-2	ERBB2	3	948.399	3	2843.19	61.54	768842	776409	666752	3.85	0	9.72597e-10	8.56029e-05	0.8753	-0.95	-0.0009	3.294e-05	7.315e-11
DDGYSTKDSYSSR	1xNHS-LC-Biotin [K7]	P38159	RNA-binding motif protein, X chromosome	RBMX	3	910.395	2	1819.78	61.28	345427	373003	342627	3.05	0	6.33055e-05	8.56029e-05	0.7934	1.49	0.00136	3.294e-05	1.748e-05
IKMQEGVK	1xNHS-LC-Biotin [K2]	Q9H5V8	CUB domain-containing protein 1	CDCP1	10	636.348	2	1271.69	61.25	2.68681e+07	2.6714e+07	2.5717e+07	2.13	0	0.000394906	0.000173589	0.5023	2.42	0.00154	6.073e-05	0.0001393
VLQHMKAVQADQER	1xNHS-LC-Biotin [K6]	Q96AG4	Leucine-rich repeat-containing protein 59	LRRC59	4	664.676	3	1992.02	61.19	560349	503944	514875	2.62	0	3.02901e-06	8.56029e-05	0.542	-0.64	-0.00042	3.294e-05	5.833e-07
EHLASKIR	1xNHS-LC-Biotin [K6]	Q96TA1	Protein Niban 2	NIBAN2	3	431.576	3	1292.71	61.65	616060	821726	800490	2.18	0	0.00167857	0.000285652	0.4771	-1	-0.00043	0.0001193	0.000712
KDNEETGFGSGTR	1xNHS-LC-Biotin [K1]	P15144	Aminopeptidase N	ANPEP	6	868.899	2	1736.79	61.34	1.58538e+06	1.57379e+06	1.51075e+06	3.56	0	6.47441e-08	8.56029e-05	0.8174	-0.02	-2e-05	3.294e-05	7.924e-09
DTHPKFPAGGK	1xNHS-LC-Biotin [K5]	P00387	NADH-cytochrome b5 reductase 3	CYB5R3	4	498.591	3	1493.76	61.63	870161	1066570	1.15655e+06	2.52	0	0.000122719	8.56029e-05	0.6429	1.48	0.00074	3.294e-05	3.679e-05
QHSLLKR	1xNHS-LC-Biotin [K6]	P62841	40S ribosomal protein S15	RPS15	5	407.569	3	1220.69	61.79	3.89963e+06	4.01087e+06	4.082e+06	1.94	0	0.00307991	0.000424759	0.3763	0	0	0.0001633	0.001373
GAAVIKAR	1xNHS-LC-Biotin [K6]	P40925	Malate dehydrogenase, cytoplasmic	MDH1	3	562.834	2	1124.66	61.19	469432	457224	502494	2.24	0	0.0081549	0.000901812	0.4018	-0.29	-0.00016	0.0004031	0.003834
KTPCGEGSKTWDR	1xCarbamidomethyl [C4]; 1xNHS-LC-Biotin [K9]	P60866	40S ribosomal protein S20	RPS20	4	620.963	3	1860.87	61.28	597943	534880	608487	2.76	0	8.60663e-06	8.56029e-05	0.5906	0.8	0.00049	3.294e-05	1.878e-06
LENVQHKMFK	1xOxidation [M8]; 1xNHS-LC-Biotin [K7]	O94813	Slit homolog 2 protein	SLIT2	6	543.614	3	1628.83	61.9	1.32566e+06	1.20593e+06	1.42615e+06	2.07	0	0.000158078	8.56029e-05	0.1353	0.1	5e-05	3.294e-05	4.899e-05
VVGKEQGQNLAR	1xNHS-LC-Biotin [K4]	P61224	Ras-related protein Rap-1b	RAP1B	4	819.444	2	1637.88	61.28	256086	522493	509203	2.26	0	1.92788e-05	8.56029e-05	0.6106	0.78	0.00064	3.294e-05	4.6e-06
GKEGQVLQR	1xNHS-LC-Biotin [K2]	P55287	Cadherin-11	CDH11	6	677.369	2	1353.73	61.7	9.33337e+06	1.02602e+07	9.74152e+06	3.16	0	0.000470008	0.000173589	0.5918	0.58	0.00039	6.073e-05	0.0001711
KFGNPGEK	1xNHS-LC-Biotin [K1]	P17844	Probable ATP-dependent RNA helicase DDX5	DDX5	2	608.312	2	1215.62	61.73	821217	270556	425734	1.71	0	0.00223642	0.000285652	0.462	-1.29	-0.00079	0.0001193	0.000969
KIKDPDASKPEDWDER	1xNHS-LC-Biotin [K]	P27797	Calreticulin	CALR	4	567.78	4	2268.1	63.48	249181	813804	654927	2.58	0	0.000684137	0.000226521	0.0426	1.05	0.0006	8.268e-05	0.0002638
ASHYLKTEYSK	1xNHS-LC-Biotin [K6]	Q8N8Z6	Discoidin, CUB and LCCL domain-containing protein 1	DCBLD1	6	555.948	3	1665.83	61.73	4.93885e+06	5.33797e+06	5.21989e+06	2.62	0	5.20023e-06	8.56029e-05	0.5573	-1.18	-0.00065	3.294e-05	1.064e-06
KLNEISK	1xNHS-LC-Biotin [K1]	P17931	Galectin-3	LGALS3	2	585.83	2	1170.66	61.79	450733	608023	599622	1.68	0	0.0643907	0.00498437	0.1845	-1.42	-0.00083	0.002228	0.0309
KTKFENLCK	1xCarbamidomethyl [C8]; 1xNHS-LC-Biotin [K]	P07900	Heat shock protein HSP 90-alpha	HSP90AA1	3	502.93	3	1506.78	61.64	624803	575058	438981	1.59	0	0.0150994	0.00166677	0.0943	-2.76	-0.00139	0.0007221	0.007083
HKTYDLR	1xNHS-LC-Biotin [K2]	P11717	Cation-independent mannose-6-phosphate receptor	IGF2R	9	636.331	2	1271.66	61.77	1.44129e+07	1.58258e+07	1.33301e+07	2.21	0	0.00307991	0.000424759	0.4253	-1.01	-0.00064	0.0001633	0.001379
KSCPNPGEIR	1xCarbamidomethyl [C3]; 1xNHS-LC-Biotin [K1]	P08174	Complement decay-accelerating factor	CD55	26	748.873	2	1496.73	61.76	4.2857e+08	4.62375e+08	4.55431e+08	3	0	1.73921e-05	8.56029e-05	0.6767	2.33	0.00174	3.294e-05	4.107e-06
ADTIAKNELHK	1xNHS-LC-Biotin [K6]	Q9NVA2	Septin-11	SEPTIN11	4	526.949	3	1578.83	61.41	315457	303349	266303	2.52	0	0.000291052	8.56029e-05	0.3016	1.31	0.00069	3.294e-05	9.834e-05
MAGKDPTHGCGNFVR	1xCarbamidomethyl [C10]; 1xOxidation [M1]; 1xNHS-LC-Biotin [K4]	Q99985	Semaphorin-3C	SEMA3C	3	667.976	3	2001.91	61.43	345859	213512	238269	2.21	0	8.28836e-05	8.56029e-05	0.4706	2.5	0.00167	3.294e-05	2.367e-05
KNCPHVVVGTPGR	1xCarbamidomethyl [C3]; 1xNHS-LC-Biotin [K1]	O00148	ATP-dependent RNA helicase DDX39A	DDX39A	3	587.31	3	1759.91	61.44	715287	883160	782615	2.85	0	1.00774e-05	8.56029e-05	0.5614	4.01	0.00235	3.294e-05	2.226e-06
CAVIKTSTR	1xCarbamidomethyl [C1]; 1xNHS-LC-Biotin [K5]	P17980	26S proteasome regulatory subunit 6A	PSMC3	3	687.866	2	1374.72	61.38	300295	209175	254907	2.09	0	0.000189418	8.56029e-05	0.6077	0.71	0.00049	3.294e-05	6.007e-05
TPKIVSGK	1xNHS-LC-Biotin [K3]	P00338	L-lactate dehydrogenase A chain	LDHA	3	584.842	2	1168.68	61.5	1137053	1.24287e+06	1.17739e+06	2.82	0	0.0012159	0.000226521	0.5284	1.01	0.00059	0.0001022	0.0005019
EAEGKPLCSGR	1xCarbamidomethyl [C8]; 1xNHS-LC-Biotin [K5]	P18084	Integrin beta-5	ITGB5	4	771.872	2	1542.74	61.96	3899943	3.7945e+06	4.22448e+06	2.25	0	0.000321943	0.000173589	0.6444	-2.25	-0.00174	6.073e-05	0.0001102
DAGLKQAPASR	1xNHS-LC-Biotin [K5]	Q9UHD8	Septin-9	SEPTIN9	3	726.885	2	1452.76	61.46	246223	229014	292167	1.99	0	0.000640485	0.000226521	0.5477	0.04	3e-05	8.268e-05	0.0002446
VMTSKMK	1xNHS-LC-Biotin [K5]	O75487	Glypican-4	GPC4	4	582.301	2	1163.6	61.65	25060870	28619070	27495332	0.98	0	0.021453	0.00185683	0.1837	-2.71	-0.00158	0.0008372	0.01011
DSYVGDEAQSK	1xNHS-LC-Biotin [K11]	P60709	Actin, cytoplasmic 1	ACTB	3	769.346	2	1537.68	61.73	1.80685e+06	2.24008e+06	1994669	2.45	0	0.000993819	0.000226521	0.7878	0.47	0.00036	0.0001022	0.0004013
EYTDKAHFSSK	1xNHS-LC-Biotin [K5]	P25445	Tumor necrosis factor receptor superfamily member 6	FAS	6	551.262	3	1651.78	61.82	4.63024e+06	5.18887e+06	4.85493e+06	3.14	0	3.48761e-05	8.56029e-05	0.4045	-4.06	-0.00223	3.294e-05	8.939e-06
KFGGPGAR	1xNHS-LC-Biotin [K1]	P62249	40S ribosomal protein S16	RPS16	2	564.801	2	1128.6	61.91	2614752	2870681	2.77511e+06	1.65	0	0.00911105	0.000901812	0.3333	-3.88	-0.00219	0.00042	0.004275
QLAQKYNCDK	1xCarbamidomethyl [C8]; 1xNHS-LC-Biotin [K5]	P62987	Ubiquitin-60S ribosomal protein L40	UBA52	3	803.887	2	1606.77	61.76	1.10999e+06	919464	1.22298e+06	2.39	0	0.000123447	8.56029e-05	0.5774	-3.38	-0.00272	3.294e-05	3.72e-05
DQIAKDVK	1xNHS-LC-Biotin [K5]	P60033	CD81 antigen	CD81	3	628.338	2	1255.67	61.94	4.72667e+06	4.84542e+06	4818379	2.04	0	0.0265502	0.00224068	0.0784	-1.53	-0.00096	0.0009422	0.01249
VVSETNDTKVLRH	1xNHS-LC-Biotin [K9]	P05783	Keratin, type I cytoskeletal 18	KRT18	3	612.991	3	1836.96	61.94	1.68062e+06	1556935	1.71818e+06	2.84	0	2.22214e-06	8.56029e-05	0.6373	-2.69	-0.00165	3.294e-05	4.124e-07
LQLHESQKDYK	1xNHS-LC-Biotin [K8]	Q14247	Src substrate cortactin	CTTN	3	576.63	3	1727.88	61.9	667964	716378	686615	2.18	0	0.000965346	0.000226521	0.3486	-2.07	-0.00119	0.0001022	0.0003885
RKEYDALK	1xNHS-LC-Biotin [K2]	Q96AG4	Leucine-rich repeat-containing protein 59	LRRC59	2	454.579	3	1361.72	61.97	759316	1.17458e+06	907753	2.39	0	0.000568109	0.000226521	0.3054	-2.48	-0.00113	8.268e-05	0.0002136
TVKAVEDEATK	1xNHS-LC-Biotin [K3]	Q9Y490	Talin-1	TLN1	3	765.398	2	1529.79	61.64	598178	595181	545269	2.1	0	8.24867e-06	8.56029e-05	0.3762	0.2	0.00015	3.294e-05	1.781e-06
SSSLQPVKTK	1xNHS-LC-Biotin [K8]	P78504	Protein jagged-1	JAG1	6	707.391	2	1413.78	62.02	951588	891451	1.27301e+06	2.28	0	0.000485529	0.000173589	0.1184	-1.45	-0.00102	6.073e-05	0.0001781
TMKIIMK	2xOxidation [M2; M6]; 1xNHS-LC-Biotin [K3]	P98172	Ephrin-B1	EFNB1	11	618.331	2	1235.66	61.72	9.32713e+06	8.96901e+06	8.43426e+06	2.81	0	0.00868671	0.000901812	0.5694	-0.33	-0.00021	0.0004031	0.004068
YHNVGLSK	1xNHS-LC-Biotin [K8]	Q14103	Heterogeneous nuclear ribonucleoprotein D0	HNRNPD	4	419.553	3	1256.65	61.66	2.67679e+06	2.86738e+06	3.10516e+06	2	0	0.00374884	0.000491293	0.425	-0.94	-0.00039	0.0002073	0.001693
ELQHEHSLKIEAR	1xNHS-LC-Biotin [K9]	Q14517	Protocadherin Fat 1	FAT1	7	643.671	3	1929	62.19	3.2732e+06	2.86429e+06	2888328	2.88	0	5.04652e-09	8.56029e-05	0.6493	-1.63	-0.00105	3.294e-05	4.605e-10
GGSSGAKFR	1xNHS-LC-Biotin [K7]	P62829	60S ribosomal protein L23	RPL23	2	603.308	2	1205.61	62.08	675244	692308	632054	1.87	0	0.0578318	0.00430805	0.4492	-1.38	-0.00083	0.001959	0.02767
LEEQAAQHKADIEER	1xNHS-LC-Biotin [K9]	Q15149	Plectin	PLEC	3	702.68	3	2106.03	61.92	1.04924e+06	990726	856204	4.05	0	1.11859e-07	8.56029e-05	0.6444	-1.59	-0.00112	3.294e-05	1.466e-08
KYYVKTYK	1xNHS-LC-Biotin [K5]	O14786	Neuropilin-1	NRP1	4	477.928	3	1431.77	62.14	1.62168e+06	1.76527e+06	1.52185e+06	2.1	0	0.000351842	0.000173589	0.3571	-0.72	-0.00034	6.073e-05	0.0001225
NPKATLR	1xNHS-LC-Biotin [K3]	Q9Y4L1	Hypoxia up-regulated protein 1	HYOU1	1	569.823	2	1138.64	61.66	389518	417666	565390	1.88	0	0.0118972	0.00113699	0.5426	-1.64	-0.00093	0.0005141	0.005576
YGKVVGAK	1xNHS-LC-Biotin [K3]	Q15424	Scaffold attachment factor B1	SAFB	2	580.829	2	1160.65	62.06	365116	416570	417725	1.63	0	0.0118003	0.00113699	0.2515	0.27	0.00016	0.0004942	0.005556
FFQKDRK	1xNHS-LC-Biotin [K4]	P26599	Polypyrimidine tract-binding protein 1	PTBP1	3	436.569	3	1307.69	62.2	782785	935815	877790	1.53	0	0.00486043	0.000671557	0.085	-0.63	-0.00027	0.0002631	0.002239
LHKAVSVGPR	1xNHS-LC-Biotin [K3]	Q9NPR2	Semaphorin-4B	SEMA4B	6	468.271	3	1402.8	62.41	2.30712e+06	2.63988e+06	2.84236e+06	3.91	0	2.75531e-05	8.56029e-05	0.4962	-1.15	-0.00054	3.294e-05	6.877e-06
RNGEDIPVAQTKNINHR	1xNHS-LC-Biotin [K12]	Q15262	Receptor-type tyrosine-protein phosphatase kappa	PTPRK	5	767.733	3	2301.19	61.83	5.50948e+06	4.61689e+06	3.71222e+06	4.3	0	2.39011e-10	8.56029e-05	0.7326	-1.54	-0.00118	3.294e-05	1.522e-11
ALEKNTNVEAR	1xNHS-LC-Biotin [K4]	Q14517	Protocadherin Fat 1	FAT1	3	792.414	2	1583.82	62.16	584757	387546	414681	2.9	0	7.66928e-06	8.56029e-05	0.6414	-0.42	-0.00033	3.294e-05	1.645e-06
LKAEGSEIR	1xNHS-LC-Biotin [K2]	P07237	Protein disulfide-isomerase	P4HB	2	671.363	2	1341.72	61.9	9200457	8414723	8629323	3.12	0	6.33055e-05	8.56029e-05	0.4744	-0.12	-8e-05	3.294e-05	1.744e-05
NTVVPTKK	1xNHS-LC-Biotin [K7]	P11021	Endoplasmic reticulum chaperone BiP	HSPA5	3	613.353	2	1225.7	62.1	534896	451085	424944	1.4	0	0.0164022	0.00171725	0.1071	0.6	0.00037	0.0007381	0.007741
TEYEVKDQAAK	1xNHS-LC-Biotin [K6]	Q9H074	Polyadenylate-binding protein-interacting protein 1	PAIP1	2	810.903	2	1620.79	62.08	293508	396798	396811	2.68	0	2.13694e-05	8.56029e-05	0.347	2.83	0.0023	3.294e-05	5.193e-06
KIQTQLQR	1xNHS-LC-Biotin [K1]	P15144	Aminopeptidase N	ANPEP	3	677.387	2	1353.77	62.28	1.47988e+06	1.29086e+06	1402059	2.17	0	0.000535217	0.000226521	0.5069	-0.73	-0.00049	8.268e-05	0.0001984
YKTLAQK	1xNHS-LC-Biotin [K2]	Q03701	CCAAT/enhancer-binding protein zeta	CEBPZ	3	595.834	2	1190.66	62.25	530693	521090	482371	2.33	0	0.0023754	0.000285652	0.515	1.06	0.00063	0.0001193	0.001038
KIALVKK	1xNHS-LC-Biotin [K]	Q14118	Dystroglycan	DAG1	10	380.251	3	1138.74	62.62	3.26447e+07	33696660	33274744	1.75	0	0.00202498	0.000285652	0.5086	-0.08	-3e-05	0.0001193	0.0008731
LSHYLQKGCR	1xCarbamidomethyl [C9]; 1xNHS-LC-Biotin [K7]	P17812	CTP synthase 1	CTPS1	2	534.274	3	1600.81	62.31	604969	503224	387243	2.02	0	4.38718e-06	8.56029e-05	0.4455	-0.21	-0.00011	3.294e-05	8.798e-07
KAHLGTALK	1xNHS-LC-Biotin [K1]	P62266	40S ribosomal protein S23	RPS23	3	426.585	3	1277.74	62.27	1.31341e+06	1.24841e+06	1.25593e+06	3.66	0	8.5028e-06	8.56029e-05	0.6066	0.67	0.00028	3.294e-05	1.849e-06
YLTCPKTK	1xCarbamidomethyl [C4]; 1xNHS-LC-Biotin [K6]	Q15149	Plectin	PLEC	2	675.351	2	1349.7	62.04	1.55204e+06	1.38238e+06	1.53375e+06	1.39	0	0.00394038	0.00055579	0.0791	-0.7	-0.00047	0.0002275	0.001795
SPVQENSSDLNK	1xNHS-LC-Biotin [K12]	Q9NY35	Claudin domain-containing protein 1	CLDND1	3	828.897	2	1656.79	62.07	620674	682767	720658	2.13	0	0.00172198	0.000285652	0.4648	-1.39	-0.00115	0.0001193	0.0007333
KTYVTPR	1xNHS-LC-Biotin [K1]	P46781	40S ribosomal protein S9	RPS9	3	602.33	2	1203.66	62.16	5.04222e+06	5042204	5.20848e+06	2.68	0	0.0187436	0.00176338	0.5448	-1.74	-0.00105	0.0008112	0.008856
KAAQHGVCSVLK	1xCarbamidomethyl [C8]; 1xNHS-LC-Biotin [K1]	Q5JTH9	RRP12-like protein	RRP12	1	546.293	3	1636.87	62.48	320451	352960	212124	1.94	0	0.0639045	0.00498437	0.4072	-0.37	-0.0002	0.002197	0.03053
TKMSAAQALKK	1xNHS-LC-Biotin [K2]	Q15149	Plectin	PLEC	1	505.952	3	1515.84	62.36	207409	220316	254562	1.24	0	0.0129133	0.00150608	0.3145	2.8	0.00141	0.0006321	0.006075
ENLKDTMTKR	1xNHS-LC-Biotin [K]	P48509	CD151 antigen	CD151	11	525.606	3	1574.8	62.24	3.01382e+07	2.82344e+07	2.95902e+07	3.65	0	6.84389e-05	8.56029e-05	0.5836	-0.48	-0.00025	3.294e-05	1.914e-05
HVKLNVEER	1xNHS-LC-Biotin [K3]	P29317	Ephrin type-A receptor 2	EPHA2	23	731.895	2	1462.78	61.86	7.63034e+08	6.80042e+08	6.77088e+08	3.15	0	1.85907e-05	8.56029e-05	0.546	-1	-0.00073	3.294e-05	4.421e-06
LLNKAIKK	1xNHS-LC-Biotin [K4]	P19367	Hexokinase-1	HK1	1	422.937	3	1266.8	62.67	463135	574084	545039	2	0	0.00262931	0.000285652	0.31	-1.1	-0.00047	0.0001193	0.00116
DKLPQPVQPDPVSHCKEK	1xCarbamidomethyl [C15]; 1xNHS-LC-Biotin [K16]	P05556	Integrin beta-1	ITGB1	12	814.415	3	2441.23	62.49	1.39078e+07	15693265	1.53312e+07	5.12	0	4.30858e-11	8.56029e-05	0.0215	-0.35	-0.00028	3.294e-05	2.236e-12
VGTTVGQVCATDKDEPDTMHTR	1xCarbamidomethyl [C9]; 1xOxidation [M19]; 1xNHS-LC-Biotin [K13]	Q02487	Desmocollin-2	DSC2	6	925.091	3	2773.26	62.46	699514	740174	526615	3.66	0	5.13747e-06	8.56029e-05	0.6667	-0.02	-2e-05	3.294e-05	1.055e-06
KDIVAR	1xNHS-LC-Biotin [K1]	Q00341	Vigilin	HDLBP	1	520.799	2	1040.59	62.4	233062	266491	290139	1.34	0	0.0780001	0.00628012	0.2164	-0.76	-0.00039	0.002677	0.03729
MISKQFHHQLR	1xNHS-LC-Biotin [K4]	B5ME19	Eukaryotic translation initiation factor 3 subunit C-like protein	EIF3CL	3	441.735	4	1763.92	62.45	241095	336006	175792	1.25	0	5.54693e-05	8.56029e-05	0.336	-1.51	-0.00066	3.294e-05	1.502e-05
GELHSKLISGGHDNR	1xNHS-LC-Biotin [K6]	Q15061	WD repeat-containing protein 43	WDR43	3	490.502	4	1958.99	62.42	298723	348388	283737	1.43	0	1.8036e-05	8.56029e-05	0.4825	0.45	0.00022	3.294e-05	4.291e-06
KYELGRPAANTK	1xNHS-LC-Biotin [K1]	P62241	40S ribosomal protein S8	RPS8	3	562.972	3	1686.9	62.46	318594	316784	288177	1.52	0	0.000485529	0.000173589	0.2697	1.03	0.00058	6.073e-05	0.0001775
MYHTKGQEGSVCLR	1xCarbamidomethyl [C12]; 1xOxidation [M1]; 1xNHS-LC-Biotin [K5]	O94907	Dickkopf-related protein 1	DKK1	3	674.319	3	2020.94	62.57	367642	330896	581272	2	0	7.53218e-05	8.56029e-05	0.43	1.73	0.00116	3.294e-05	2.127e-05
GVHGFVKDK	1xNHS-LC-Biotin [K7]	O75976	Carboxypeptidase D	CPD	1	442.572	3	1325.7	62.13	794169	759038	770742	2.24	0	0.080259	0.0064815	0.1518	-1.51	-0.00067	0.002864	0.03848
CVKGLK	1xCarbamidomethyl [C1]; 1xNHS-LC-Biotin [K3]	Q14151	Scaffold attachment factor B2	SAFB2	1	522.291	2	1043.57	62.41	204511	240066	267208	0.97	0.03	0.117174	0.00973397		0.08	4e-05	0.0043	0.0555
SVAKLEK	1xNHS-LC-Biotin [K4]	P06753	Tropomyosin alpha-3 chain	TPM3	3	557.321	2	1113.63	62.64	710860	883910	669995	1.73	0	0.0980411	0.00813274	0.2081	1.62	0.0009	0.003653	0.04669
KFQGIKHECQANGPEDLNR	1xCarbamidomethyl [C9]; 1xNHS-LC-Biotin [K6]	P60981	Destrin	DSTN	3	645.817	4	2580.24	62.43	462479	267007	488058	2.82	0	0.00092175	0.000226521	0.1525	-0.12	-8e-05	8.268e-05	0.0003682
KIESFGSKSGR	1xNHS-LC-Biotin [K8]	P30405	Peptidyl-prolyl cis-trans isomerase F, mitochondrial	PPIF	2	512.273	3	1534.8	61.8	363792	477210	471926	1.64	0	0.00126089	0.000226521	0.3963	0.74	0.00038	0.0001022	0.0005212
FHTVSGSKCEIK	1xCarbamidomethyl [C9]; 1xNHS-LC-Biotin [K8]	Q99729	Heterogeneous nuclear ribonucleoprotein A/B	HNRNPAB	2	577.957	3	1731.86	62.25	874081	815257	836715	1.17	0	0.00848286	0.000901812	0.0427	0.78	0.00045	0.0004031	0.003976
SVGAGHVVAKVR	1xNHS-LC-Biotin [K10]	Q9UN75	Protocadherin alpha-12	PCDHA12	6	759.932	2	1518.86	62.16	2.17325e+06	1.75546e+06	1.72395e+06	2.43	0	2.99868e-05	8.56029e-05	0.6831	-0.32	-0.00025	3.294e-05	7.54e-06
LLKHVVR	1xNHS-LC-Biotin [K3]	Q92600	CCR4-NOT transcription complex subunit 9	CNOT9	3	401.918	3	1203.74	62.51	550328	449176	509429	1.79	0	0.00231245	0.000285652	0.5196	-0.72	-0.00029	0.0001193	0.001009
DDKELCHVCCMKK	3xCarbamidomethyl [C6; C9; C10]; 1xNHS-LC-Biotin [K12]	O14672	Disintegrin and metalloproteinase domain-containing protein 10	ADAM10	2	687.974	3	2061.9	62.25	534599	541585	354808	2.25	0	3.34324e-05	8.56029e-05	0.08	1.55	0.00107	3.294e-05	8.571e-06
VTGGAASKLSK	1xNHS-LC-Biotin [K8]	P42766	60S ribosomal protein L35	RPL35	3	679.379	2	1357.75	62.71	597870	642934	599209	2.8	0	5.20023e-06	8.56029e-05	0.1893	0.65	0.00044	3.294e-05	1.065e-06
VEECKMAGKDPTHGCGNFVR	2xCarbamidomethyl [C4; C15]; 1xNHS-LC-Biotin [K5]	Q99985	Semaphorin-3C	SEMA3C	2	658.554	4	2631.19	62.68	400222	601323	568470	4.22	0	1.78574e-08	8.56029e-05	0.2536	0.83	0.00055	3.294e-05	1.886e-09
QYKHYCIK	1xCarbamidomethyl [C6]; 1xNHS-LC-Biotin [K3]	P35070	Probetacellulin	BTC	2	493.581	3	1478.73	62.78	1.51669e+06	1.60494e+06	1.56741e+06	1.63	0	0.00369604	0.000491293	0.2822	-0.07	-3e-05	0.0002073	0.001666
TSMLKAHQVTTR	1xNHS-LC-Biotin [K5]	O60313	Dynamin-like 120 kDa protein, mitochondrial	OPA1	1	571.306	3	1711.9	62.9	137741	225707	217060	1.93	0	0.017241	0.00176338	0.3782	2.85	0.00163	0.0007746	0.008088
VKTLTGK	1xNHS-LC-Biotin [K2]	Q15843	NEDD8	NEDD8	3	543.322	2	1085.64	62.76	1.74744e+06	1.5658e+06	1685560	2.02	0	0.022768	0.0019129	0.4752	-1.03	-0.00056	0.0008547	0.01072
KQLTDNLKEK	1xNHS-LC-Biotin [K1]	Q6YHK3	CD109 antigen	CD109	2	519.289	3	1555.85	62.77	1.11119e+06	1.43974e+06	1.3497e+06	2.69	0	0.00120132	0.000226521	0.368	1.59	0.00082	0.0001022	0.0004936
RITCVVKHPALEK	1xCarbamidomethyl [C4]; 1xNHS-LC-Biotin [K7]	Q9NQS3	Nectin-3	NECTIN3	2	630.686	3	1890.05	62.61	283462	310355	280175	1.62	0	0.00272062	0.000285652	0.1975	-0.56	-0.00035	0.0001193	0.001201
SQLKQAVAK	1xNHS-LC-Biotin [K4]	O00232	26S proteasome non-ATPase regulatory subunit 12	PSMD12	3	656.377	2	1311.75	62.86	862024	893218	942938	2.67	0	0.000286172	8.56029e-05	0.5243	1.6	0.00105	3.294e-05	9.612e-05
KAQCPIVER	1xCarbamidomethyl [C4]; 1xNHS-LC-Biotin [K1]	P46782	40S ribosomal protein S5	RPS5	3	720.379	2	1439.75	62.9	1.11344e+06	1.33341e+06	1241503	2.34	0	7.09443e-05	8.56029e-05	0.6197	0.24	0.00017	3.294e-05	1.987e-05
ILAAKGGR	1xNHS-LC-Biotin [K5]	Q12860	Contactin-1	CNTN1	3	562.835	2	1124.66	62.76	1.41552e+06	1.56117e+06	1.59809e+06	2.34	0	0.00445299	0.000619103	0.4615	1.55	0.00087	0.0002475	0.002043
IRSDRDKNLSLR	1xNHS-LC-Biotin [K7]	P19022	Cadherin-2	CDH2	6	604.668	3	1811.99	62.8	8.39877e+06	8635921	8.94067e+06	3.19	0	6.91738e-06	8.56029e-05	0.5392	-0.77	-0.00047	3.294e-05	1.462e-06
LKAGLK	1xNHS-LC-Biotin [K2]	Q96SK3	Zinc finger protein 607	ZNF607	1	484.802	2	968.596	62.39	499663	465479	484432	1.75	0	0.0481943	0.0036344	0.24	-0.09	-4e-05	0.001656	0.02291
VAGDCLDEKQCK	2xCarbamidomethyl [C5; C11]; 1xNHS-LC-Biotin [K9]	Q96AG4	Leucine-rich repeat-containing protein 59	LRRC59	6	881.403	2	1761.8	62.59	2.84607e+06	2.71427e+06	2.71042e+06	3.37	0	1.34217e-06	8.56029e-05	0.2196	0.96	0.00085	3.294e-05	2.341e-07
KKIQISR	1xNHS-LC-Biotin [K]	Q02080	Myocyte-specific enhancer factor 2B	MEF2B	6	606.369	2	1211.73	62.78	3.19062e+06	3.54115e+06	3.3001e+06	1.27	0	0.0250079	0.00207816	0.126	0.76	0.00046	0.0009067	0.01181
KLNVTEQEK	1xNHS-LC-Biotin [K1]	P06733	Alpha-enolase	ENO1	3	714.382	2	1427.76	62.85	788277	884363	936383	2.31	0	4.49325e-05	8.56029e-05	0.5455	-0.2	-0.00014	3.294e-05	1.188e-05
DSSKLRPVPR	1xNHS-LC-Biotin [K4]	Q04912	Macrophage-stimulating protein receptor	MST1R	1	498.614	3	1493.83	62.89	3.08337e+06	3.69372e+06	3704989	1.08	0	0.118709	0.00993468	0.1944	0.9	0.00045	0.004366	0.05635
KKQLTDNLK	1xNHS-LC-Biotin [K2]	Q6YHK3	CD109 antigen	CD109	6	476.274	3	1426.81	62.97	5.70655e+06	6.38284e+06	6.07011e+06	3.88	0	2.57087e-06	8.56029e-05	0.0954	-0.15	-7e-05	3.294e-05	4.84e-07
EKCPYDPAR	1xCarbamidomethyl [C3]; 1xNHS-LC-Biotin [K2]	Q9NTN9	Semaphorin-4G	SEMA4G	4	737.845	2	1474.68	62.53	1.8127e+06	2.03379e+06	1.74578e+06	1.85	0	0.00346846	0.000491293	0.4919	0.02	1e-05	0.0001854	0.001559
KTETQEKNPLPSKETIEQEK	1xNHS-LC-Biotin [K7]	P62328	Thymosin beta-4	TMSB4X	2	674.85	4	2696.38	57.92	848018	933969	711471	2.37	0	3.27785e-06	8.56029e-05	0.1983	-0.58	-0.00039	3.294e-05	6.362e-07
KGTEVQVDDIKR	1xNHS-LC-Biotin [K]	Q9Y230	RuvB-like 2	RUVBL2	5	576.31	3	1726.92	68.92	608316	579861	628838	2.59	0	0.000382134	0.000173589	0.5792	0.35	0.0002	6.073e-05	0.0001345
AANMHAQIKTSLHR	1xNHS-LC-Biotin [K9]	Q99988	Growth/differentiation factor 15	GDF15	1	480.005	4	1916.99	62.81	285050	257668	182396	1.97	0	0.0056383	0.000671557	0.3096	1.49	0.00072	0.0002631	0.002624
QHFFKHGGTAELK	1xNHS-LC-Biotin [K5]	Q92854	Semaphorin-4D	SEMA4D	3	613.651	3	1838.94	62.85	1.11678e+06	1.22135e+06	1.26933e+06	2.6	0	0.000943254	0.000226521	0.4077	1.12	0.00069	0.0001022	0.0003781
HRENKVFMR	1xNHS-LC-Biotin [K5]	O14786	Neuropilin-1	NRP1	10	519.272	3	1555.8	62.98	33092355	3.69309e+07	3.80344e+07	2.87	0	0.000197269	8.56029e-05	0.554	1.4	0.00073	3.294e-05	6.295e-05
TCKYDKYCADHFK	2xCarbamidomethyl [C2; C8]; 1xNHS-LC-Biotin [K3]	Q04721	Neurogenic locus notch homolog protein 2	NOTCH2	4	692.312	3	2074.92	62.64	1.08245e+06	1.22435e+06	779969	2.83	0	0.000165656	8.56029e-05	0.1625	2.05	0.00142	3.294e-05	5.17e-05
KLEQCNTELK	1xCarbamidomethyl [C5]; 1xNHS-LC-Biotin [K1]	Q9UQE7	Structural maintenance of chromosomes protein 3	SMC3	2	801.405	2	1601.8	62.58	419078	369035	389925	2.55	0	9.48415e-06	8.56029e-05	0.6118	-0.17	-0.00014	3.294e-05	2.08e-06
SKLYSDGK	1xNHS-LC-Biotin [K2]	O14672	Disintegrin and metalloproteinase domain-containing protein 10	ADAM10	3	618.818	2	1236.63	62.94	3495483	3.79818e+06	3.56686e+06	2.95	0	0.00598867	0.000671557	0.3831	-0.44	-0.00027	0.0002631	0.002787
LKPEIQCVSAKSPQHCMER	2xCarbamidomethyl [C7; C16]; 1xOxidation [M17]; 1xNHS-LC-Biotin [K11]	P08582	Melanotransferrin	MELTF	2	664.072	4	2653.27	62.6	484744	595762	551621	2.31	0	2.07321e-05	8.56029e-05	0.5238	-2.7	-0.00179	3.294e-05	5.015e-06
EGQTPKAGLR	1xNHS-LC-Biotin [K6]	Q09666	Neuroblast differentiation-associated protein AHNAK	AHNAK	3	698.373	2	1395.74	62.62	381812	449426	501499	1.67	0	0.00486043	0.000671557	0.5269	-1.27	-0.00088	0.0002631	0.002232
KPLPPCR	1xCarbamidomethyl [C6]; 1xNHS-LC-Biotin [K1]	Q9H461	Frizzled-8	FZD8	3	603.828	2	1206.65	62.61	527351	713703	316965	1.43	0	0.00559617	0.000671557	0.2797	0.6	0.00036	0.0002631	0.002596
VEEIAASKCR	1xCarbamidomethyl [C9]; 1xNHS-LC-Biotin [K8]	Q02543	60S ribosomal protein L18a	RPL18A	3	751.379	2	1501.75	62.97	692890	764018	916980	2.71	0	0.000329195	0.000173589	0.4133	0.85	0.00064	6.073e-05	0.0001135
KDGADFAK	1xNHS-LC-Biotin [K1]	P04075	Fructose-bisphosphate aldolase A	ALDOA	3	595.798	2	1190.59	62.62	900225	895806	794442	1.78	0	0.000410304	0.000173589	0.4045	0.3	0.00018	6.073e-05	0.0001463
TLKAGYTEK	1xNHS-LC-Biotin [K3]	P29317	Ephrin type-A receptor 2	EPHA2	3	675.359	2	1349.71	62.96	494412	560565	533121	2.27	0	0.000105189	8.56029e-05	0.6608	-2.51	-0.0017	3.294e-05	3.098e-05
AKTQPTSLPK	1xNHS-LC-Biotin [K2]	P27816	Microtubule-associated protein 4	MAP4	2	705.395	2	1409.78	63.07	418298	465658	380394	2.1	0	0.000121996	8.56029e-05	0.5476	-0.21	-0.00015	3.294e-05	3.661e-05
IYTTKIKPR	1xNHS-LC-Biotin [K5]	Q09666	Neuroblast differentiation-associated protein AHNAK	AHNAK	3	486.955	3	1458.85	63.25	898431	1.2705e+06	1.27598e+06	1.23	0	0.000304436	8.56029e-05	0.1789	0.78	0.00038	3.294e-05	0.0001035
ANKITITNDKGR	1xNHS-LC-Biotin [K3]	P0DMV9	Heat shock 70 kDa protein 1B	HSPA1B	2	557.308	3	1669.91	62.94	391819	333261	433334	2.06	0	0.010031	0.00101307	0.5485	1.87	0.00104	0.0004555	0.004705
HLIEKSVR	1xNHS-LC-Biotin [K5]	Q99538	Legumain	LGMN	2	440.92	3	1320.75	62.95	293242	380395	420752	1.52	0	0.0605775	0.00468397	0.4868	0.21	9e-05	0.002081	0.02888
LEHLEKQVR	1xNHS-LC-Biotin [K6]	Q8WY22	BRI3-binding protein	BRI3BP	1	497.61	3	1490.81	63.07	374046	394443	271057	1.73	0.0226	0.0081549	0.000901812		1.16	0.00058	0.0004031	0.003819
FVSTTSSSQKSYTH	1xNHS-LC-Biotin [K10]	O95678	Keratin, type II cytoskeletal 75	KRT75	1	633.636	3	1898.9	62.69	239225	239643	239541	1.04	0	0.0653715	0.00498437	0.3558	-0.39	-0.00025	0.002228	0.03123
ISEQSDAKLK	1xNHS-LC-Biotin [K8]	P25705	ATP synthase subunit alpha, mitochondrial	ATP5F1A	1	729.388	2	1457.77	62.78	2.97713e+06	3557621	3.38307e+06	1.42	0	0.0035929	0.000491293	0.2746	1.79	0.00131	0.0001854	0.001625
NFGKHLR	1xNHS-LC-Biotin [K4]	Q16787	Laminin subunit alpha-3	LAMA3	9	605.829	2	1210.65	63.1	2.93898e+06	2.91659e+06	3.02969e+06	1.56	0	0.00861816	0.000901812	0.141	0.14	9e-05	0.0004031	0.004054
TKIISNR	1xNHS-LC-Biotin [K2]	P00533	Epidermal growth factor receptor	EGFR	6	585.837	2	1170.67	62.47	104122024	100119488	104309256	2.45	0	0.018432	0.00176338	0.5347	0.91	0.00053	0.0008112	0.008656
IDDIVSGHKK	1xNHS-LC-Biotin [K9]	P49368	T-complex protein 1 subunit gamma	CCT3	3	484.262	3	1450.77	62.66	307420	353857	369861	2.55	0	1.81851e-06	8.56029e-05	0.0706	-0.54	-0.00026	3.294e-05	3.304e-07
VPSKLK	1xNHS-LC-Biotin [K4]	Q9BQG0	Myb-binding protein 1A	MYBBP1A	1	505.807	2	1010.61	62.66	185144	204706	226096	0.83	0	0.0658659	0.0050911	0.1325	0.82	0.00041	0.002263	0.03162
TSSAQVEGGVHSLHSYEKR	1xNHS-LC-Biotin [K18]	P12268	Inosine-5'-monophosphate dehydrogenase 2	IMPDH2	6	603.552	4	2411.18	62.94	1.5196e+06	1.46889e+06	1432036	3.98	0	5.80336e-09	8.56029e-05	0.5151	2.91	0.00176	3.294e-05	5.373e-10
KGCPPDDIENPR	1xCarbamidomethyl [C3]; 1xNHS-LC-Biotin [K1]	P05556	Integrin beta-1	ITGB1	10	868.909	2	1736.81	62.66	2.08645e+06	2.35893e+06	2.1877e+06	3.13	0	1.42631e-07	8.56029e-05	0.6805	0.19	0.00016	3.294e-05	1.923e-08
TDKDTEITCSER	1xCarbamidomethyl [C9]; 1xNHS-LC-Biotin [K3]	P16422	Epithelial cell adhesion molecule	EPCAM	4	897.405	2	1793.8	62.92	805112	737493	771162	2.58	0	1.12401e-05	8.56029e-05	0.6628	-0.92	-0.00083	3.294e-05	2.53e-06
HLIGKSGANINR	1xNHS-LC-Biotin [K5]	Q00341	Vigilin	HDLBP	3	540.3	3	1618.88	63.02	388103	288086	293111	1.21	0	0.000948721	0.000226521	0.2645	1.39	0.00075	0.0001022	0.0003798
CKFLHQER	1xCarbamidomethyl [C1]; 1xNHS-LC-Biotin [K2]	P05067	Amyloid-beta precursor protein	APP	5	486.245	3	1456.72	63.22	2274281	2.69716e+06	2.93527e+06	2.03	0	3.8645e-05	8.56029e-05	0.5074	0.46	0.00022	3.294e-05	1.005e-05
HIAMEKVASR	1xNHS-LC-Biotin [K6]	Q969P0	Immunoglobulin superfamily member 8	IGSF8	3	494.264	3	1480.78	63.32	954991	968630	1.05013e+06	3.14	0	0.000206617	8.56029e-05	0.6115	1.69	0.00084	3.294e-05	6.67e-05
KAEVINAR	1xNHS-LC-Biotin [K1]	P19440	Glutathione hydrolase 1 proenzyme	GGT1	2	620.349	2	1239.69	63.12	367097	431799	443057	1.66	0	0.00128411	0.000226521	0.3494	1.66	0.00103	0.0001022	0.0005333
SGKLKGDDLQAIKK	1xNHS-LC-Biotin [K3]	P07910	Heterogeneous nuclear ribonucleoproteins C1/C2	HNRNPC	2	614.017	3	1840.04	62.84	368618	503194	586388	1.52	0	0.00045993	0.000173589	0.2368	0.23	0.00014	6.073e-05	0.0001672
IVKPVKVSAPR	1xNHS-LC-Biotin [K6]	P83731	60S ribosomal protein L24	RPL24	3	511.652	3	1532.93	62.87	1.20615e+06	1.38041e+06	1.28269e+06	2.21	0	1.22363e-05	8.56029e-05	0.3439	3.96	0.00203	3.294e-05	2.779e-06
KDLHDANTDLIGRHPK	1xNHS-LC-Biotin [K1]	P53985	Monocarboxylate transporter 1	SLC16A1	8	723.713	3	2169.12	62.81	1.45313e+06	1.72282e+06	1.89397e+06	3.13	0	4.63067e-05	8.56029e-05	0.6262	0.42	0.0003	3.294e-05	1.227e-05
KVLDAR	1xNHS-LC-Biotin [K1]	P57088	Transmembrane protein 33	TMEM33	1	520.8	2	1040.59	62.87	862547	854511	721611	1.23	0	0.100705	0.00832781	0.0813	0.72	0.00038	0.003732	0.04798
KGVLNEK	1xNHS-LC-Biotin [K1]	Q6MZM0	Ferroxidase HEPHL1	HEPHL1	3	563.818	2	1126.63	63.39	3.39485e+06	3.53273e+06	3.07355e+06	2.39	0	0.00903875	0.000901812	0.4644	-0.49	-0.00028	0.00042	0.004239
LKPGAPLKPK	1xNHS-LC-Biotin [K]	O75369	Filamin-B	FLNB	3	463.288	3	1387.85	63.48	490575	729938	554766	1.44	0	0.00666299	0.000733408	0.0139	0.33	0.00015	0.0003045	0.003099
RTKEEINELNR	1xNHS-LC-Biotin [K3]	Q14533	Keratin, type II cuticular Hb1	KRT81	2	580.974	3	1740.91	62.9	377636	474069	348628	3.25	0	3.07207e-05	8.56029e-05	0.6	0.97	0.00056	3.294e-05	7.753e-06
VFKIHK	1xNHS-LC-Biotin [K3]	Q07954	Prolow-density lipoprotein receptor-related protein 1	LRP1	5	370.888	3	1110.65	63.26	3.28656e+06	3.93104e+06	4.42054e+06	1.36	0	0.111939	0.00913812	0.1912	-0.31	-0.00011	0.00406	0.0531
CITPTGTHPLAKK	1xCarbamidomethyl [C1]; 1xNHS-LC-Biotin [K12]	P28799	Progranulin	GRN	3	588.318	3	1762.93	63.44	526614	642801	619106	2.25	0.0044	1.34831e-05	8.56029e-05		3.64	0.00214	3.294e-05	3.089e-06
LKKPVDFETKR	1xNHS-LC-Biotin [K]	P55287	Cadherin-11	CDH11	22	567.325	3	1699.96	61.72	2.39112e+07	2.78322e+07	24982060	3.41	0	1.44367e-08	8.56029e-05	0.0997	1.54	0.00087	3.294e-05	1.482e-09
AKMQASIEK	1xNHS-LC-Biotin [K2]	P06748	Nucleophosmin	NPM1	3	672.854	2	1344.7	63.38	3.63873e+06	3.24327e+06	3.10361e+06	2.93	0	0.000485529	0.000173589	0.4096	-0.38	-0.00026	6.073e-05	0.0001774
VAPSLKSQR	1xNHS-LC-Biotin [K6]	P49257	Protein ERGIC-53	LMAN1	3	662.874	2	1324.74	63.32	467961	402552	448236	1.53	0	0.0046857	0.000619103	0.4706	-0.6	-0.0004	0.0002475	0.00216
KTVGVEPAADGK	1xNHS-LC-Biotin [K1]	P46779	60S ribosomal protein L28	RPL28	2	755.901	2	1510.79	63.4	645435	522358	592700	2.43	0	1.5623e-06	8.56029e-05	0.5473	0.38	0.00029	3.294e-05	2.789e-07
NGGKCWQTHTQYR	1xCarbamidomethyl [C5]; 1xNHS-LC-Biotin [K4]	P46531	Neurogenic locus notch homolog protein 1	NOTCH1	3	658.973	3	1974.91	63.08	593600	674868	737772	3.43	0	1.8075e-06	8.56029e-05	0.6997	-0.18	-0.00012	3.294e-05	3.283e-07
SCLIHTSEK	1xCarbamidomethyl [C2]; 1xNHS-LC-Biotin [K9]	Q13433	Zinc transporter ZIP6	SLC39A6	4	471.899	3	1413.69	63.11	1.1387e+07	1.20649e+07	1.2648e+07	2.26	0	0.00287418	0.000424759	0.5929	-2.03	-0.00096	0.0001427	0.001273
KDTYIENEK	1xNHS-LC-Biotin [K1]	P04843	Dolichyl-diphosphooligosaccharide--protein glycosyltransferase subunit 1	RPN1	2	739.862	2	1478.72	63.07	385778	451876	500128	3.21	0	8.74591e-05	8.56029e-05	0.6916	-1.35	-0.00099	3.294e-05	2.507e-05
IKKPLSYR	1xNHS-LC-Biotin [K]	O00755	Protein Wnt-7a	WNT7A	4	448.6	3	1343.79	63.04	870796	546001	657372	1.77	0	0.00259375	0.000285652	0.2147	0.1	4e-05	0.0001193	0.001138
KPSSPPEELK	1xNHS-LC-Biotin [K1]	P00749	Urokinase-type plasminogen activator	PLAU	7	725.884	2	1450.76	63.71	2.86248e+06	3.42153e+06	3.02805e+06	2.85	0	2.05342e-06	8.56029e-05	0.4737	-0.31	-0.00023	3.294e-05	3.784e-07
NTQIYKAQAQTDR	1xNHS-LC-Biotin [K6]	P01889	HLA class I histocompatibility antigen, B alpha chain	HLA-B	6	938.47	2	1875.94	63.52	2.02466e+06	1196685	1.48002e+06	2.49	0	2.41937e-06	8.56029e-05	0.5984	-2.79	-0.00262	3.294e-05	4.524e-07
EAVKHIGYDDSSK	1xNHS-LC-Biotin [K4]	P31153	S-adenosylmethionine synthase isoform type-2	MAT2A	2	596.626	3	1787.86	63.21	542071	721137	688056	2.85	0	3.26342e-05	8.56029e-05	0.6456	-0.63	-0.00037	3.294e-05	8.306e-06
VADFKNK	1xNHS-LC-Biotin [K5]	Q4KMQ2	Anoctamin-6	ANO6	3	580.81	2	1160.61	63.5	552950	573669	536091	1.44	0	0.00796495	0.000854065	0.1181	0.09	5e-05	0.000385	0.003728
YKASYVR	1xNHS-LC-Biotin [K2]	Q8IWU5	Extracellular sulfatase Sulf-2	SULF2	2	613.323	2	1225.64	63.61	5444967	5.9696e+06	4.97357e+06	2.14	0	0.0125992	0.00138401	0.3785	-1.31	-0.0008	0.0005934	0.005929
KYYLHDDR	1xNHS-LC-Biotin [K1]	Q9Y2W1	Thyroid hormone receptor-associated protein 3	THRAP3	1	483.571	3	1448.7	63.4	403222	258040	212614	1.17	0	0.00559617	0.000671557	0.4274	-1.01	-0.00049	0.0002631	0.002591
NAGAVIGKGGK	1xNHS-LC-Biotin [K8]	P61978	Heterogeneous nuclear ribonucleoprotein K	HNRNPK	3	655.865	2	1310.72	63.58	1.44537e+06	1.40922e+06	1.27776e+06	2.66	0	0.000248317	8.56029e-05	0.1316	-2.32	-0.00152	3.294e-05	8.209e-05
ADKDYHFK	1xNHS-LC-Biotin [K3]	P06748	Nucleophosmin	NPM1	3	454.888	3	1362.65	63.74	1.10463e+06	1.18252e+06	1.19201e+06	1.73	0	0.00285446	0.000359032	0.3642	-0.62	-0.00028	0.0001427	0.001266
KTQDQISNIK	1xNHS-LC-Biotin [K1]	Q14847	LIM and SH3 domain protein 1	LASP1	1	757.404	2	1513.8	63.08	715251	921137	763342	2.31	0	8.59071e-05	8.56029e-05	0.4978	-1.91	-0.00144	3.294e-05	2.457e-05
LKELKDQ	1xNHS-LC-Biotin [K2]	P61513	60S ribosomal protein L37a	RPL37A	1	606.837	2	1212.67	63.77	35269360	36208448	37419572	1.44	0	0.00754071	0.000854065	0.2431	0.5	0.0003	0.000385	0.003522
FKMACK	1xCarbamidomethyl [C5]; 1xNHS-LC-Biotin [K2]	Q92896	Golgi apparatus protein 1	GLG1	3	562.276	2	1123.55	63.24	521197	736285	811693	1.84	0	0.089751	0.00733033	0.5326	-1.27	-0.00071	0.003312	0.04299
KWPEMKRPSSK	1xNHS-LC-Biotin [K6]	Q8IWU5	Extracellular sulfatase Sulf-2	SULF2	4	571.636	3	1712.9	63.77	1.67114e+06	1.63387e+06	1.57273e+06	2.08	0	0.000731119	0.000226521	0.2212	-1.78	-0.00101	8.268e-05	0.0002852
KQAEEIGEKLHR	1xNHS-LC-Biotin [K9]	Q15149	Plectin	PLEC	6	592.985	3	1776.94	63.32	1.4033e+06	1.2798e+06	1.55138e+06	4.14	0	1.70102e-08	8.56029e-05	0.599	-0.95	-0.00056	3.294e-05	1.782e-09
VAQGVSGAVQDKGSIHK	1xNHS-LC-Biotin [K12]	P12268	Inosine-5'-monophosphate dehydrogenase 2	IMPDH2	3	674.026	3	2020.06	63.36	728074	818893	828828	3.79	0	3.98211e-08	8.56029e-05	0.2111	-0.1	-7e-05	3.294e-05	4.627e-09
KLNVTEQEKIDK	1xNHS-LC-Biotin [K1]	P06733	Alpha-enolase	ENO1	3	595.324	3	1783.96	63.68	521761	450658	530318	2.88	0	1.17277e-05	8.56029e-05	0.5556	-2.7	-0.00161	3.294e-05	2.644e-06
HEEKVAAYDKLEK	1xNHS-LC-Biotin [K4]	P35579	Myosin-9	MYH9	3	633.659	3	1898.97	63.74	1.77993e+06	1.80755e+06	1.67537e+06	4.14	0	4.03055e-09	8.56029e-05	0.6643	-2.41	-0.00153	3.294e-05	3.579e-10
SAVGHEYQSKLSK	1xNHS-LC-Biotin [K10]	Q14247	Src substrate cortactin	CTTN	4	591.638	3	1772.9	63.77	505823	589114	620990	2.89	0	2.35427e-05	8.56029e-05	0.2353	-0.77	-0.00045	3.294e-05	5.765e-06
CRPGWKPR	1xCarbamidomethyl [C1]; 1xNHS-LC-Biotin [K6]	P48960	Adhesion G protein-coupled receptor E5	ADGRE5	12	465.909	3	1395.71	63.71	6.51868e+07	6.63498e+07	63778099	2.02	0	0.00051253	0.000226521	0.3762	-1.09	-0.00051	8.268e-05	0.0001887
TAAESFKGK	1xNHS-LC-Biotin [K7]	P07237	Protein disulfide-isomerase	P4HB	3	639.331	2	1277.66	63.47	882251	1.0025e+06	714591	2.53	0	0.00031308	0.000173589	0.1146	-0.45	-0.00029	6.073e-05	0.0001072
GLQPKGVR	1xNHS-LC-Biotin [K5]	P21333	Filamin-A	FLNA	3	597.345	2	1193.68	63.45	1.31944e+06	1.37258e+06	1.01557e+06	1.54	0	0.0134548	0.00166677	0.4675	0.39	0.00024	0.0006714	0.006319
ASFEKAAAGK	1xNHS-LC-Biotin [K5]	Q15149	Plectin	PLEC	2	659.844	2	1318.68	63.75	935841	1.05143e+06	885123	2.85	0	0.000433272	0.000173589	0.5754	-1.32	-0.00087	6.073e-05	0.0001553
GCALKDKPGVYTR	1xCarbamidomethyl [C2]; 1xNHS-LC-Biotin [K5]	P00749	Urokinase-type plasminogen activator	PLAU	6	601.978	3	1803.92	63.7	2.11705e+06	2399603	2179208	3.72	0	7.4908e-07	8.56029e-05	0.2742	-1.98	-0.00119	3.294e-05	1.226e-07
KPVDFETKR	1xNHS-LC-Biotin [K]	P55287	Cadherin-11	CDH11	4	486.93	3	1458.78	63.89	1.48176e+06	1.8788e+06	1.61325e+06	1.68	0	9.0107e-05	8.56029e-05	0.244	-1.67	-0.00081	3.294e-05	2.592e-05
AAFHKSIR	1xNHS-LC-Biotin [K5]	Q14126	Desmoglein-2	DSG2	9	634.851	2	1268.69	63.55	3.73624e+07	43055397	3.80908e+07	2.17	0	0.0017781	0.000285652	0.4147	0.58	0.00037	0.0001193	0.0007556
STCYGGIKK	1xCarbamidomethyl [C3]; 1xNHS-LC-Biotin [K]	P35556	Fibrillin-2	FBN2	3	676.839	2	1352.67	63.59	1053218	1.08708e+06	909397	1.88	0	0.00676615	0.000793452	0.0372	0.71	0.00048	0.0003248	0.003151
KIQALQK	1xNHS-LC-Biotin [K1]	Q16204	Coiled-coil domain-containing protein 6	CCDC6	2	584.35	2	1167.69	63.1	433238	200339	264551	1.35	0	0.044795	0.00336873	0.0963	0.25	0.00015	0.001554	0.0213
TKTHYHAMHADCLQELR	1xCarbamidomethyl [C12]; 1xNHS-LC-Biotin [K2]	Q29983	MHC class I polypeptide-related sequence A	MICA	9	613.293	4	2450.15	63.86	1.03462e+07	1.14861e+07	1.1263e+07	6.28	0	6.87741e-14	8.56029e-05	0.7739	-1.08	-0.00066	3.294e-05	1.683e-15
VIQGCGNPKVNPQGPGPEEK	1xCarbamidomethyl [C5]; 1xNHS-LC-Biotin [K9]	P35052	Glypican-1	GPC1	3	815.407	3	2444.21	63.92	2.71429e+06	3.35121e+06	3.05017e+06	3.64	0	1.76411e-06	8.56029e-05	0.5742	-0.17	-0.00014	3.294e-05	3.187e-07
ITKSDGIR	1xNHS-LC-Biotin [K3]	P12236	ADP/ATP translocase 3	SLC25A6	3	614.838	2	1228.67	63.68	1229351	1121034	1.03156e+06	2.05	0	0.00301651	0.000424759	0.4049	-2.44	-0.0015	0.0001633	0.001342
VLVKVHPEGK	1xNHS-LC-Biotin [K4]	P62195	26S proteasome regulatory subunit 8	PSMC5	3	482.283	3	1444.83	64.15	801840	961764	782276	1.59	0	0.00796495	0.000854065	0.2893	-0.68	-0.00033	0.000385	0.003724
KDPVKIVR	1xNHS-LC-Biotin [K5]	Q9ULC4	Malignant T-cell-amplified sequence 1	MCTS1	3	431.929	3	1293.77	63.43	429287	833037	479935	2.33	0	0.00222156	0.000285652	0.6137	0.11	5e-05	0.0001193	0.0009674
KHNLLASK	1xNHS-LC-Biotin [K1]	Q01082	Spectrin beta chain, non-erythrocytic 1	SPTBN1	3	417.241	3	1249.71	64	481196	349332	319185	1.73	0	8.04439e-05	8.56029e-05	0.3526	0.22	9e-05	3.294e-05	2.292e-05
LTKEVTAAR	1xNHS-LC-Biotin [K3]	Q9UMS4	Pre-mRNA-processing factor 19	PRPF19	2	664.375	2	1327.74	63.84	742203	744867	720358	2.42	0	0.000200727	8.56029e-05	0.4835	1.96	0.0013	3.294e-05	6.421e-05
LKPGAPLKPKLNPK	1xNHS-LC-Biotin [K10]	O75369	Filamin-B	FLNB	2	460.786	4	1840.12	63.69	248535	255105	286165	1.43	0	0.0967298	0.00792741	0.2657	-1.15	-0.00053	0.003571	0.04619
ILAGKQKPNLGK	1xNHS-LC-Biotin [K5]	P61221	ATP-binding cassette sub-family E member 1	ABCE1	3	535.989	3	1605.95	63.53	637480	779932	594089	2.42	0	0.00178958	0.000285652	0.062	1.71	0.00092	0.0001193	0.0007631
QVLAAKER	1xNHS-LC-Biotin [K6]	O43399	Tumor protein D54	TPD52L2	3	627.356	2	1253.7	63.57	738172	647723	722501	2.24	0	0.00115188	0.000226521	0.5223	1.12	0.0007	0.0001022	0.0004706
EIAENALGKHK	1xNHS-LC-Biotin [K9]	P31942	Heterogeneous nuclear ribonucleoprotein H3	HNRNPH3	3	516.945	3	1548.82	63.51	469160	549510	368795	2.08	0	4.05557e-05	8.56029e-05	0.1538	0.84	0.00043	3.294e-05	1.064e-05
VSAPEVSVGHK	1xNHS-LC-Biotin [K11]	Q09666	Neuroblast differentiation-associated protein AHNAK	AHNAK	1	483.591	3	1448.76	64.07	300788	315680	270004	1.29	0	0.116413	0.00973397	0.4031	0.56	0.00027	0.00427	0.05508
YGKIVGCSVHK	1xCarbamidomethyl [C7]; 1xNHS-LC-Biotin [K3]	P07910	Heterogeneous nuclear ribonucleoproteins C1/C2	HNRNPC	5	529.611	3	1586.82	64.1	3.98754e+06	3.24861e+06	3.16317e+06	2.56	0	1.84784e-05	8.56029e-05	0.4297	0.3	0.00016	3.294e-05	4.386e-06
VAAYDKLEKTK	1xNHS-LC-Biotin [K9]	P35579	Myosin-9	MYH9	3	535.629	3	1604.87	63.98	696479	606617	576518	2.9	0	0.000107718	8.56029e-05	0.1138	1.39	0.00074	3.294e-05	3.182e-05
GRPCCIGTKGSCEITTR	3xCarbamidomethyl [C4; C5; C12]; 1xNHS-LC-Biotin [K9]	Q6PJF5	Inactive rhomboid protein 2	RHBDF2	3	764.695	3	2292.07	64.01	2.83956e+06	2429116	2.36116e+06	4.57	0	1.24016e-09	8.56029e-05	0.7177	0.03	2e-05	3.294e-05	9.56e-11
FSKEELKK	1xNHS-LC-Biotin [K3]	Q99459	Cell division cycle 5-like protein	CDC5L	3	449.917	3	1347.73	63.96	346218	368526	352317	1.57	0	0.00656159	0.000733408	0.465	2.43	0.00109	0.0002833	0.003054
VLKEYK	1xNHS-LC-Biotin [K3]	Q01518	Adenylyl cyclase-associated protein 1	CAP1	1	559.819	2	1118.63	63.62	289442	384833	389566	1.67	0	0.0947878	0.00767247	0.3293	1.81	0.00101	0.003439	0.0452
NILDSKPTANKK	1xNHS-LC-Biotin [K11]	Q9ULV4	Coronin-1C	CORO1C	3	556.643	3	1667.91	64.09	699322	530420	447759	1.79	0	0.000647543	0.000226521	0.0615	0	0	8.268e-05	0.0002478
KAVVVCPKDEDYK	1xCarbamidomethyl [C6]; 1xNHS-LC-Biotin [K8]	Q00839	Heterogeneous nuclear ribonucleoprotein U	HNRNPU	3	630.655	3	1889.95	64.02	751997	650114	727362	4.08	0	5.64786e-05	8.56029e-05	0.2525	1.04	0.00065	3.294e-05	1.535e-05
TLHPDLGTDKDKEQWKEVHK	1xNHS-LC-Biotin [K]	P00338	L-lactate dehydrogenase A chain	LDHA	8	686.603	4	2743.39	63.78	3.9759e+06	5.22034e+06	4.02185e+06	5.24	0	4.52242e-06	8.56029e-05	0.145	1.07	0.00073	3.294e-05	9.097e-07
KAHGLLAEENR	1xNHS-LC-Biotin [K1]	Q14980	Nuclear mitotic apparatus protein 1	NUMA1	1	526.28	3	1576.83	63.65	303081	425889	375549	1.76	0	2.2703e-05	8.56029e-05	0.2898	-1.42	-0.00075	3.294e-05	5.525e-06
RHDSAQLVLKK	1xNHS-LC-Biotin [K]	Q13443	Disintegrin and metalloproteinase domain-containing protein 9	ADAM9	10	545.312	3	1633.92	64.46	1.37026e+07	1.67569e+07	16107681	3.78	0	8.9801e-06	8.56029e-05	0.0265	0.72	0.00039	3.294e-05	1.957e-06
SAEAELQSKR	1xNHS-LC-Biotin [K9]	Q15149	Plectin	PLEC	4	729.374	2	1457.74	63.9	975970	1.24793e+06	1.25899e+06	3.19	0	0.000357719	0.000173589	0.652	-0.49	-0.00036	6.073e-05	0.0001247
LRDLGPGKSVR	1xNHS-LC-Biotin [K8]	O00468	Agrin	AGRN	1	512.961	3	1536.87	64.17	442839	418621	389240	2.26	0	0.00380249	0.000491293	0.5133	-0.54	-0.00028	0.0002073	0.001726
KCTRDECDTYFK	2xCarbamidomethyl [C2; C7]; 1xNHS-LC-Biotin [K1]	P78504	Protein jagged-1	JAG1	4	654.624	3	1961.86	64.03	1758213	1.91487e+06	1.58328e+06	3.18	0	2.347e-06	8.56029e-05	0.6918	1.41	0.00093	3.294e-05	4.386e-07
AKGLVPEDDTKEK	1xNHS-LC-Biotin [K2]	Q15459	Splicing factor 3A subunit 1	SF3A1	3	590.31	3	1768.91	64.27	719163	827870	822423	2.68	0	0.00131586	0.000226521	0.5187	0.45	0.00027	0.0001022	0.0005443
VKGVTSISADTHK	1xNHS-LC-Biotin [K2]	O95470	Sphingosine-1-phosphate lyase 1	SGPL1	2	561.305	3	1681.89	63.41	380309	240439	145730	2.06	0	0.000377962	0.000173589	0.5631	4.6	0.00258	6.073e-05	0.000133
LSDKGLK	1xNHS-LC-Biotin [K4]	Q00839	Heterogeneous nuclear ribonucleoprotein U	HNRNPU	1	550.314	2	1099.62	64.54	1.06814e+06	909233	997906	2	0	0.0256574	0.00213425	0.255	3.27	0.0018	0.0009246	0.0121
LAADVGKAGAER	1xNHS-LC-Biotin [K7]	P05141	ADP/ATP translocase 2	SLC25A5	3	748.899	2	1496.79	63.84	1.07592e+06	884407	957757	2.98	0	5.42601e-06	8.56029e-05	0.4933	1.3	0.00098	3.294e-05	1.121e-06
ICPQGSTCCSQEMEEK	3xCarbamidomethyl [C2; C8; C9]; 1xNHS-LC-Biotin [K16]	O75487	Glypican-4	GPC4	2	761.649	3	2282.92	64.34	736436	929770	684013	1.57	0	0.00765928	0.000854065	0.1975	4.23	0.00322	0.000385	0.003588
KSMSVYCTPNKPSR	1xCarbamidomethyl [C7]; 1xNHS-LC-Biotin [K1]	P16615	Sarcoplasmic/endoplasmic reticulum calcium ATPase 2	ATP2A2	3	665.327	3	1993.97	64.22	1203124	1.25223e+06	1155271	5.31	0	4.98557e-09	8.56029e-05	0.7194	0.37	0.00025	3.294e-05	4.52e-10
LKKDTYIENEK	1xNHS-LC-Biotin [K]	P04843	Dolichyl-diphosphooligosaccharide--protein glycosyltransferase subunit 1	RPN1	5	573.973	3	1719.9	64.24	838368	691660	583676	3.29	0	5.76565e-06	8.56029e-05	0.0365	3.61	0.00207	3.294e-05	1.195e-06
LMSGKVK	1xNHS-LC-Biotin [K5]	O43390	Heterogeneous nuclear ribonucleoprotein R	HNRNPR	3	551.31	2	1101.62	63.89	520516	548418	548269	1.72	0	0.0235574	0.00202491	0.064	-2.38	-0.00131	0.0008906	0.01109
TLVVHEKADDLGKGGNEESTK	1xNHS-LC-Biotin [K7]	P00441	Superoxide dismutase [Cu-Zn]	SOD1	1	642.326	4	2566.28	64.21	241886	304152	119518	2.07	0	0.00119411	0.000226521	0.1739	0.25	0.00016	0.0001022	0.0004912
ELEKTYSAK	1xNHS-LC-Biotin [K4]	P02545	Prelamin-A/C	LMNA	3	704.364	2	1407.72	64.32	715530	692841	667932	1.97	0	0.00617309	0.000733408	0.3046	0.93	0.00065	0.0002631	0.002877
KISTVVSSK	1xNHS-LC-Biotin [K1]	P37108	Signal recognition particle 14 kDa protein	SRP14	3	644.371	2	1287.73	63.94	640438	547914	602897	2.39	0	8.90386e-05	8.56029e-05	0.5314	0.34	0.00022	3.294e-05	2.561e-05
LKPGKQCSPSQGPCCTAQCAFK	4xCarbamidomethyl [C7; C14; C15; C19]; 1xNHS-LC-Biotin [K5]	O14672	Disintegrin and metalloproteinase domain-containing protein 10	ADAM10	9	950.439	3	2849.3	64.21	4.40304e+06	4.03846e+06	3.94174e+06	6.83	0	4.74815e-12	8.56029e-05	0.0542	0.34	0.00032	3.294e-05	1.914e-13
IVKPVK	1xNHS-LC-Biotin [K3]	P83731	60S ribosomal protein L24	RPL24	2	511.825	2	1022.64	63.96	1.06949e+06	654178	765980	0.97	0.0102	0.0509808	0.00407016		-0.09	-5e-05	0.00185	0.02437
KGEITGEVR	1xNHS-LC-Biotin [K1]	P21333	Filamin-A	FLNA	2	664.356	2	1327.7	64.31	323591	357737	375168	1.82	0	0.000200727	8.56029e-05	0.511	0.23	0.00015	3.294e-05	6.419e-05
YVKTTGNATVDHLSK	1xNHS-LC-Biotin [K3]	Q06587	E3 ubiquitin-protein ligase RING1	RING1	3	658.344	3	1973.02	64.35	296127	439280	361580	2.82	0	3.9091e-06	8.56029e-05	0.195	-0.03	-2e-05	3.294e-05	7.738e-07
GCGSGLPGKNDR	1xCarbamidomethyl [C2]; 1xNHS-LC-Biotin [K9]	O95274	Ly6/PLAUR domain-containing protein 3	LYPD3	7	778.869	2	1556.73	64.16	2.26393e+06	1.99536e+06	2.01991e+06	2.67	0	1.16567e-05	8.56029e-05	0.6554	0.26	0.0002	3.294e-05	2.635e-06
HLTGEFEKK	1xNHS-LC-Biotin [K]	P62826	GTP-binding nuclear protein Ran	RAN	7	476.583	3	1427.74	64.45	3.02169e+06	2.89737e+06	3.05413e+06	3.42	0.0284	9.0107e-05	8.56029e-05		-0.37	-0.00017	3.294e-05	2.605e-05
[truncated: 4,056 more rows]

## Sheet: Proteins
Garapati, K. et al. (2023), Direct enrichment of biotinylated peptides for sensitive identification of cell surface proteins
[truncated: 1,416 more rows]
